# Supplementary material for: Flexible genomic island conservation across freshwater and marine Methylophilaceae
Source: ISME J. 2024 Jan 10;18(1):wrad036. doi: 10.1093/ismejo/wrad036 (PMC10872708; doi:10.1093/ismejo/wrad036)
Supplement: Layoun_Suppl_tables_wrad036 [file layoun_suppl_tables_wrad036.xlsx]

## Sheet: Outline
Outline	Link
Table S1: Sampling sites, details for isolates and metagenomes, and physicochemical data	S1 - Sampling details
Table S2: Primers designed for closing genomes	S2 - Primers used
Table S3: Genome statistics and metagenomic fragment recruitment data	S3 - Genome stats + recruitment
Table S4: Marker proteins (TIGR annotation) used for phylogenomic trees in Fig. 1, Fig. 3, Fig. 4, and Fig. S1	S4 - Common Proteins (TIGR)
Table S5: Average nucleotide identities (ANI) between all genomes	S5 - ANI
Table S6: Average amino acid identities (AAI) between all genomes	S6 - AAI
Table S7: Single nucleotide polymorphism (SNP) analysis	S7 - SNP analysis (parsnp)
Table S8: Profiles of synonymous mutations rates (dS)	S8 - dNdS analysis (orthologr)
Table S9: Gene content of the three main flexible genomic islands (fGIs) and the insertions	S9 - Gene content fGI
Table S10: Average nucleotide identities (ANI) of tycheposons	S10 - Tycheposon ANI
Table S11: Metagenomic fragment recruitment of the three main flexible genomic islands (fGIs) in 'Ca. Methylopumilus'	S11 - fGI Recruitments

## Sheet: S1 - Sampling details
Table S1: Sampling sites, details for isolates and metagenomes, and physicochemical data					Back to outline
																	2019			Previously available isolates (Salcher et al. 2015, Salcher et al. 2019 and unpublished data)
Lake	Country	Coordinates	Biogeographic region	Altitude (m)	Max depth (m)	Area (Km2)	Mixis type	Water retention time (years)	Trophic status	Supporting information of trophic state	Additional features	Sampling date	Water layer	Depth	Sample name	Metagenome accession number (ENA / SRA)	Ca. Methylopumilus universalis	Ca. Methylopumilus planktonicus	Ca. Methylopumilus rimovensis	Ca. Methylopumilus universalis	Ca. Methylopumilus planktonicus	Ca. Methylopumilus rimovensis	Conductivity (uS/cm)	DOC (mg/L)	NO3 (mg/L)	Water temperature (°C)	Chlorophyll a (ug/L)	Green Algae (μg/L)	Bluegreen Algae (μg/L)	Diatoms (μg/L)	Cryptophyta (μg/L)
Attersee	Austria	47°52′ N 13°32′ E	subalpine*	469	171	46.2	dimictic	7	Oligotrophic	Jagsch, A., Gassner, H., Dokulil, M.T., 2002. Long-term Changes in Environmental Variables of Traunsee, an Oligotrophic Austrian Lake Impacted by the Salt Industry, and Two Reference Sites Hallstättersee and Attersee. Water, Air, & Soil Pollution: Focus 2, 9–20. https://doi.org/10.1023/A:1020301302080	Natural lake	2019-05-03	Epilimnion	5	AE-03may19	ERS4065074							272	1.26	0.45	8.8	0
												2019-10-24			AE-24oct19	ERS6344540							259	1.58	0.43	14.8348	0.103427
												2019-05-03	Hypolimnion	150	AH-03may19	ERS4065075							282	1.37	0.47	4.61604	0
												2019-10-24			AH-24oct19	ERS6344541							289	1.3	0.561	4.63745	0
Greifensee	Switzerland	47°22’ N 8°42’ E	subalpine*	435	32	8.5	dimictic	1.1	Eutrophic	Mayr, M.J., Zimmermann, M., Guggenheim, C., Brand, A., Bürgmann, H., 2020. Niche partitioning of methane-oxidizing bacteria along the oxygen–methane counter gradient of stratified lakes. ISME J 14, 274–287. https://doi.org/10.1038/s41396-019-0515-8	Natural lake	2019-04-03	Epylimnion	5	GE-03apr19	ERS4065066							478	3.85	1.48	8.6	16.7
												2019-11-07			GE-07nov19	ERS6344542	1 (GE-M14)						455	3.51	1.543	13.07	6.34667
												2019-11-07	Hypolimnion	20	GH-07nov19	ERS6344543	2 (GH-M4, GH-M24)						467	3.48	1.464	7.2997	0.445946
Lugano	Italy	45°59′ N 8°58′ E	subalpine*	271	288	28	meromictic	8.2	Eutrophic	Lepori, F., Capelli, C., 2020. Seasonal variation in trophic structure and restoration effects in a deep perialpine lake (Lake Lugano, Switzerland and Italy). Journal of Great Lakes Research 46, 870–880. https://doi.org/10.1016/j.jglr.2019.12.008 Mayr, M.J., Zimmermann, M., Guggenheim, C., Brand, A., Bürgmann, H., 2020. Niche partitioning of methane-oxidizing bacteria along the oxygen–methane cou…	Natural lake	2019-04-02	Epilimnion	5	LE-02apr19	ERS4065070							251	1.43	0.18	8.7	11
												2019-11-05			LE-05nov19	ERS6344544	1 (LE-M21)	1 (LE-M7)					217	1.45	0.151	15.815
												2019-04-02	Hypolimnion	50	LH-02apr19	ERS4065071							251	1.16	0.28	5.9	2.1
												2019-11-05			LH-05nov19	ERS6344545							255	1.11	0.33	6.1153
Maggiore	Italy	45°58’ N 8°39’ E	subalpine*	193	370	212.5	monomictic	4	Oligo-mesotrophic	Bertoni, R., Callieri, C., Balseiro, E., Modenutti, B., 2008. Susceptibility of bacterioplankton to nutrient enrichment of oligotrophic and ultraoligotrophic lake waters. J Limnol 67, 120. https://doi.org/10.4081/jlimnol.2008.120 Steinsberger, T., Schwefel, R., Wüest, A., Müller, B., 2020. Hypolimnetic oxygen depletion rates in deep lakes: Effects of trophic state and organic matter accumulation.…	Natural lake	2019-04-09	Epilimnion	5	MaE-09apr19	ERS4065068							167.2	0.81	0.58	8.8978	1.25
												2019-11-04			MaE-04nov19	ERS6344546	1 (MaE-M17)	2 (MaE-M16, MaE-M22)					152.1	0.95	0.496	14.6475	10
												2019-04-09	Hypolimnion	300	MaH-09apr19	ERS6344547					2		171.8	0.74	0.66	6.7838
												2019-11-04			MaH-04nov19	ERS4065069							139.5	0.59	0.617	6.8686
Medard	Czechia	50°10′ N 12°35′ E	continental*	400	50	4.9	dimictic/meromictic	-	Oligo-mesotrophic	Konopáčová, E., Nedoma, J., Čapková, K., Čapek, P., Znachor, P., Pouzar, M., Říha, M., Řeháková, K., 2021. Low Specific Phosphorus Uptake Affinity of Epilithon in Three Oligo- to Mesotrophic Post-mining Lakes. Front. Microbiol. 12, 735498. https://doi.org/10.3389/fmicb.2021.735498	Postmining lake	2019-04-08	Epilimnion	5	ME-08apr19	ERS4065078							1316.86			5.65372	1.27571
												2019-07-09			ME-09jul19	ERS4065084							1280	3.12	1.16	21.4156	12.1126
												2019-10-21			ME-21oct19	ERS6344548							1286	3.14	1.218	12.9232	5.13185
												2019-04-08	Hypolimnion	30	MH-08apr19	ERS4065079							1321.16			4.27751	0
												2019-07-09			MH-09jul19	ERS4065085	2 (MH-M4, MH-M5)						1243	2.78	1.29	6.15029
												2019-10-21			MH-21oct19	ERS6344549							1264	2.81	1.363	6.67293	3.1
Milada	Czechia	50°38′ N 13°56′ E	continental*	137	20	2.5	dimictic	-	Oligo-mesotrophic	Konopáčová, E., Nedoma, J., Čapková, K., Čapek, P., Znachor, P., Pouzar, M., Říha, M., Řeháková, K., 2021. Low Specific Phosphorus Uptake Affinity of Epilithon in Three Oligo- to Mesotrophic Post-mining Lakes. Front. Microbiol. 12, 735498. https://doi.org/10.3389/fmicb.2021.735498	Postmining lake	2019-04-16	Epilimnion	5	MiE-16apr19	ERS4065080	1 (MiE-M1)						1258.8			8.23846	4.17852
												2019-07-22			MiE-22jul19	ERS4065086							1200	6.8	0	21.069	10
												2019-10-14			MiE-14oct19	ERS6344550							1216	7.19	0.003	14.5702	5.615
												2019-04-16	Hypolimnion	15	MiH-16apr19	ERS4065081							1262.2			6.20922	12.9559
												2019-07-22			MiH-22jul19	ERS4065087							1206	6.15	0.07	6.58275	0.821667
												2019-10-14			MiH-14oct19	ERS6344551							1242	6	0.005	7.05535	1.74231
Mondsee	Austria	47°49’ N 13°22’ E	subalpine*	483	68	14.2	dimictic	1.7	Mesotrophic	Dokulil, M.T., 1993. Long-term response of phytoplankton population dynamics to oligotrophication in Mondsee, Austria. SIL Proceedings, 1922-2010 25, 657–661. https://doi.org/10.1080/03680770.1992.11900218 Ficker, H., Luger, M., Gassner, H., 2017. From dimictic to monomictic: Empirical evidence of thermal regime transitions in three deep alpine lakes in Austria induced by climate change. Freshw B…	Natural lake	2019-05-02	Epilimnion	5	MoE-02may19	ERS4065072							337	1.98	0.32	10	1.1
												2019-10-23			MoE-23oct19	ERS6344552							319	2.32	0.24	13.8	1.1
												2019-05-02	Hypolimnion	40	MoH-02may19	ERS4065073		4 (MoH-M8, MoH-M15, MoH-M17, MoH-M19)					355	1.76	0.39	4.4	0.1
												2019-10-23			MoH-23oct19	ERS6344553		1 (MoH-M36)					354	1.8	0.543	4.56	0
Most	Czechia	50°31′ N 13°37′ E	continental*	199	75	3.11	dimictic	-	Oligo-mesotrophic	Konopáčová, E., Nedoma, J., Čapková, K., Čapek, P., Znachor, P., Pouzar, M., Říha, M., Řeháková, K., 2021. Low Specific Phosphorus Uptake Affinity of Epilithon in Three Oligo- to Mesotrophic Post-mining Lakes. Front. Microbiol. 12, 735498. https://doi.org/10.3389/fmicb.2021.735498	Postmining lake	2019-04-30	Epilimnion	5	MsE-30apr19	ERS4065082							618	3.62	0.66	11.2417	1.96227
												2019-07-30			MsE-30jul19	ERS4065089							643	3.93	0.604	21.9139	0.835116
												2019-10-01			MsE-01oct19	ERS6344554							641	4.05	0.469	22.2354	1.964
												2019-04-30	Hypolimnion	60	MsH-30apr19	ERS4065083							624	3.45	0.73	4.543	1.94613
												2019-07-30			MsH-30jul19	ERS4065090		1 (MsH-M18)					626	3.13	0.947	4.83079	1.47846
												2019-10-01			MsH-01oct19	ERS6344555		2 (MsH-M39, MsH-M42)					648	3.13	0.862	4.89864	1.95596
Thun	Switzerland	46°41′ N 7°43′ E	alpine*	558	217	48.3	monomictic	1.8	Oligotrophic	Finger, D., Bossard, P., Schmid, M., Jaun, L., Müller, B., Steiner, D., Schäffer, E., Zeh, M., Wüest, A., 2007. Effects of alpine hydropower operations on primary production in a downstream lake. Aquat. Sci. 69, 240–256. https://doi.org/10.1007/s00027-007-0873-6	Natural lake	2019-04-08	Epilimnion	5	TE-08apr19	ERS4065064							276	0.67	0.36	7.43	0.8
												2019-11-11			TE-11nov19	ERS6344556							231	0.59	0.28	11.88	0.0730418
												2019-04-08	Hypolimnion	180	TH-08apr19	ERS4065065		1 (TH-M4)					298	0.63	0.41	5.45	0.49
												2019-11-11			TH-11nov19	ERS6344557							299	0.57	0.451	5.48	8.5
Traunsee	Austria	47°52′ N 13°48′ E	subalpine*	423	191	24.4	monomictic	1	Oligotrophic	Dokulil, M.T., 1993. Long-term response of phytoplankton population dynamics to oligotrophication in Mondsee, Austria. SIL Proceedings, 1922-2010 25, 657–661. https://doi.org/10.1080/03680770.1992.11900218 Ficker, H., Luger, M., Pamminger-Lahnsteiner, B., Achleitner, D., Jagsch, A., Gassner, H., 2019. Diluting a salty soup: Impact of long-lasting salt pollution on a deep Alpine lake (Traunsee, Au…	Natural lake, chloride deposition in deep hypolimnion	2019-05-03	Epilimnion	5	TrE-03may19	ERS4065076							264	1.81	0.44	8.3	1.75388
												2019-10-25			TrE-25oct19	ERS6344558							296	1.69	0.601	12.742	1.67714
												2019-05-03	Hypolimnion	150	TrH-03may19	ERS4065077							278	1.75	0.5	5.1	0
												2019-10-25			TrH-25oct19	ERS6344559							237	1.7	0.389	5.405	0
Zlutice	Czechia	50°05’ N 13°07’ E	continental*	497	17	1.61	dimictic	-	Eutrophic	Seda, J., Hejzlar, J., Kubecka, J., 2000. Trophic structure of nine Czech reservoirs regularly stocked with piscivorous fish. Hydrobiologia 429, 141–149. https://doi.org/10.1023/A:1004048415779	Reservoir	2019-04-24	Epilimnion	5	ZLE-24apr19	ERS16387282							266	6.13	1.81	9.55054	11.9418
												2019-08-06			ZLE-06aug19	ERS16387284							282	5.88	0.82	19.2207	8.54488
												2019-11-19			ZLE-19nov19	ERS16387286	1 (ZlE-M21)						303.2		0.197	7.821	0.73
												2019-04-24	Hypolimnion	15	ZLH-24apr19	ERS16387283							263	6.24	1.96	5.937	1.82068
												2019-08-06			ZLH-06aug19	ERS16387285							279	6.01	1.1	9.20029	0.704783
												2019-11-19			ZLH-19nov19	ERS16387287							303.288		0.185	7.81814	15.1444
Klicava	Czechia	50°03’ N 13°55’ E	continental*	299.2	34	0.71	dimictic	-	Mesotrophic		Reservoir	2019-04-25	Epilimnion	5	KE-25apr19	ERS16387266		1 (KE-4b)					528	5.05	0.08	10.9631	1.49333
												2019-08-07			KE-07aug19	ERS16387268							516	5.1	0.01	21.4409	7.09538
												2019-11-20			KE-20nov19	ERS16387270							553.3		0.13	8.77	1.07
												2019-04-25	Hypolimnion	15	KH-25apr19	ERS16387267							549	4.96	0.54	4.11186	0.356552
												2019-08-07			KH-07aug19	ERS16387269							565	5.24	1.58	4.57402	0.557059
												2019-11-20			KH-20nov19	ERS16387271							595.2		0.018	4.826	0
Zurich	Switzerland	47°18’ N 8°34’ E	subalpine*	406	136	88.7	monomictic	1.4	Mesotrophic	Bossard, P., Gammeter, S., Lehmann, C., Schanz, F., Bachofen, R., Bürgi, H.-R., Steiner, D., Zimmermann, U., 2001. Limnological description of the Lakes Zürich, Lucerne, and Cadagno: Aquat. sci. 63, 225–249. https://doi.org/10.1007/PL00001353 Yankova, Y., Neuenschwander, S., Köster, O., Posch, T., 2017. Abrupt stop of deep water turnover with lake warming: Drastic consequences for algal primary p…	Natural lake	2019-04-03	Epilimnion	5	ZE-03apr19	ERS4065062				9	11		279	1.55	0.48	6.7
												2019-11-13			ZE-13nov19	ERS6344560	1 (ZE-M6)	2 (ZE-M7, ZE-M8)					260	1.39	0.459	12.33
												2019-04-03	Hypolimnion	80	ZH-03apr19	ERS4065063				1			286	1.37	0.54	4.7	1.7
												2019-11-13			ZH-13nov19	ERS6344561							293	1.2	0.632	4.85	0
Rimov	Czechia	48°50’ N 14°29’ E	continental*	470	43	2.1	dimictic	0.3	Eutrophic	Macek, M., Sˇmek, K., Pernthaler, J., Vyhnálek, V., Psenner, R., 1996. Growth rates of dominant planktonic ciliates in two freshwater bodies of different trophic degree. J Plankton Res 18, 463–481. https://doi.org/10.1093/plankt/18.4.463	Reservoir	2019-04-01	Epilimnion	0.5	RE-01apr19	ERS16387242				24		3				5.255	1.225	0	0.26	0.725	0.235
												2019-04-23			RE-23apr19	ERS16387244	1 (RE-M9)									9.055	4.57	0	1.02	2.25	1.305
												2019-05-23			RE-23may19	ERS16387246										9.85	0.33	0	0.05	0	0.28
												2019-06-24			RE-24jun19	ERS16387248										16.215	3.065	0	0.895	2.155	0.015
												2019-07-18			RE-18jul19	ERS16387250										16.945	8.655	0.835	0.42	7.315	0.09
												2019-08-26			RE-26aug19	ERS16387252			3 (RE-M17, RE-M20, RE-M24)							18.35	4.49	2.33	1.16	0	0.99
												2019-09-16			RE-16sep19	ERS16387254										17.74	15.345	8.275	4.73	1.075	1.26
												2019-10-07			RE-07oct19	ERS16387256										13.96	4.89	0	3.47	1.08	0.33
												2019-10-29			RE-29oct19	ERS16387258										12.37	5.9	0	3.405	1.64	0.855
												2019-11-18			RE-18nov19	ERS16387260										8.655	3.005	0	1.83	0.71	0.465
												2019-04-01	Hypolimnion	30	RH-01apr19	ERS16387243				11						3.59	0.34	0	0.34	0	0
												2019-04-23			RH-23apr19	ERS16387245										3.8	0.3	0	0.3	0	0
												2019-05-23			RH-23may19	ERS16387247										3.85	0.31	0	0.31	0	0
												2019-06-24			RH-24jun19	ERS16387249										3.97	0.55	0	0.21	0.33	0.01
												2019-07-18			RH-18jul19	ERS16387251	1 (RH-M37)									4.03	2.48	0	0.52	1.96	0
												2019-08-26			RH-26aug19	ERS16387253										4.17	1.38	0	1.1	0.26	0.02
												2019-09-16			RH-16sep19	ERS16387255										4.2	1.88	0	1.57	0.31	0.01
												2019-10-07			RH-07oct19	ERS16387257										4.175	1.58	0	1.325	0.225	0.03
												2019-10-29			RH-29oct19	ERS16387259										4.23	0.93	0	0.93	0	0
												2019-11-18			RH-18nov19	ERS16387261										4.2	0.85	0	0.74	0.01	0.1

## Sheet: S2 - Primers
Table S2: Primers designed for closing genomes						Back to outline
primer	genome	Name	Minimum	Maximum	Direction	Sequence (with extension)	Length (with extension)	# Off-target Sites	%GC	Hairpin Tm	Self Dimer Tm	Tm
LE-M7r	LE-M7	40248 R	40229	40248	reverse	AGCCCAGTTTAATCGTGCCA	20	0	50	None	None	60
LE-M7f	LE-M7	38611 F	38611	38630	forward	CACACTTTCATTGACGGGCG	20	0	55	None	None	60.1
LE-M21r	LE-M21	155996 R	155978	155996	reverse	CCCAACCCTCGGTTTTGGA	19	0	57.9	44.3	12.8	59.8
LE-M21f	LE-M21	154629 F	154629	154648	forward	TGGTAGAGCACTCCCTTGGT	20	0	55	None	None	60.2
ME-M6-r1	ME-M6	216311 R	2016292	2016311	reverse	CCCGCAGCCTTATGAATTGC	20	0	55	None	None	60
ME-M6-f1	ME-M6	213484 F	2013484	2013503	forward	TTGCGCTAACAAACCCATGC	20	0	50	None	9.7	60
ME-M6-r2	ME-M6	1460376 R	1460357	1460376	reverse	CAAGTGTGCTGGACGGTACT	20	0	55	None	1.3	60
ME-M6-f2	ME-M6	1458579 F	1458579	1458598	forward	CGCTTGTTGTGGTCTGGTTG	20	0	55	None	None	60
ME-M6-r3	ME-M6	1141299 R	1141280	1141299	reverse	GCACGCCCCTAAAAAGCAAA	20	0	50	None	None	60
ME-M6-f3	ME-M6	1139560 F	1139560	1139579	forward	GTACATGTGAATGTCGCGGC	20	0	55	36.1	9.1	60
MH-M5r	MH-M5	40205 R	40186	40205	reverse	AAGCCCCAGTTCCACTCATG	20	0	55	None	None	60
MH-M5f	MH-M5	38417 F	38417	38436	forward	AGTGGCGACGGAGGAAAAAT	20	0	50	None	None	60
RIV-33f	RIV-33	1267478 F	1267478	1267497	forward	CGCGCTGAAGTTCCATTAGC	20	0	55	None	5.6	60
RIV-33r	RIV-33	258 R	239	258	reverse	GCACCATAGGCTAGCTGGAG	20	0	60	34.1	24.1	60
LSUCC0389f	LSUCC0389	874131 F	874112	874131	forward	CGGCCAGTACCTTCGACTTC	20	0	60	None	None	60.5
LSUCC0389r	LSUCC0389	874964 R	874945	874964	reverse	GGATGTGACCTCAACCAGCA	20	0	55	31.8	None	60
LSUCC0401f	LSUCC0401	881885 F	881866	881885	forward	GAGGCGTTGGACCACTTGG	20	0	63.2	None	None	61
LSUCC0401r	LSUCC0401	882668 R	882649	882668	reverse	GTGACCTCAACCAGCACTCA	20	0	55	None	None	59.9
VB-26f	MMS-VB-26	38 925F	38906	38925	forward	TGATTCTGGTGCCACACTCC	20	0	55	34.4	None	60
VB-26r	MMS-VB-26	40 624R	40605	40624	reverse	ACCGCCTGATGCAACACTTA	20	0	50	41.3	None	60
VB-100f1	MMS-VB-100	44 218F	44218	44237	forward	CGCATCGAGTTTAACCGCAG	20	0	55	None	None	60
VB-100r1	MMS-VB-100	45 568R	45549	45568	reverse	TGCCACCGCCAAATGAAATG	20	0	50	None	None	60
VB-100f2	MMS-VB-100	447 823F	447823	447842	forward	GTCTCGAGGCGCTTGTAAGA	20	0	55	None	13.6	59.8
VB-100r2	MMS-VB-100	449 085R	449066	449085	reverse	GATACCGGGCCTAATCACCC	20	0	60	43.3	6.3	59.7
VB-100f3	MMS-VB-100	461 001F	461001	461020	forward	ATCACGTGTCGCTTGAAGGT	20	0	50	None	16.5	60
VB-100r3	MMS-VB-100	461 978R	461959	461978	reverse	CAGCTTGTCCGAAGTGACCT	20	0	55	34.3	None	60
RVI-60f	MMS-RVI-60	38 852F	38852	38871	forward	TTCTTCGAGTGGCACTGCAT	20	0	50	None	27.5	60
RVI-60r	MMS-RVI-60	39 983R	39964	39983	reverse	ATAGTCACTGCATCGGAGCG	20	0	55	37.3	None	60
RVI-26-gap1r	MMS-RVI-26	823 735R	823716	823735	reverse	GGCGCTGTCTTTCTTTTGCA	20	0		None	7.6
RVI-26-gap1f	MMS-RVI-26	822 706F	822706	822725	forward	AGTTGCCACGCTGCTTATCA	20	0		None	None
RVI-26-gap2r	MMS-RVI-26	455 428R	455409	455428	reverse	TACGAGGCACATAACCACCG	20	0		None	None
RVI-26-gap2f	MMS-RVI-26	454 409F	454409	454428	forward	AGCCCGGTGTTCTTTTGGAT	20	0		None	None
RVI-26-gap3r	MMS-RVI-26	409 381R	409362	409381	reverse	GACCTGCCTTCATCACTGCT	20	0		None	None
RVI-26-gap3f	MMS-RVI-26	408 119F	408119	408138	forward	CTGACGCACATGCAAGCTAC	20	0		42.2	4.5
IIA-119-gapf	MMS-IIA-119	123 880F	123861	123880	forward	GAGTGGTTAAAGGCGACGGA	20	0	55	None	None	60
IIA-119f	MMS-IIA-119	1 310 506F	1310487	1310506	reverse	GGTGGTGGTGGATGTACAGG	20	0	60	None	0.3	60
IIA-119r	MMS-IIA-119	652 R	633	652	forward	CCAGTCAATGCCACTCCTGT	20	0	55	None	None	60
IIA-119-gapr	MMS-IIA-119	124 797R	124778	124797	reverse	CACGTGTTTGAGGCATTGGG	20	0	55	None	7.6	60
RI-55-c1r	RI-55	946 R	927	946	reverse	AATGAGCGTACCTGTTCCCG	20	0	55	None	None	60.1
RI-55-c1f	RI-55	834 109F	834090	834109	forward	TCCCATCTCCCACAAGACCA	20	0	55	None	None	60.2
RI-55-c2f1	RI-55	475 220F	475201	475220	forward	TGTGGCTGTGAATGGCATCT	20	0	50	41.9	None	60
RI-55-c2f2	RI-55	481 605F	481586	481605	forward	ACAGTTGCAGGTACCCTCAC	20	0	55	None	8.7	59.6
RI-55-c2r1	RI-55	4 878R	4859	4878	reverse	TTCTGATGGAAGTCGCCCAG	20	0	55	37.1	None	59.8
RI-55-c2r2	RI-55	1 257R	1238	1257	reverse	GGCAGGCTCAATCGACTTCT	20	0	55	None	None	60.1
RIV-39f	MMS-RIV-39	815 912F	815893	815912	forward	AAAGCGGTCTATTGGGGCTG	20	0	55	33.6	None	60.4
RIV-39r	MMS-RIV-39	816 604R	816585	816604	reverse	GGGCGCTGTCTTTCTTTTGC	20	0	55	None	7.6	60.7
RIV-45f	MMS-RIV-45	821 405F	821405	821424	forward	AAAGCGGTCTATTGGGGCTG	20	0	55	33.6	None	60.4
RIV-45r	MMS-RIV-45	822 431R	822412	822431	reverse	CCGGCACTATACTTGGGCTT	20	0	55	None	None	59.8
RIV-54-gap-r1	MMS-RIV-54	597 837R	597818	597837	reverse	TGCGATGGTGTGTTGGCTAT	20	0		None	None	60
RIV-54-gap-r2	MMS-RIV-54	597 645R	597626	597645	reverse	ACCTATTATGGCCGACCCCT	20	0		33.6	None	60.1
RIV-54-gap-f1	MMS-RIV-54	593 990F	593990	594009	forward	AACGTGTCATGGCGACCATA	20	0		43.2	10.4	59.8
RIV-54-gap-f2	MMS-RIV-54	593 648F	593648	593667	forward	CTGCATTAGCGCCTTTTGCT	20	0		46.2	18.8	59.8
RIV-54-gap2-r1	MMS-RIV-54	432 362R	432343	432362	reverse	TAACCCCTCCTGTTGTTGGC	20	0		None	None	59.9
RIV-54-gap2-r2	MMS-RIV-54	431 935R	431916	431935	reverse	CCGCTTTCTAGTACGCCCTT	20	0		None	None	59.8
RIV-54-gap2-f1	MMS-RIV-54	431 539F	431539	431558	forward	ATTTTGGCAGGGGCGGAATA	20	0		42.5	None	60
RIV-54-gap2-f2	MMS-RIV-54	431 205F	431205	431224	forward	CATATGAAGCGCTGCCACAC	20	0		None	12.6	60
RIV-58f	MMS-RIV-58	815 908F	815908	815927	forward	AAAGCGGTCTATTGGGGCTG	20	0	55	33.6	None	60.4
RIV-58r	MMS-RIV-58	816 934R	816915	816934	reverse	CCGGCACTATACTTGGGCTT	20	0	55	None	None	59.8
RIV-59f	MMS-RIV-59	430 647F	430647	430666	forward	TGAGCGAGGCGTATGACATC	20	0	55	None	None	60
RIV-59r	MMS-RIV-59	431 932R	431913	431932	reverse	ACACCCGATTAGATGCTGCC	20	0	55	None	None	60.2
RIV-64f1	MMS-RIV-64	420 656F	420656	420675	forward	AGGGCGCTAGAAATTGCTGT	20	0	50	None	7.6	60
RIV-64r1	MMS-RIV-64	421 297R	421278	421297	reverse	CGGTATCCTAGGCATCGCTG	20	0	60	None	3	60.1
RIV-64f2	MMS-RIV-64	443 928F	443928	443947	forward	GGAGGTTATGTCGGTGAGGC	20	0	60	None	None	60.2
RIV-64r2	MMS-RIV-64	444 897R	444878	444897	reverse	GGATGCACCGACCCCTTTAA	20	0	55	None	None	60
RIV-65f	MMS-RIV-65	462 093F	462093	462112	forward	AGCGACCTTTCCGAATACCC	20	0	55	None	None	59.8
RIV-65r	MMS-RIV-65	463 326R	463307	463326	reverse	AAGGCCGGCAATCGTGATTA	20	0	50	37.1	30.9	60.1
RIV-66f2	MMS-RIV-66	382 132F	382113	382132	forward	GAAAAGTTGCCACGCTGCTT	20	0	50	None	None	60.2
RIV-66r2	MMS-RIV-66	383 502R	383483	383502	reverse	CCGGCACTATACTTGGGCTT	20	0	55	None	None	59.8
RIV-66f1	MMS-RIV-66	433 421F	433402	433421	forward	GGTGGGCGAAGATGTTCTGA	20	0	55	None	0.7	60
RIV-66r1	MMS-RIV-66	433 914R	433895	433914	reverse	TTGGGGGAGCCTGACATTTC	20	0	55	None	None	60
RVI-7f	MMS-RVI-7	658 601F	658601	658620	forward	GAAAAGTTGCCACGCTGCTT	20	0	50	None	None	60.2
RVI-7r	MMS-RVI-7	659 634R	659615	659634	reverse	GGCGCTGTCTTTCTTTTGCA	20	0	50	None	7.6	60

## Sheet: S3 - Genome stats + recruitment
Table S3: Genome statistics and metagenomic fragment recruitment data				Back to outline
																		Metagenomic recruitment data (Coverage per gb) - 13 Central European lakes
Strain	Species	Genome accession number	BioProject accession number	GC %	Genome size (bp)	# contigs	Circular chromosome	CDS count	MEDIAN_CDS	MEAN_CDS	TOTAL_TRNA	MEDIAN_TRNA	MEAN_TRNA	TOTAL_RRNA	CODING_DENSITY	NONCODING_DENSITY	MEDIAN_INTERGENIC_SPACER	TE-08apr19	TE-11nov19	AE-03may19	AE-24oct19	TrE-03may19	TrE-25oct19	TH-08apr19	TH-11nov19	AH-03may19	AH-24oct19	TrH-03may19	TrH-25oct19	MsE-30apr19	MsE-30jul19	MsE-01oct19	ME-08apr19	ME-09jul19	ME-21oct19	MiE-16apr19	MiE-22jul19	MiE-14oct19	ZE-03apr19	ZE-13nov19	MaE-09apr19	MaE-04nov19	MoE-02may19	MoE-23oct19	KE-25apr19	KE-07aug19	KE-20nov19	MsH-30apr19	MsH-30jul19
KE-4b	"Ca. Methylopumilus planktonicus"	GCA_944388905	PRJEB53432	37.142	1284452	1	yes	1315	265	307.03	36	77	78.92	3	95.09	4.91	14	5.31	3.91	3.79	1.12	10.8	9.99	0.75	0.9	3.28	2.03	5.56	2.36	0.24	0.01	0.27	1.58	0.02	0.03	0.49	0.02	0.19	5.22	4.84	2.85	5.99	7.23	9.24	6.27	1.49	2.5	4.27	4.68
LE-M7	"Ca. Methylopumilus planktonicus"	GCA_944392165	PRJEB53432	37.14	1283310	1	yes	1316	265	306.46	36	77	78.92	3	95.07	4.93	14	5.31	3.91	3.79	1.12	10.81	10	0.75	0.9	3.28	2.03	5.57	2.36	0.24	0.01	0.27	1.58	0.02	0.03	0.49	0.02	0.19	5.22	4.84	2.85	5.99	7.24	9.24	6.28	1.49	2.5	4.27	4.68
MaE-M16	"Ca. Methylopumilus planktonicus"	GCA_944389365	PRJEB53432	37.227	1279827	1	yes	1306	265	307.9	37	77	78.78	3	95.06	4.94	15	5.36	3.92	3.82	1.12	10.83	10.01	0.76	0.92	3.32	2.06	5.58	2.37	0.23	0.01	0.27	1.5	0.02	0.03	0.48	0.02	0.19	5.21	4.82	2.86	5.97	7.25	9.26	6.09	1.42	2.39	4.25	4.68
MaE-M22	"Ca. Methylopumilus planktonicus"	GCA_944391035	PRJEB53432	37.197	1259314	1	yes	1299	264	304.61	36	77	78.92	3	95.07	4.93	14	5.12	3.71	3.53	1.02	9.87	8.86	0.73	0.88	3.11	1.96	5.14	2.19	0.21	0.01	0.23	1.31	0.02	0.03	0.43	0.02	0.17	4.91	4.74	2.56	5.39	6.77	8.65	5.56	1.28	2.16	3.92	4.5
MMS-2-53	"Ca. Methylopumilus planktonicus"	GCA_000981505	PRJEB7906	36.965	1356411	1	yes	1406	263	302.35	36	77	78.94	3	94.79	5.21	15	5.62	4.1	3.55	1.02	9.88	9.1	0.78	0.93	3.09	1.95	5.13	2.19	0.21	0.01	0.23	1.31	0.02	0.03	0.42	0.02	0.17	4.67	4.33	2.52	5.27	6.49	8.25	5.24	1.22	2.06	3.78	4.21
MMS-IIA-119	"Ca. Methylopumilus planktonicus"	GCA_944389755	PRJEB53432	37.268	1311247	1	yes	1348	264	305.53	36	77	78.92	3	95	5	15	5.31	3.88	3.73	1.09	10.53	9.74	0.75	0.91	3.23	2.02	5.43	2.31	0.23	0.01	0.26	1.5	0.02	0.03	0.47	0.02	0.19	5.04	4.67	2.77	5.82	7	8.96	5.99	1.41	2.37	4.1	4.51
MMS-Ma100-9	"Ca. Methylopumilus planktonicus"	GCA_944390985	PRJEB53432	37.067	1358607	1	yes	1406	261.5	303.58	36	77	78.92	3	95.02	4.98	14	4.9	3.29	3.54	0.94	9.61	8.11	0.77	0.98	3.25	2.15	5.14	2.23	0.19	0.01	0.21	1.39	0.02	0.03	0.41	0.02	0.17	4.57	4.05	2.4	4.72	6.38	7.79	5.33	1.22	2.09	3.63	4.26
MMS-Ma350-1	"Ca. Methylopumilus planktonicus"	GCA_944391945	PRJEB53432	37.141	1324658	1	yes	1341	267	311.01	36	77	78.92	3	95.23	4.77	13	5.17	3.8	3.66	1.08	10.4	9.6	0.73	0.89	3.17	1.96	5.36	2.27	0.22	0.01	0.26	1.47	0.02	0.03	0.46	0.02	0.18	4.97	4.61	2.73	5.73	6.93	8.85	5.87	1.36	2.32	4.07	4.53
MMS-VB-100	"Ca. Methylopumilus planktonicus"	GCA_944392015	PRJEB53432	37.088	1313352	1	yes	1343	265	307.63	37	77	78.78	3	95.16	4.84	14.5	5.11	3.76	3.67	1.08	10.45	9.64	0.73	0.88	3.18	1.97	5.38	2.29	0.23	0.01	0.26	1.51	0.02	0.03	0.48	0.02	0.19	5.04	4.66	2.73	5.71	7	8.91	6.09	1.43	2.43	4.11	4.58
MMS-VB-116	"Ca. Methylopumilus planktonicus"	GCA_006364475	PRJNA547471	37.08	1311107	1	yes	1342	265	307.27	37	77	78.78	3	95.14	4.86	15	5.12	3.76	3.68	1.08	10.47	9.66	0.73	0.88	3.19	1.97	5.39	2.29	0.23	0.01	0.26	1.51	0.02	0.03	0.48	0.02	0.19	5.05	4.67	2.73	5.72	7.01	8.92	6.1	1.43	2.43	4.12	4.59
MMS-VB-14	"Ca. Methylopumilus planktonicus"	GCA_006364535	PRJNA547471	37.112	1305510	1	yes	1342	263	305.04	36	77	78.92	3	94.86	5.14	15	5.31	3.91	3.76	1.12	10.68	9.94	0.75	0.9	3.25	2.01	5.5	2.33	0.24	0.01	0.27	1.48	0.02	0.03	0.48	0.02	0.19	5.13	4.77	2.81	5.91	7.15	9.15	6.02	1.43	2.38	4.28	4.61
MMS-VB-26	"Ca. Methylopumilus planktonicus"	GCA_944393515	PRJEB53432	37.237	1267713	1	yes	1289	269	309.61	36	77	78.94	3	95.24	4.76	15	5.36	3.95	3.83	1.12	10.92	10.07	0.76	0.91	3.32	2.05	5.63	2.39	0.24	0.01	0.27	1.55	0.02	0.03	0.49	0.02	0.19	5.29	4.89	2.87	6.01	7.35	9.33	6.3	1.47	2.49	4.31	4.77
MMS-VI-155	"Ca. Methylopumilus planktonicus"	GCA_006364455	PRJNA547471	37.044	1302740	1	yes	1341	265	305.07	37	77	78.78	3	95	5	15	5.17	3.79	3.75	1.1	10.61	9.76	0.74	0.89	3.25	2.02	5.48	2.32	0.23	0.01	0.27	1.61	0.02	0.03	0.49	0.02	0.2	5.13	4.75	2.8	5.88	7.13	9.1	6.32	1.5	2.51	4.17	4.6
MMS-VI-180	"Ca. Methylopumilus planktonicus"	GCA_006364515	PRJNA547471	37.094	1312289	1	yes	1348	263	305.18	36	77	78.92	3	94.83	5.17	15	5.29	3.89	3.74	1.11	10.63	9.89	0.74	0.89	3.23	2	5.47	2.32	0.24	0.01	0.27	1.47	0.02	0.03	0.48	0.02	0.19	5.11	4.75	2.8	5.88	7.11	9.1	5.99	1.43	2.37	4.26	4.58
MMS-VI-228	"Ca. Methylopumilus planktonicus"	GCA_006364715	PRJNA547471	37.158	1300923	1	yes	1328	264	307.53	37	77	78.84	3	94.97	5.03	14	4.89	3.54	3.37	0.96	9.4	8.42	0.7	0.85	2.97	1.88	4.9	2.09	0.2	0.01	0.22	1.23	0.02	0.03	0.4	0.02	0.16	4.66	4.49	2.42	5.07	6.44	8.22	5.15	1.16	1.99	3.73	4.27
MMS-VI-255	"Ca. Methylopumilus planktonicus"	GCA_006364575	PRJNA547471	37.165	1303509	1	yes	1327	264	308.39	37	77	78.84	3	94.98	5.02	14	4.88	3.53	3.36	0.96	9.38	8.4	0.7	0.85	2.97	1.88	4.89	2.09	0.2	0.01	0.22	1.23	0.02	0.03	0.4	0.02	0.16	4.66	4.48	2.41	5.06	6.43	8.21	5.14	1.16	1.99	3.72	4.27
MMS-VI-257	"Ca. Methylopumilus planktonicus"	GCA_006364555	PRJNA547471	37.094	1312210	1	yes	1349	263	305.06	36	77	78.92	3	94.87	5.13	15	5.29	3.89	3.75	1.11	10.63	9.89	0.75	0.89	3.23	2	5.47	2.32	0.24	0.01	0.27	1.47	0.02	0.03	0.48	0.02	0.19	5.1	4.75	2.8	5.88	7.11	9.11	5.99	1.42	2.37	4.26	4.58
MoH-M15	"Ca. Methylopumilus planktonicus"	GCA_944392395	PRJEB53432	37.219	1304394	1	yes	1335	266	307.78	36	77	78.92	3	95.29	4.71	14	5.24	3.68	3.82	1.06	10.8	9.36	0.78	0.98	3.45	2.21	5.7	2.43	0.22	0.01	0.24	1.4	0.02	0.03	0.44	0.02	0.18	5.29	4.71	2.69	5.45	7.46	9.07	5.84	1.31	2.24	4.23	5.01
MoH-M17	"Ca. Methylopumilus planktonicus"	GCA_944392375	PRJEB53432	37.229	1352109	1	yes	1379	266	309.02	36	77	78.92	3	95.32	4.68	13	5.03	3.49	3.69	1.01	10.33	8.9	0.76	0.95	3.35	2.15	5.46	2.33	0.21	0.01	0.23	1.37	0.02	0.03	0.42	0.02	0.17	5.02	4.46	2.56	5.15	7.11	8.62	5.64	1.29	2.18	4.01	4.74
MoH-M19	"Ca. Methylopumilus planktonicus"	GCA_944393535	PRJEB53432	37.418	1307055	1	yes	1341	265	306.97	36	77	78.92	3	95.27	4.73	15	5.17	3.6	3.75	1.02	10.57	9.03	0.78	0.97	3.43	2.21	5.6	2.4	0.21	0.01	0.23	1.31	0.02	0.03	0.42	0.02	0.17	5.15	4.56	2.61	5.24	7.31	8.77	5.55	1.22	2.11	4.17	5.05
MoH-M36	"Ca. Methylopumilus planktonicus"	GCA_944391985	PRJEB53432	37.261	1295205	1	yes	1332	263.5	305.82	36	77	78.92	3	95.14	4.86	14	5.3	3.9	3.77	1.12	10.7	9.96	0.75	0.9	3.25	2.01	5.5	2.34	0.23	0.01	0.27	1.47	0.02	0.03	0.47	0.02	0.18	5.1	4.75	2.81	5.89	7.14	9.17	5.9	1.4	2.34	4.19	4.58
MoH-M8	"Ca. Methylopumilus planktonicus"	GCA_944390475	PRJEB53432	37.414	1306556	1	yes	1341	265	306.87	36	77	78.92	3	95.27	4.73	15	5.17	3.6	3.75	1.03	10.57	9.03	0.78	0.97	3.43	2.21	5.6	2.4	0.21	0.01	0.23	1.31	0.02	0.03	0.42	0.02	0.17	5.16	4.56	2.61	5.25	7.32	8.78	5.55	1.22	2.11	4.18	5.06
MsH-M18	"Ca. Methylopumilus planktonicus"	GCA_944392025	PRJEB53432	37.207	1354911	1	yes	1394	265	306.7	36	77	78.92	3	95.43	4.57	13	4.96	3.48	3.61	1	10.18	8.8	0.74	0.92	3.27	2.09	5.37	2.29	0.21	0.01	0.23	1.45	0.02	0.03	0.42	0.02	0.18	5.04	4.51	2.54	5.13	7.11	8.61	5.72	1.26	2.18	4.16	5.1
MsH-M42	"Ca. Methylopumilus planktonicus"	GCA_944391995	PRJEB53432	37.269	1343599	1	yes	1373	266	308.65	36	77	78.94	3	95.39	4.61	13	4.97	3.42	3.54	0.95	9.84	8.35	0.76	0.96	3.25	2.13	5.25	2.25	0.2	0.01	0.22	1.62	0.02	0.03	0.46	0.02	0.2	4.84	4.32	2.46	4.93	6.77	8.18	6.53	1.51	2.59	4.01	4.73
TH-M4	"Ca. Methylopumilus planktonicus"	GCA_944392095	PRJEB53432	37.325	1308143	1	yes	1334	264	307.45	36	77	78.92	3	94.84	5.16	15	4.96	3.59	3.35	0.96	9.3	8.33	0.71	0.85	2.96	1.88	4.85	2.08	0.31	0.01	0.22	1.18	0.02	0.03	0.39	0.02	0.16	4.6	4.42	2.39	5	6.33	8.11	5.02	1.13	1.94	3.66	4.19
ZE-M7	"Ca. Methylopumilus planktonicus"	GCA_944392075	PRJEB53432	37.192	1329931	1	yes	1369	265	305.66	36	77	78.94	3	95.17	4.83	15	5.06	3.57	3.68	1.03	10.34	9.01	0.76	0.93	3.31	2.1	5.45	2.32	0.21	0.01	0.23	1.45	0.02	0.03	0.44	0.02	0.18	5.1	4.6	2.6	5.27	7.18	8.79	5.8	1.31	2.24	4.1	4.86
ZE-M8	"Ca. Methylopumilus planktonicus"	GCA_944391145	PRJEB53432	37.12	1299556	1	yes	1347	263	303.09	36	77	78.94	3	95.04	4.96	15	5.21	3.84	3.75	1.11	10.72	9.89	0.74	0.89	3.26	2.02	5.53	2.35	0.23	0.01	0.26	1.52	0.02	0.03	0.49	0.02	0.2	5.18	4.78	2.8	5.86	7.22	9.18	6.17	1.45	2.44	4.23	4.67
MsH-M39	"Ca. Methylopumilus planktonicus"	GCA_944393545	PRJEB53432	37.389	1354428	1	yes	1390	266	306.7	36	77	78.92	3	95.23	4.77	14	4.83	3.42	3.54	0.98	10	8.7	0.72	0.89	3.19	2.03	5.26	2.25	0.21	0.01	0.22	1.4	0.02	0.03	0.42	0.02	0.17	4.89	4.36	2.48	5.03	6.93	8.38	5.68	1.27	2.17	4.23	5.12
MMS-RI-1	"Ca. Methylopumilus rimovensis"	GCA_006364615	PRJNA547471	36.653	1283799	1	yes	1314	266.5	308.04	37	77	78.76	3	95.4	4.6	13	0.3	0.16	0.21	0.05	0.46	0.32	0.06	0.08	0.21	0.16	0.27	0.13	0.01	0.01	0.02	0.36	0.01	0.01	0.09	0.01	0.05	0.22	0.2	0.15	0.25	0.26	0.33	1.27	0.38	0.66	0.18	0.16
MMS-RI-41	"Ca. Methylopumilus rimovensis"	GCA_006364595	PRJNA547471	36.699	1301035	1	yes	1332	264	306.99	37	77	78.76	3	95.09	4.91	15	0.3	0.16	0.21	0.05	0.47	0.33	0.06	0.08	0.21	0.17	0.28	0.13	0.01	0.01	0.02	0.38	0.01	0.02	0.1	0.02	0.05	0.23	0.2	0.16	0.25	0.27	0.34	1.32	0.4	0.69	0.18	0.17
RE-M17	"Ca. Methylopumilus rimovensis"	GCA_944389205	PRJEB53432	36.776	1294210	1	yes	1327	269	307.21	36	77	78.94	3	95.29	4.71	14	0.3	0.16	0.21	0.05	0.47	0.32	0.06	0.08	0.21	0.17	0.28	0.13	0.01	0.01	0.02	0.38	0.02	0.02	0.1	0.02	0.05	0.23	0.2	0.15	0.25	0.26	0.33	1.32	0.39	0.68	0.18	0.17
RE-M20	"Ca. Methylopumilus rimovensis"	GCA_944391655	PRJEB53432	36.568	1326544	1	yes	1349	268	309.95	36	77	78.94	3	95.33	4.67	14	0.29	0.15	0.2	0.05	0.45	0.31	0.06	0.08	0.2	0.16	0.26	0.13	0.01	0.01	0.02	0.38	0.01	0.02	0.1	0.02	0.05	0.22	0.19	0.15	0.24	0.25	0.32	1.27	0.38	0.66	0.18	0.16
RE-M24	"Ca. Methylopumilus rimovensis"	GCA_944392365	PRJEB53432	36.673	1316725	1	yes	1348	268.5	307.33	37	77	78.84	3	95.17	4.83	13	0.29	0.16	0.2	0.05	0.46	0.31	0.06	0.08	0.21	0.16	0.27	0.13	0.01	0.01	0.02	0.38	0.01	0.01	0.1	0.02	0.05	0.22	0.19	0.15	0.25	0.26	0.33	1.31	0.4	0.68	0.18	0.16
RI-55	"Ca. Methylopumilus rimovensis"	GCA_944392915	PRJEB53432	37.016	1343263	1	no	1337	268	316.54	36	77	78.94	3	95.27	4.73	14	0.32	0.17	0.22	0.05	0.5	0.35	0.06	0.09	0.23	0.18	0.3	0.14	0.01	0.01	0.03	0.46	0.01	0.02	0.11	0.02	0.06	0.25	0.22	0.17	0.28	0.29	0.36	1.5	0.46	0.85	0.2	0.18
GE-M14	"Ca. Methylopumilus universalis"	GCA_944391845	PRJEB53432	37.226	1272898	1	yes	1308	265	306.1	36	77	78.94	3	95.16	4.84	15	1.21	0.7	0.9	0.22	2.11	1.64	0.23	0.31	0.88	0.64	1.18	0.55	0.14	0.01	0.28	9.99	0.05	0.15	1.95	0.06	1.02	1.53	1.76	0.94	2.24	1.36	1.93	31.17	9.71	15.29	1.91	0.9
GH-M24	"Ca. Methylopumilus universalis"	GCA_944393185	PRJEB53432	37.406	1260251	1	yes	1297	264	305.07	36	77	78.94	3	95	5	14	1.23	0.71	0.91	0.23	2.14	1.65	0.23	0.32	0.9	0.66	1.2	0.55	0.14	0.01	0.28	10.35	0.05	0.15	2	0.06	1.06	1.54	1.76	0.94	2.21	1.38	1.96	31.77	9.87	15.51	1.93	0.92
GH-M4	"Ca. Methylopumilus universalis"	GCA_944392115	PRJEB53432	37.269	1252774	1	yes	1286	265	306.46	36	77	78.94	3	95.19	4.81	15	1.23	0.71	0.91	0.23	2.14	1.67	0.23	0.32	0.89	0.65	1.2	0.55	0.14	0.01	0.29	10.15	0.05	0.15	1.98	0.06	1.04	1.55	1.79	0.96	2.27	1.38	1.96	31.67	9.87	15.54	1.94	0.91
LE-M21	"Ca. Methylopumilus universalis"	GCA_944388885	PRJEB53432	37.317	1275433	1	yes	1318	265	304.57	36	77	78.94	3	95.22	4.78	15	1.21	0.7	0.9	0.22	2.12	1.66	0.22	0.31	0.88	0.64	1.18	0.55	0.14	0.01	0.28	9.94	0.05	0.15	1.95	0.06	1.03	1.52	1.74	0.95	2.27	1.35	1.91	30.89	9.63	15.17	1.91	0.9
MaE-M17	"Ca. Methylopumilus universalis"	GCA_944393425	PRJEB53432	37.24	1280282	1	yes	1318	265.5	305.43	36	77	78.94	3	95.13	4.87	15	1.23	0.73	0.9	0.22	2.12	1.68	0.23	0.31	0.87	0.63	1.18	0.54	0.14	0.01	0.28	9.74	0.05	0.15	1.93	0.06	1.01	1.51	1.73	0.97	2.3	1.36	1.92	30.23	9.45	14.82	1.89	0.9
MH-M4	"Ca. Methylopumilus universalis"	GCA_944391775	PRJEB53432	37.134	1308090	1	yes	1357	263	303.38	36	77	78.94	3	95.2	4.8	14	1.2	0.68	0.88	0.22	2.05	1.58	0.23	0.31	0.87	0.64	1.16	0.53	0.13	0.01	0.26	10.97	0.06	0.17	1.83	0.06	0.97	1.44	1.63	0.88	2.04	1.32	1.84	28.68	8.89	14.06	1.82	0.9
MH-M5	"Ca. Methylopumilus universalis"	GCA_944389635	PRJEB53432	37.172	1309341	1	yes	1355	264	303.69	36	77	78.94	3	95.07	4.93	14	1.27	0.72	0.93	0.22	2.2	1.68	0.24	0.33	0.92	0.68	1.24	0.56	0.14	0.01	0.27	10.84	0.06	0.16	1.85	0.06	0.98	1.49	1.67	0.91	2.11	1.39	1.93	29.16	9.07	14.3	1.87	0.93
MiE-M1	"Ca. Methylopumilus universalis"	GCA_944390655	PRJEB53432	37.297	1258011	1	yes	1299	264	305.44	36	77	78.94	3	95.43	4.57	13	1.23	0.7	0.9	0.22	2.12	1.64	0.23	0.31	0.89	0.65	1.19	0.54	0.13	0.01	0.25	9.1	0.05	0.14	1.85	0.06	1.05	1.46	1.64	0.89	2.06	1.37	1.9	27.77	8.61	13.6	1.77	0.92
MMS-80-8	"Ca. Methylopumilus universalis"	GCA_944390565	PRJEB53432	37.234	1284176	1	yes	1322	265.5	305.69	38	77	79.34	3	95.22	4.78	14	1.12	0.65	0.84	0.21	1.98	1.54	0.21	0.29	0.82	0.6	1.11	0.51	0.14	0.01	0.28	10.24	0.05	0.15	1.96	0.06	1.03	1.46	1.7	0.89	2.12	1.29	1.82	31.23	9.71	15.32	1.87	0.87
MMS-RII-56	"Ca. Methylopumilus universalis"	GCA_006364315	PRJNA547471	37.18	1280721	1	yes	1325	265	305.2	36	77	78.94	3	95.52	4.48	14	1.19	0.67	0.88	0.21	2.04	1.55	0.22	0.31	0.86	0.64	1.15	0.53	0.13	0.01	0.26	10.5	0.06	0.16	1.87	0.06	0.99	1.46	1.64	0.88	2.06	1.32	1.83	29.63	9.17	14.52	1.82	0.89
MMS-RIV-17	"Ca. Methylopumilus universalis"	GCA_006364275	PRJNA547471	37.179	1258664	1	yes	1301	267	305.63	35	77	79.03	3	95.57	4.43	13	1.12	0.63	0.84	0.21	1.94	1.49	0.21	0.29	0.82	0.61	1.1	0.5	0.13	0.01	0.26	10.55	0.06	0.16	1.86	0.06	0.99	1.41	1.61	0.85	2.02	1.26	1.76	29.59	9.16	14.54	1.8	0.86
MMS-RIV-25	"Ca. Methylopumilus universalis"	GCA_006364095	PRJNA547471	37.214	1269520	1	yes	1299	270	308.67	36	77	78.94	3	95.55	4.45	13	1.2	0.68	0.89	0.22	2.07	1.58	0.23	0.31	0.87	0.64	1.16	0.53	0.14	0.01	0.27	10.64	0.06	0.16	1.91	0.06	1.01	1.48	1.69	0.9	2.11	1.33	1.87	30.33	9.4	14.85	1.86	0.9
MMS-RIV-28	"Ca. Methylopumilus universalis"	GCA_006365275	PRJNA547471	37.238	1262052	1	yes	1293	270	308.49	36	77	78.94	3	95.62	4.38	13	1.19	0.68	0.88	0.22	2.06	1.58	0.22	0.31	0.87	0.64	1.16	0.53	0.14	0.01	0.27	10.7	0.06	0.16	1.92	0.06	1.01	1.48	1.69	0.9	2.11	1.33	1.86	30.45	9.44	14.92	1.87	0.9
MMS-RIV-30	"Ca. Methylopumilus universalis"	GCA_006364215	PRJNA547471	37.229	1267983	1	yes	1296	270	309.09	36	77	78.94	3	95.58	4.42	13	1.19	0.68	0.88	0.22	2.05	1.57	0.23	0.31	0.87	0.64	1.16	0.53	0.14	0.01	0.27	10.69	0.06	0.16	1.92	0.06	1.02	1.48	1.68	0.89	2.11	1.32	1.85	30.5	9.46	14.94	1.86	0.89
MMS-RIV-35	"Ca. Methylopumilus universalis"	GCA_944391905	PRJEB53432	37.213	1269517	1	yes	1299	270	308.63	36	77	78.94	3	95.54	4.46	13	1.2	0.68	0.89	0.22	2.07	1.58	0.23	0.31	0.87	0.64	1.16	0.53	0.14	0.01	0.27	10.64	0.06	0.16	1.91	0.06	1.01	1.48	1.69	0.9	2.11	1.33	1.87	30.32	9.4	14.85	1.86	0.9
MMS-RIV-39	"Ca. Methylopumilus universalis"	GCA_944391925	PRJEB53432	37.239	1262487	1	yes	1291	270	309.08	36	77	78.94	3	95.62	4.38	13	1.21	0.69	0.89	0.22	2.08	1.59	0.23	0.31	0.88	0.65	1.17	0.53	0.14	0.01	0.27	10.7	0.06	0.16	1.92	0.06	1.02	1.49	1.7	0.9	2.13	1.34	1.88	30.49	9.45	14.93	1.87	0.91
MMS-RIV-45	"Ca. Methylopumilus universalis"	GCA_944390385	PRJEB53432	37.229	1267977	1	yes	1297	270	308.85	36	77	78.94	3	95.58	4.42	14	1.19	0.68	0.88	0.22	2.06	1.57	0.23	0.31	0.87	0.64	1.16	0.53	0.14	0.01	0.27	10.69	0.06	0.16	1.92	0.06	1.02	1.48	1.68	0.9	2.11	1.32	1.85	30.5	9.46	14.94	1.86	0.89
MMS-RIV-46	"Ca. Methylopumilus universalis"	GCA_006364055	PRJNA547471	37.239	1262479	1	yes	1291	270	309.01	36	77	78.94	3	95.6	4.4	13	1.21	0.69	0.89	0.22	2.08	1.59	0.23	0.31	0.88	0.65	1.17	0.53	0.14	0.01	0.27	10.7	0.06	0.16	1.92	0.06	1.02	1.49	1.7	0.9	2.12	1.34	1.88	30.49	9.45	14.93	1.87	0.9
MMS-RIV-48	"Ca. Methylopumilus universalis"	GCA_006365175	PRJNA547471	37.24	1262603	1	yes	1291	270	309	36	77	78.94	3	95.59	4.41	13	1.21	0.69	0.89	0.22	2.08	1.59	0.23	0.31	0.88	0.65	1.17	0.53	0.14	0.01	0.27	10.7	0.06	0.16	1.92	0.06	1.02	1.49	1.7	0.9	2.12	1.34	1.88	30.48	9.45	14.93	1.87	0.91
MMS-RIV-50	"Ca. Methylopumilus universalis"	GCA_006364155	PRJNA547471	37.229	1267977	1	yes	1297	270	308.87	36	77	78.94	3	95.58	4.42	14	1.19	0.68	0.88	0.22	2.05	1.57	0.23	0.31	0.87	0.64	1.16	0.53	0.14	0.01	0.27	10.69	0.06	0.16	1.92	0.06	1.02	1.48	1.68	0.9	2.11	1.32	1.85	30.5	9.46	14.94	1.86	0.89
MMS-RIV-52	"Ca. Methylopumilus universalis"	GCA_006365315	PRJNA547471	37.096	1275319	1	yes	1302	268	309.23	36	77	78.94	3	95.51	4.49	13.5	1.17	0.66	0.86	0.21	2.03	1.54	0.22	0.3	0.86	0.63	1.14	0.52	0.13	0.01	0.27	10.44	0.06	0.16	1.87	0.06	0.99	1.45	1.65	0.88	2.06	1.31	1.82	29.72	9.22	14.58	1.81	0.88
MMS-RIV-54	"Ca. Methylopumilus universalis"	GCA_944391915	PRJEB53432	37.204	1287258	1	yes	1328	266	306.15	36	77	78.94	3	95.55	4.45	13	1.18	0.66	0.87	0.21	2.03	1.54	0.22	0.31	0.86	0.64	1.15	0.52	0.13	0.01	0.26	10.44	0.06	0.16	1.86	0.06	0.98	1.45	1.64	0.87	2.05	1.31	1.82	29.48	9.12	14.45	1.81	0.89
MMS-RIV-55	"Ca. Methylopumilus universalis"	GCA_944390325	PRJEB53432	37.26	1265288	1	yes	1297	267	308.14	36	77	78.94	3	95.56	4.44	13	1.2	0.68	0.89	0.22	2.07	1.57	0.23	0.31	0.88	0.65	1.17	0.53	0.14	0.01	0.27	10.61	0.06	0.16	1.91	0.06	1.01	1.48	1.68	0.9	2.11	1.33	1.86	30.24	9.37	14.82	1.85	0.89
MMS-RIV-57	"Ca. Methylopumilus universalis"	GCA_006365255	PRJNA547471	37.239	1262480	1	yes	1291	270	309.05	36	77	78.94	3	95.61	4.39	13	1.21	0.69	0.89	0.22	2.08	1.59	0.23	0.31	0.88	0.65	1.17	0.53	0.14	0.01	0.27	10.7	0.06	0.16	1.92	0.06	1.02	1.49	1.7	0.9	2.12	1.34	1.88	30.49	9.45	14.93	1.87	0.9
MMS-RIV-58	"Ca. Methylopumilus universalis"	GCA_944391935	PRJEB53432	37.239	1262460	1	yes	1291	270	309.05	36	77	78.94	3	95.61	4.39	13	1.2	0.69	0.89	0.22	2.08	1.59	0.23	0.31	0.88	0.65	1.17	0.53	0.14	0.01	0.27	10.7	0.06	0.16	1.92	0.06	1.02	1.49	1.69	0.9	2.12	1.34	1.87	30.49	9.45	14.93	1.87	0.9
MMS-RIV-59	"Ca. Methylopumilus universalis"	GCA_944393495	PRJEB53432	37.229	1267960	1	yes	1297	270	308.86	36	77	78.94	3	95.58	4.42	13	1.19	0.68	0.88	0.22	2.06	1.57	0.23	0.31	0.87	0.64	1.16	0.53	0.14	0.01	0.27	10.69	0.06	0.16	1.92	0.06	1.02	1.48	1.68	0.89	2.11	1.32	1.85	30.5	9.46	14.94	1.86	0.89
MMS-RIV-60	"Ca. Methylopumilus universalis"	GCA_006364375	PRJNA547471	37.088	1286449	1	yes	1316	267	308.6	36	77	78.94	3	95.5	4.5	13.5	1.16	0.66	0.86	0.21	2.01	1.53	0.22	0.3	0.85	0.63	1.14	0.52	0.13	0.01	0.26	10.35	0.06	0.16	1.85	0.06	0.98	1.44	1.64	0.87	2.05	1.3	1.81	29.42	9.13	14.42	1.8	0.88
MMS-RIV-64	"Ca. Methylopumilus universalis"	GCA_944388945	PRJEB53432	37.214	1269519	1	yes	1299	270	308.63	36	77	78.94	3	95.54	4.46	14	1.2	0.68	0.89	0.22	2.07	1.58	0.23	0.31	0.87	0.64	1.16	0.53	0.14	0.01	0.27	10.64	0.06	0.16	1.91	0.06	1.01	1.48	1.69	0.9	2.11	1.33	1.86	30.32	9.4	14.85	1.86	0.9
MMS-RIV-65	"Ca. Methylopumilus universalis"	GCA_944390465	PRJEB53432	37.291	1255515	1	yes	1290	265	307.16	36	77	78.94	3	95.49	4.51	13	1.2	0.67	0.88	0.22	2.06	1.57	0.23	0.31	0.87	0.65	1.16	0.53	0.14	0.01	0.27	10.77	0.06	0.16	1.94	0.06	1.03	1.49	1.69	0.9	2.12	1.33	1.86	30.84	9.56	15.09	1.87	0.89
MMS-RIV-66	"Ca. Methylopumilus universalis"	GCA_944389005	PRJEB53432	37.24	1262736	1	yes	1292	269.5	308.87	36	77	78.94	3	95.61	4.39	13	1.21	0.69	0.89	0.22	2.08	1.59	0.23	0.31	0.88	0.65	1.17	0.53	0.14	0.01	0.27	10.7	0.06	0.16	1.92	0.06	1.02	1.49	1.7	0.9	2.13	1.34	1.88	30.48	9.45	14.93	1.87	0.91
MMS-RIV-70	"Ca. Methylopumilus universalis"	GCA_006364255	PRJNA547471	37.285	1275818	1	yes	1307	267	308	37	77	79.46	3	95.46	4.54	14	1.19	0.67	0.88	0.22	2.05	1.56	0.23	0.31	0.87	0.64	1.16	0.53	0.14	0.01	0.27	10.61	0.06	0.16	1.92	0.06	1.02	1.48	1.67	0.89	2.09	1.33	1.85	30.26	9.39	14.83	1.85	0.89
MMS-RVI-12	"Ca. Methylopumilus universalis"	GCA_006364075	PRJNA547471	37.207	1275146	1	yes	1305	270	308.55	36	77	78.94	3	95.53	4.47	14	1.2	0.68	0.88	0.22	2.06	1.58	0.23	0.31	0.87	0.64	1.16	0.53	0.14	0.01	0.27	10.61	0.06	0.16	1.9	0.06	1.01	1.48	1.68	0.89	2.11	1.33	1.86	30.23	9.37	14.8	1.86	0.9
MMS-RVI-13	"Ca. Methylopumilus universalis"	GCA_006364335	PRJNA547471	37.228	1277720	1	yes	1316	267.5	306.82	36	77	78.94	3	95.6	4.4	13	1.19	0.67	0.88	0.21	2.04	1.55	0.23	0.31	0.87	0.64	1.15	0.53	0.13	0.01	0.26	10.52	0.06	0.16	1.87	0.06	0.99	1.46	1.65	0.88	2.07	1.32	1.83	29.71	9.19	14.56	1.82	0.9
MMS-RVI-16	"Ca. Methylopumilus universalis"	GCA_006364175	PRJNA547471	37.229	1267981	1	yes	1297	269	308.63	36	77	78.94	3	95.51	4.49	13	1.19	0.68	0.88	0.22	2.05	1.57	0.23	0.31	0.87	0.64	1.16	0.53	0.14	0.01	0.27	10.69	0.06	0.16	1.92	0.06	1.02	1.48	1.68	0.9	2.11	1.32	1.85	30.5	9.46	14.94	1.86	0.89
MMS-RVI-26	"Ca. Methylopumilus universalis"	GCA_944392925	PRJEB53432	37.214	1269520	1	yes	1299	270	308.65	36	77	78.94	3	95.55	4.45	13	1.2	0.68	0.89	0.22	2.07	1.58	0.23	0.31	0.87	0.64	1.16	0.53	0.14	0.01	0.27	10.64	0.06	0.16	1.91	0.06	1.01	1.48	1.69	0.9	2.11	1.33	1.87	30.32	9.4	14.85	1.86	0.9
MMS-RVI-34	"Ca. Methylopumilus universalis"	GCA_006363995	PRJNA547471	37.213	1269513	1	yes	1300	269.5	308.39	36	77	78.94	3	95.54	4.46	13.5	1.2	0.68	0.89	0.22	2.07	1.58	0.23	0.31	0.87	0.64	1.16	0.53	0.14	0.01	0.27	10.64	0.06	0.16	1.91	0.06	1.01	1.48	1.69	0.9	2.11	1.33	1.86	30.33	9.4	14.85	1.86	0.9
MMS-RVI-37	"Ca. Methylopumilus universalis"	GCA_006364015	PRJNA547471	37.214	1269514	1	yes	1300	269	308.41	36	77	78.94	3	95.55	4.45	13.5	1.2	0.68	0.89	0.22	2.07	1.58	0.23	0.31	0.87	0.64	1.16	0.53	0.14	0.01	0.27	10.64	0.06	0.16	1.91	0.06	1.01	1.48	1.69	0.9	2.11	1.33	1.86	30.32	9.4	14.85	1.86	0.9
MMS-RVI-51	"Ca. Methylopumilus universalis"	GCA_006363895	PRJNA547471	37.214	1269512	1	yes	1299	270	308.65	36	77	78.94	3	95.55	4.45	13	1.2	0.68	0.89	0.22	2.07	1.58	0.23	0.31	0.87	0.64	1.16	0.53	0.14	0.01	0.27	10.64	0.06	0.16	1.91	0.06	1.01	1.48	1.69	0.9	2.11	1.33	1.87	30.32	9.4	14.85	1.86	0.9
MMS-RVI-57	"Ca. Methylopumilus universalis"	GCA_944392495	PRJEB53432	37.049	1304290	1	yes	1340	265	306.31	36	77	78.94	3	95.2	4.8	14	1.16	0.67	0.86	0.21	2.04	1.59	0.22	0.3	0.85	0.61	1.14	0.52	0.13	0.01	0.26	9.44	0.05	0.14	1.82	0.06	0.97	1.46	1.7	0.89	2.12	1.29	1.83	29.15	9.04	14.32	1.81	0.87
MMS-RVI-60	"Ca. Methylopumilus universalis"	GCA_944392895	PRJEB53432	37.088	1286450	1	yes	1317	266	308.37	36	77	78.94	3	95.5	4.5	14	1.16	0.66	0.86	0.21	2.02	1.53	0.22	0.3	0.85	0.63	1.14	0.52	0.13	0.01	0.26	10.35	0.06	0.16	1.85	0.06	0.98	1.44	1.64	0.88	2.05	1.3	1.81	29.42	9.13	14.42	1.8	0.88
MMS-RVI-7	"Ca. Methylopumilus universalis"	GCA_944392405	PRJEB53432	37.214	1269517	1	yes	1299	270	308.63	36	77	78.94	3	95.54	4.46	14	1.2	0.68	0.89	0.22	2.07	1.58	0.23	0.31	0.87	0.64	1.16	0.53	0.14	0.01	0.27	10.64	0.06	0.16	1.91	0.06	1.01	1.48	1.69	0.9	2.11	1.33	1.86	30.32	9.4	14.85	1.86	0.9
MMS-RVI-8	"Ca. Methylopumilus universalis"	GCA_006364115	PRJNA547471	37.214	1269643	1	yes	1299	270	308.66	36	77	78.94	3	95.54	4.46	14	1.2	0.68	0.89	0.22	2.07	1.58	0.23	0.31	0.87	0.64	1.16	0.53	0.14	0.01	0.27	10.64	0.06	0.16	1.91	0.06	1.01	1.48	1.69	0.9	2.11	1.33	1.87	30.32	9.4	14.85	1.86	0.9
MMS-RVI-9	"Ca. Methylopumilus universalis"	GCA_006363975	PRJNA547471	37.214	1269646	1	yes	1299	270	308.61	36	77	78.94	3	95.53	4.47	13	1.2	0.68	0.89	0.22	2.07	1.58	0.23	0.31	0.87	0.64	1.16	0.53	0.14	0.01	0.27	10.64	0.06	0.16	1.91	0.06	1.01	1.48	1.69	0.9	2.11	1.33	1.87	30.32	9.4	14.85	1.86	0.9
MMS-VA-83	"Ca. Methylopumilus universalis"	GCA_006364135	PRJNA547471	37.112	1275265	1	yes	1302	270	308.63	37	77	79.46	3	95.34	4.66	13	1.23	0.7	0.91	0.22	2.14	1.62	0.23	0.32	0.91	0.66	1.21	0.55	0.14	0.01	0.27	9.72	0.05	0.15	1.88	0.06	0.99	1.53	1.75	0.93	2.18	1.38	1.91	29.96	9.3	14.71	1.87	0.95
MMS-VB-103	"Ca. Methylopumilus universalis"	GCA_006364435	PRJNA547471	37.049	1304290	1	yes	1340	265	306.31	36	77	78.94	3	95.2	4.8	14	1.22	0.71	0.9	0.22	2.13	1.65	0.23	0.31	0.89	0.65	1.19	0.54	0.13	0.01	0.27	9.45	0.05	0.14	1.84	0.06	0.98	1.5	1.74	0.92	2.17	1.35	1.9	29.31	9.09	14.37	1.83	0.9
MMS-VB-110	"Ca. Methylopumilus universalis"	GCA_006364195	PRJNA547471	37.162	1313253	1	yes	1350	263.5	306.31	36	77	78.94	3	95.24	4.76	13.5	1.2	0.7	0.89	0.22	2.09	1.63	0.22	0.31	0.87	0.64	1.17	0.54	0.14	0.01	0.28	9.83	0.05	0.15	1.91	0.06	1.01	1.52	1.74	0.94	2.21	1.35	1.9	30.62	9.53	15.03	1.9	0.89
MMS-VB-60	"Ca. Methylopumilus universalis"	GCA_006364415	PRJNA547471	37.166	1272502	1	yes	1318	264	303.74	36	77	78.94	3	95.18	4.82	14	1.26	0.73	0.95	0.24	2.2	1.72	0.23	0.32	0.92	0.67	1.23	0.56	0.14	0.01	0.29	10.1	0.05	0.15	1.96	0.06	1.03	1.56	1.78	0.96	2.26	1.42	2	31.16	9.72	15.28	1.94	0.92
MMS-VB-8	"Ca. Methylopumilus universalis"	GCA_006364395	PRJNA547471	37.132	1299320	1	yes	1331	264	307.37	36	77	78.94	3	95.25	4.75	14	1.22	0.7	0.91	0.23	2.13	1.66	0.23	0.31	0.89	0.65	1.19	0.54	0.14	0.01	0.28	10.16	0.05	0.15	1.93	0.06	1.02	1.52	1.73	0.93	2.19	1.39	1.97	30.46	9.48	14.92	1.9	0.91
MMS-VB-91	"Ca. Methylopumilus universalis"	GCA_006365215	PRJNA547471	37.224	1302662	1	yes	1335	264	307.55	36	77	78.94	3	95.34	4.66	13	1.22	0.71	0.9	0.22	2.11	1.65	0.23	0.31	0.88	0.64	1.18	0.54	0.14	0.01	0.28	9.9	0.05	0.15	1.93	0.06	1.01	1.53	1.75	0.94	2.23	1.36	1.92	30.86	9.61	15.14	1.91	0.9
MMS-VI-126	"Ca. Methylopumilus universalis"	GCA_006365235	PRJNA547471	37.35	1284758	1	yes	1326	263.5	304.65	36	77	78.94	3	95.13	4.87	14	1.26	0.73	0.93	0.23	2.19	1.72	0.23	0.32	0.91	0.67	1.22	0.56	0.14	0.01	0.28	9.63	0.05	0.15	1.87	0.06	0.99	1.55	1.79	0.96	2.24	1.4	1.97	29.84	9.3	14.62	1.91	0.93
MMS-VI-25	"Ca. Methylopumilus universalis"	GCA_006365295	PRJNA547471	37.374	1293107	1	yes	1328	263.5	306.29	36	77	78.94	3	95.16	4.84	14	1.28	0.75	0.95	0.24	2.25	1.77	0.24	0.32	0.93	0.68	1.26	0.57	0.14	0.01	0.27	9.54	0.05	0.14	1.85	0.06	0.98	1.57	1.81	0.97	2.26	1.45	2.03	29.38	9.16	14.41	1.92	0.96
MMS-VI-38	"Ca. Methylopumilus universalis"	GCA_006365195	PRJNA547471	37.147	1272650	1	yes	1314	264	305.01	36	77	78.94	3	95.28	4.72	13	1.22	0.7	0.9	0.22	2.13	1.64	0.23	0.31	0.89	0.65	1.2	0.55	0.14	0.01	0.28	9.71	0.05	0.15	1.88	0.06	1	1.52	1.77	0.94	2.21	1.36	1.92	29.87	9.28	14.66	1.88	0.92
RE-M9	"Ca. Methylopumilus universalis"	GCA_944392055	PRJEB53432	37.118	1323324	1	yes	1355	267	308.61	36	77	78.94	3	95.58	4.42	13	1.15	0.65	0.85	0.21	2.01	1.54	0.22	0.29	0.85	0.62	1.13	0.52	0.13	0.01	0.26	10.09	0.05	0.15	1.8	0.05	0.95	1.42	1.61	0.86	2	1.29	1.79	28.64	8.86	14.07	1.77	0.87
RH-M37	"Ca. Methylopumilus universalis"	GCA_944392355	PRJEB53432	37.347	1315790	1	yes	1347	269	305.81	36	77	78.94	3	94.8	5.2	15	1.19	0.68	0.88	0.22	2.06	1.59	0.22	0.31	0.87	0.64	1.16	0.53	0.13	0.01	0.26	10	0.05	0.15	1.82	0.06	0.97	1.44	1.63	0.87	2.03	1.31	1.83	28.89	8.95	14.15	1.77	0.87
RIV-33	"Ca. Methylopumilus universalis"	GCA_944444425	PRJEB53432	37.212	1269201	1	yes	1299	270	308.54	36	77	78.94	3	95.53	4.47	13	1.2	0.68	0.89	0.22	2.07	1.58	0.23	0.31	0.87	0.64	1.16	0.53	0.14	0.01	0.27	10.65	0.06	0.16	1.91	0.06	1.01	1.48	1.69	0.9	2.11	1.33	1.86	30.33	9.4	14.85	1.86	0.9
ZE-M6	"Ca. Methylopumilus universalis"	GCA_944393595	PRJEB53432	37.231	1289246	1	yes	1322	265	307.06	36	77	78.94	3	95.25	4.75	14	1.25	0.72	0.91	0.23	2.15	1.67	0.23	0.32	0.89	0.66	1.2	0.55	0.13	0.01	0.27	9.46	0.05	0.14	1.82	0.06	0.97	1.51	1.75	0.93	2.19	1.37	1.94	28.97	9.01	14.22	1.85	0.91
ZlE-M21	"Ca. Methylopumilus universalis"	GCA_944391185	PRJEB53432	37.314	1275897	1	yes	1320	265	304.95	36	77	78.94	3	95.45	4.55	14	1.14	0.64	0.84	0.21	1.98	1.5	0.21	0.29	0.83	0.61	1.11	0.51	0.13	0.01	0.27	10.41	0.05	0.15	1.89	0.06	1	1.43	1.64	0.86	2.04	1.28	1.79	30.12	9.34	14.79	1.82	0.86
HTCC2181	OM43-a	GCA_000168995	PRJNA18317	37.93	1304428	3	no	1319	269	311.23	36	77	78.83	3	95.28	4.72	10	0.01	0.01	0.01	0.01	0.01	0.01	0	0	0	0	0.01	0	0.01	0	0	0.01	0	0	0.01	0	0	0.01	0	0.01	0	0.01	0.01	0.01	0	0.01	0	0
KB13	OM43-b	GCA_000156155	PRJNA13602	35.321	1334326	1	yes	1379	267	308.17	35	77	78.97	3	96.36	3.64	5	0.02	0.01	0.01	0.01	0.02	0.02	0	0	0.01	0.01	0.01	0.01	0.01	0.01	0.01	0.01	0.01	0.01	0.01	0.01	0.01	0.01	0.01	0.01	0.01	0.01	0.01	0.02	0.01	0.01	0.01	0.01
M-MBRSH7	OM43-b	GCA_001044355	PRJNA276503	35.475	1352885	1	yes	1417	265	302.98	35	77	78.97	3	96.01	3.99	5	0.02	0.01	0.01	0.01	0.02	0.02	0	0	0.01	0.01	0.01	0.01	0.02	0.01	0.01	0.01	0.01	0.01	0.01	0.01	0.01	0.01	0.01	0.01	0.01	0.01	0.02	0.02	0.01	0.01	0.01	0.01
LSUCC0717	OM43-b	GCA_024919195	PRJNA857682	34.961	1271458	1	yes	1335	265	304.14	35	77	78.97	3	96.59	3.41	4	0.02	0.01	0.01	0.01	0.02	0.02	0	0	0.01	0.01	0.01	0.01	0.02	0.01	0.01	0.01	0.01	0.01	0.01	0.01	0.01	0.01	0.01	0.01	0.01	0.01	0.02	0.02	0.01	0.01	0.01	0.01
LSUCC0268	OM43-c	GCA_024919075	PRJNA857682	34.772	1313824	1	yes	1351	271	309.56	37	77	79.43	3	96.28	3.72	5	0.02	0.01	0.02	0.01	0.02	0.02	0.01	0	0.01	0.01	0.02	0.01	0.02	0.01	0.01	0.01	0.01	0.01	0.01	0.01	0.01	0.02	0.01	0.01	0.01	0.02	0.02	0.03	0.01	0.02	0.01	0.01
LSUCC0389	OM43-c	GCA_024919055	PRJNA857682	34.995	1303987	1	yes	1342	270	310.17	35	77	78.97	3	96.54	3.46	5	0.02	0.01	0.02	0.01	0.02	0.02	0.01	0.01	0.01	0.01	0.02	0.01	0.02	0.01	0.01	0.01	0.01	0.01	0.01	0.01	0.01	0.02	0.01	0.01	0.01	0.02	0.02	0.03	0.01	0.02	0.01	0.01
LSUCC0401	OM43-c	GCA_024919035	PRJNA857682	34.854	1307234	1	yes	1344	273	310.32	35	77	78.94	3	96.49	3.51	5	0.02	0.01	0.01	0.01	0.02	0.02	0.01	0	0.01	0.01	0.01	0.01	0.02	0.01	0.01	0.01	0.01	0.01	0.01	0.01	0.01	0.01	0.01	0.01	0.01	0.02	0.02	0.03	0.01	0.01	0.01	0.01
LSUCC0536	OM43-c	GCA_024919015	PRJNA857682	35.151	1298061	1	yes	1345	267	307.45	36	77	78.89	3	96.36	3.64	5	0.02	0.01	0.01	0.01	0.02	0.02	0.01	0	0.01	0.01	0.01	0.01	0.02	0.01	0.01	0.01	0.01	0.01	0.01	0.01	0.01	0.01	0.01	0.01	0.01	0.02	0.02	0.03	0.01	0.01	0.01	0.01
LSUCC0568	OM43-d	GCA_024918715	PRJNA857682	34.562	1331565	1	yes	1382	267	307.44	36	77	78.92	3	96.5	3.5	5	0.02	0.01	0.01	0.01	0.02	0.02	0	0	0.01	0.01	0.01	0.01	0.01	0.01	0.01	0.01	0.01	0.01	0.01	0.01	0.01	0.01	0.01	0.01	0.01	0.01	0.02	0.02	0.01	0.01	0.01	0.01
LSUCC0603	OM43-d	GCA_024919235	PRJNA857682	34.599	1337549	1	yes	1368	270	311.09	36	77	78.92	3	96.21	3.79	5	0.02	0.01	0.01	0.01	0.02	0.02	0	0	0.01	0.01	0.01	0.01	0.01	0.01	0.01	0.01	0.01	0.01	0.01	0.01	0.01	0.01	0.01	0.01	0.01	0.01	0.02	0.02	0.01	0.01	0.01	0.01
LSUCC0622	OM43-d	GCA_024919255	PRJNA857682	34.475	1330779	1	yes	1374	265	308.35	36	77	78.92	3	96.28	3.72	5	0.02	0.01	0.01	0.01	0.02	0.02	0	0	0.01	0.01	0.01	0.01	0.01	0.01	0.01	0.01	0.01	0.01	0.01	0.01	0.01	0.01	0.01	0.01	0.01	0.01	0.02	0.02	0.01	0.01	0.01	0.01
LSUCC0665	OM43-d	GCA_024919215	PRJNA857682	34.543	1311651	1	yes	1345	270	311.08	35	77	78.97	3	96.47	3.53	5	0.02	0.01	0.01	0.01	0.02	0.02	0	0	0.01	0.01	0.01	0.01	0.01	0.01	0.01	0.01	0.01	0.01	0.01	0.01	0.01	0.01	0.01	0.01	0.01	0.01	0.02	0.02	0.01	0.01	0.01	0.01
CM-63 (outgroup)	Methylotenera sp.	GCA_947054615	PRJEB53432	48.888	1639474	1	yes	1586	270	316.81	38	77	78.76	6	92.88	7.12	42
RH-M32 (outgroup)	Methylotenera sp.	GCA_947054625	PRJEB53432	47.865	1687896	1	yes	1623	270	314.62	38	77	78.97	6	91.69	8.31	45
RE-M3 (outgroup)	Methylotenera sp.	GCA_947054665	PRJEB53432	47.854	1698318	1	yes	1633	270	314.81	38	77	78.97	6	91.74	8.26	44
ZlE-M10 (outgroup)	Methylotenera sp.	GCA_947054695	PRJEB53432	49.203	1589751	1	yes	1533	273	317.83	38	77	78.76	6	92.92	7.08	41
RH-M31 (outgroup)	Methylotenera sp.	GCA_947054635	PRJEB53432	49.235	1765333	1	yes	1664	275	326.58	38	77	78.76	6	93.25	6.75	39
MsE-M29 (outgroup)	Methylotenera sp.	GCA_947054705	PRJEB53432	41.609	2080586	1	yes	1990	259.5	307.03	37	77	79.03	6	88.88	11.12	60
ME-M6 (outgroup)	Methylotenera sp.	GCA_947054645	PRJEB53432	41.688	2126250	1	yes	2030	260.5	307.87	37	77	79.03	6	88.95	11.05	58
[truncated: 617 more columns]

## Sheet: S4 - Marker Proteins (TIGR)
Table S4: Marker proteins (TIGR annotation) used for phylogenomic trees in Fig. 1, Fig. 3, Fig. 4 and Fig. S1											Back to outline
Whole-genome tree (Fig. 1, Fig. 3, Fig. S1)			Tycheposon tree (Fig. 4j)
TIGR00001			TIGR00019
TIGR00004			TIGR00020
TIGR00005			TIGR00023
TIGR00007			TIGR00030
TIGR00008			TIGR00051
TIGR00009			TIGR00084
TIGR00010			TIGR00088
TIGR00012			TIGR00132
TIGR00013			TIGR00133
TIGR00017			TIGR00135
TIGR00018			TIGR00149
TIGR00019			TIGR00190
TIGR00021			TIGR00195
TIGR00023			TIGR00214
TIGR00029			TIGR00216
TIGR00030			TIGR00219
TIGR00032			TIGR00329
TIGR00033			TIGR00336
TIGR00036			TIGR00364
TIGR00038			TIGR00459
TIGR00041			TIGR00507
TIGR00042			TIGR00510
TIGR00043			TIGR00525
TIGR00046			TIGR00526
TIGR00048			TIGR00536
TIGR00049			TIGR00550
TIGR00050			TIGR00553
TIGR00051			TIGR00564
TIGR00055			TIGR00566
TIGR00056			TIGR00621
TIGR00059			TIGR00630
TIGR00060			TIGR00633
TIGR00061			TIGR00635
TIGR00062			TIGR00653
TIGR00064			TIGR00753
TIGR00065			TIGR00836
TIGR00067			TIGR00888
TIGR00068			TIGR00901
TIGR00069			TIGR00904
TIGR00070			TIGR00950
TIGR00071			TIGR01024
TIGR00078			TIGR01033
TIGR00079			TIGR01035
TIGR00081			TIGR01048
TIGR00082			TIGR01081
TIGR00083			TIGR01084
TIGR00084			TIGR01163
TIGR00086			TIGR01245
TIGR00087			TIGR01357
TIGR00088			TIGR01380
TIGR00089			TIGR01391
TIGR00090			TIGR01392
TIGR00091			TIGR01683
TIGR00092			TIGR01809
TIGR00093			TIGR01818
TIGR00096			TIGR01820
TIGR00103			TIGR01824
TIGR00105			TIGR02049
TIGR00109			TIGR02074
TIGR00110			TIGR02081
TIGR00112			TIGR02082
TIGR00113			TIGR02210
TIGR00114			TIGR02224
TIGR00115			TIGR02225
TIGR00116			TIGR02504
TIGR00117			TIGR02506
TIGR00118			TIGR02614
TIGR00119			TIGR02615
TIGR00120			TIGR02715
TIGR00121			TIGR02718
TIGR00128			TIGR02796
TIGR00129			TIGR02797
TIGR00132			TIGR02799
TIGR00133			TIGR02800
TIGR00135			TIGR02801
TIGR00136			TIGR02802
TIGR00138			TIGR02803
TIGR00149			TIGR02804
TIGR00150			TIGR02915
TIGR00151			TIGR03072
TIGR00152			TIGR03099
TIGR00158			TIGR03423
TIGR00165			TIGR03534
TIGR00169			TIGR03644
TIGR00170			TIGR03704
TIGR00171			TIGR03722
TIGR00172			TIGR03723
TIGR00174
TIGR00177
TIGR00179
TIGR00180
TIGR00182
TIGR00183
TIGR00184
TIGR00185
TIGR00186
TIGR00187
TIGR00190
TIGR00194
TIGR00195
TIGR00199
TIGR00204
TIGR00211
TIGR00212
TIGR00213
TIGR00214
TIGR00215
TIGR00216
TIGR00219
TIGR00222
TIGR00223
TIGR00225
TIGR00227
TIGR00231
TIGR00232
TIGR00234
TIGR00242
TIGR00243
TIGR00244
TIGR00246
TIGR00247
TIGR00250
TIGR00253
TIGR00255
TIGR00257
TIGR00260
TIGR00262
TIGR00263
TIGR00276
TIGR00281
TIGR00325
TIGR00326
TIGR00329
TIGR00331
TIGR00336
TIGR00337
TIGR00338
TIGR00344
TIGR00347
TIGR00355
TIGR00358
TIGR00362
TIGR00364
TIGR00365
TIGR00382
TIGR00388
TIGR00392
TIGR00398
TIGR00406
TIGR00407
TIGR00414
TIGR00416
TIGR00419
TIGR00420
TIGR00422
TIGR00431
TIGR00433
TIGR00435
TIGR00436
TIGR00438
TIGR00439
TIGR00440
TIGR00442
TIGR00443
TIGR00445
TIGR00446
TIGR00447
TIGR00450
TIGR00453
TIGR00456
TIGR00457
TIGR00458
TIGR00459
TIGR00460
TIGR00462
TIGR00464
TIGR00465
TIGR00472
TIGR00479
TIGR00482
TIGR00483
TIGR00485
TIGR00487
TIGR00492
TIGR00493
TIGR00494
TIGR00496
TIGR00499
TIGR00500
TIGR00506
TIGR00507
TIGR00508
TIGR00510
TIGR00513
TIGR00514
TIGR00515
TIGR00516
TIGR00517
TIGR00521
TIGR00525
TIGR00526
TIGR00527
TIGR00530
TIGR00531
TIGR00536
TIGR00539
TIGR00544
TIGR00550
TIGR00551
TIGR00553
TIGR00556
TIGR00557
TIGR00559
TIGR00560
TIGR00563
TIGR00564
TIGR00566
TIGR00573
TIGR00575
TIGR00576
TIGR00577
TIGR00580
TIGR00581
TIGR00593
TIGR00594
TIGR00595
TIGR00612
TIGR00615
TIGR00621
TIGR00630
TIGR00631
TIGR00633
TIGR00634
TIGR00635
TIGR00636
TIGR00643
TIGR00644
TIGR00652
TIGR00653
TIGR00656
TIGR00658
TIGR00663
TIGR00665
TIGR00666
TIGR00668
TIGR00670
TIGR00671
TIGR00674
TIGR00676
TIGR00677
TIGR00678
TIGR00682
TIGR00683
TIGR00690
TIGR00691
TIGR00700
TIGR00701
TIGR00706
TIGR00707
TIGR00710
TIGR00714
TIGR00717
TIGR00722
TIGR00726
TIGR00731
TIGR00734
TIGR00735
TIGR00737
TIGR00738
TIGR00741
TIGR00744
TIGR00747
TIGR00753
TIGR00755
TIGR00757
TIGR00759
TIGR00761
TIGR00763
TIGR00765
TIGR00767
TIGR00809
TIGR00810
TIGR00824
TIGR00836
TIGR00838
TIGR00855
TIGR00856
TIGR00858
TIGR00871
TIGR00872
TIGR00874
TIGR00877
TIGR00878
TIGR00884
TIGR00888
TIGR00900
TIGR00901
TIGR00904
TIGR00914
TIGR00915
TIGR00922
TIGR00928
TIGR00936
TIGR00938
TIGR00945
TIGR00950
TIGR00952
TIGR00959
TIGR00962
TIGR00963
TIGR00965
TIGR00966
TIGR00967
TIGR00968
TIGR00972
TIGR00973
TIGR00974
TIGR00977
TIGR00978
TIGR00987
TIGR00988
TIGR00997
TIGR00999
TIGR01003
TIGR01008
TIGR01009
TIGR01011
TIGR01016
TIGR01017
TIGR01019
TIGR01021
TIGR01023
TIGR01024
TIGR01026
TIGR01031
TIGR01032
TIGR01033
TIGR01034
TIGR01035
TIGR01036
TIGR01037
TIGR01039
TIGR01044
TIGR01046
TIGR01048
TIGR01049
TIGR01050
TIGR01051
TIGR01055
TIGR01057
TIGR01058
TIGR01059
TIGR01060
TIGR01063
TIGR01066
TIGR01067
TIGR01068
TIGR01071
TIGR01072
TIGR01073
TIGR01074
TIGR01075
TIGR01079
TIGR01081
TIGR01082
TIGR01083
TIGR01084
TIGR01085
TIGR01087
TIGR01088
TIGR01104
TIGR01108
TIGR01121
TIGR01122
TIGR01123
TIGR01124
TIGR01125
TIGR01126
TIGR01127
TIGR01128
TIGR01129
TIGR01131
TIGR01133
TIGR01134
TIGR01135
TIGR01136
TIGR01138
TIGR01139
TIGR01140
TIGR01141
TIGR01142
TIGR01143
TIGR01144
TIGR01145
TIGR01146
TIGR01161
TIGR01162
TIGR01163
TIGR01164
TIGR01166
TIGR01169
TIGR01170
TIGR01171
TIGR01172
TIGR01173
TIGR01174
TIGR01176
TIGR01181
TIGR01182
TIGR01188
TIGR01189
TIGR01192
TIGR01194
TIGR01196
TIGR01198
TIGR01203
TIGR01205
TIGR01214
TIGR01216
TIGR01217
TIGR01237
TIGR01238
TIGR01241
TIGR01245
TIGR01246
TIGR01247
TIGR01249
TIGR01251
TIGR01260
TIGR01261
TIGR01262
TIGR01264
TIGR01265
TIGR01277
TIGR01280
TIGR01291
TIGR01292
TIGR01296
TIGR01302
TIGR01303
TIGR01307
TIGR01308
TIGR01316
TIGR01317
TIGR01318
TIGR01320
TIGR01324
TIGR01325
TIGR01328
TIGR01329
TIGR01331
TIGR01334
TIGR01347
TIGR01349
TIGR01350
TIGR01351
TIGR01356
TIGR01357
TIGR01361
TIGR01362
TIGR01364
TIGR01368
TIGR01369
TIGR01379
TIGR01380
TIGR01387
TIGR01391
TIGR01392
TIGR01393
TIGR01394
TIGR01406
TIGR01410
TIGR01415
TIGR01416
TIGR01417
TIGR01418
TIGR01421
TIGR01423
TIGR01424
TIGR01425
TIGR01438
TIGR01449
TIGR01455
TIGR01461
TIGR01462
TIGR01464
TIGR01465
TIGR01469
TIGR01473
TIGR01474
TIGR01475
TIGR01488
TIGR01490
TIGR01496
TIGR01498
TIGR01499
TIGR01504
TIGR01510
TIGR01532
TIGR01534
TIGR01574
TIGR01575
TIGR01578
TIGR01579
TIGR01591
TIGR01632
TIGR01656
TIGR01662
TIGR01682
TIGR01683
TIGR01693
TIGR01694
TIGR01695
TIGR01701
TIGR01722
TIGR01730
TIGR01733
TIGR01735
TIGR01736
TIGR01738
TIGR01740
TIGR01745
TIGR01749
TIGR01750
TIGR01755
TIGR01780
TIGR01783
TIGR01798
TIGR01800
TIGR01804
TIGR01809
TIGR01811
TIGR01812
TIGR01816
TIGR01818
TIGR01820
TIGR01821
TIGR01822
TIGR01824
TIGR01825
TIGR01829
TIGR01830
TIGR01831
TIGR01832
TIGR01844
TIGR01845
TIGR01850
TIGR01852
TIGR01853
TIGR01854
TIGR01855
TIGR01885
TIGR01890
TIGR01892
TIGR01900
TIGR01902
TIGR01910
TIGR01912
TIGR01919
TIGR01923
TIGR01933
TIGR01934
TIGR01939
TIGR01940
TIGR01942
TIGR01943
TIGR01944
TIGR01945
TIGR01946
TIGR01947
TIGR01948
TIGR01951
TIGR01953
TIGR01955
TIGR01958
TIGR01959
TIGR01963
TIGR01966
TIGR01969
TIGR01973
TIGR01977
TIGR01978
TIGR01982
TIGR01983
TIGR01984
TIGR01988
TIGR01991
TIGR01993
TIGR01997
TIGR01999
TIGR02006
TIGR02007
TIGR02009
TIGR02010
TIGR02011
TIGR02012
TIGR02013
TIGR02027
TIGR02034
TIGR02037
TIGR02039
TIGR02049
TIGR02053
TIGR02062
TIGR02063
TIGR02065
TIGR02067
TIGR02072
TIGR02074
TIGR02075
TIGR02076
TIGR02079
TIGR02080
TIGR02081
TIGR02082
TIGR02088
TIGR02089
TIGR02090
TIGR02099
TIGR02108
TIGR02109
TIGR02111
TIGR02135
TIGR02136
TIGR02138
TIGR02146
TIGR02152
TIGR02154
TIGR02168
TIGR02178
TIGR02180
TIGR02181
TIGR02188
TIGR02190
TIGR02191
TIGR02196
TIGR02197
TIGR02198
TIGR02203
TIGR02204
TIGR02210
TIGR02211
TIGR02212
TIGR02213
TIGR02214
TIGR02224
TIGR02225
TIGR02227
TIGR02262
TIGR02274
TIGR02275
TIGR02299
TIGR02313
TIGR02315
TIGR02316
TIGR02322
TIGR02323
TIGR02324
TIGR02348
TIGR02349
TIGR02350
TIGR02355
TIGR02356
TIGR02381
TIGR02383
TIGR02386
TIGR02392
TIGR02393
TIGR02394
TIGR02397
TIGR02407
TIGR02415
TIGR02418
TIGR02435
TIGR02479
TIGR02504
TIGR02506
TIGR02540
TIGR02546
TIGR02605
TIGR02614
TIGR02615
TIGR02622
TIGR02639
TIGR02660
TIGR02665
TIGR02666
TIGR02668
TIGR02673
TIGR02685
TIGR02696
TIGR02715
TIGR02720
TIGR02729
TIGR02748
TIGR02749
TIGR02752
TIGR02765
TIGR02766
TIGR02769
TIGR02770
TIGR02789
TIGR02790
TIGR02796
TIGR02797
TIGR02799
TIGR02800
TIGR02801
TIGR02802
TIGR02803
TIGR02804
TIGR02850
TIGR02857
TIGR02866
TIGR02868
TIGR02885
TIGR02891
TIGR02915
TIGR02920
TIGR02937
TIGR02939
TIGR02941
TIGR02943
TIGR02944
TIGR02948
TIGR02950
TIGR02952
TIGR02954
TIGR02959
TIGR02966
TIGR02967
TIGR02980
TIGR02982
TIGR02983
TIGR02984
TIGR02985
TIGR02989
TIGR02991
TIGR03002
TIGR03005
TIGR03072
TIGR03077
TIGR03081
TIGR03099
TIGR03127
TIGR03128
TIGR03131
TIGR03134
TIGR03139
TIGR03144
TIGR03150
TIGR03156
TIGR03186
TIGR03188
TIGR03197
TIGR03206
TIGR03208
TIGR03216
TIGR03235
TIGR03240
TIGR03246
TIGR03250
TIGR03254
TIGR03263
TIGR03267
TIGR03300
TIGR03302
TIGR03303
TIGR03305
TIGR03306
TIGR03314
TIGR03316
TIGR03323
TIGR03324
TIGR03339
TIGR03367
TIGR03371
TIGR03372
TIGR03374
TIGR03376
TIGR03394
TIGR03402
TIGR03403
TIGR03410
TIGR03411
TIGR03412
TIGR03413
TIGR03419
TIGR03423
TIGR03447
TIGR03452
TIGR03457
TIGR03461
TIGR03464
TIGR03481
TIGR03496
TIGR03497
TIGR03498
TIGR03518
TIGR03522
TIGR03534
TIGR03537
TIGR03538
TIGR03540
TIGR03542
TIGR03556
TIGR03572
TIGR03591
TIGR03593
TIGR03594
TIGR03596
TIGR03598
TIGR03600
TIGR03608
TIGR03610
TIGR03625
TIGR03627
TIGR03628
TIGR03631
TIGR03632
TIGR03635
TIGR03643
TIGR03644
TIGR03653
TIGR03654
TIGR03673
TIGR03695
TIGR03722
TIGR03723
TIGR03725
TIGR03740
TIGR03771
TIGR03787
TIGR03838
TIGR03859
TIGR03861
TIGR03864
TIGR03873
TIGR03942
TIGR03945
TIGR03947
TIGR03953
TIGR03962
TIGR03971
TIGR03990
TIGR04013
TIGR04133
TIGR04217
TIGR04251
TIGR04259
TIGR04284

## Sheet: S5 - ANI
Table S5: Average nucleotide identities (ANI) between all genomes								Back to outline
	Methylotenera sp.							Ca. Methylopumilus rimovensis'						Ca. Methylopumilus planktonicus'																												Ca. Methylopumilus universalis'
NAME	CM-63	RE-M3	RH-M32	RH-M31	ZlE-M10	ME-M6	MsE-M29	MMS-RI-1	MMS-RI-41	RE-M17	RE-M20	RE-M24	RI-55	KE-4b	LE-M7	MaE-M16	MaE-M22	MMS-2-53	MMS-IIA-119	MMS-Ma100-9	MMS-Ma350-1	MMS-VB-100	MMS-VB-116	MMS-VB-14	MMS-VB-26	MMS-VI-155	MMS-VI-180	MMS-VI-228	MMS-VI-255	MMS-VI-257	MoH-M15	MoH-M17	MoH-M19	MoH-M36	MoH-M8	MsH-M18	MsH-M39	MsH-M42	TH-M4	ZE-M7	ZE-M8	GE-M14	GH-M24	GH-M4	LE-M21	MaE-M17	MH-M4	MH-M5	MiE-M1
CM-63	100	93.85	93.94	93.54	93.71	70.59	70.62	66.4	66.38	66.28	66.27	66.31	66.47	66.38	66.28	66.29	66.44	66.21	66.31	66.29	66.29	66.22	66.53	66.25	66.28	66.38	66.27	66.31	66.32	66.39	66.19	66.23	66.32	66.23	66.31	66.2	66.31	66.36	66.39	66.19	66.23	66.44	66.34	66.42	66.47	66.34	66.52	66.32	66.21
RE-M3	93.85	100	97.41	91.97	92.25	70.53	70.63	66.23	66.23	66.19	66.27	66.22	66.5	66.43	66.32	66.37	66.43	66.46	66.44	66.34	66.29	66.38	66.59	66.27	66.31	66.42	66.34	66.36	66.37	66.4	66.28	66.38	66.5	66.42	66.5	66.24	66.42	66.38	66.49	66.25	66.3	66.47	66.38	66.41	66.44	66.31	66.52	66.69	66.33
RH-M32	93.94	97.41	100	91.99	92.27	70.52	70.62	66.25	66.24	66.12	66.24	66.22	66.42	66.34	66.24	66.28	66.28	66.17	66.3	66.16	66.17	66.22	66.44	66.24	66.22	66.25	66.28	66.25	66.28	66.35	66.06	66.23	66.28	66.25	66.27	66.16	66.22	66.22	66.37	66.06	66.25	66.28	66.28	66.23	66.25	66.26	66.39	66.28	66.09
RH-M31	93.54	91.97	91.99	100	95.57	70.81	70.97	66.39	66.5	66.41	66.46	66.37	66.5	66.31	66.31	66.29	66.46	66.31	66.33	66.22	66.25	66.34	66.55	66.25	66.23	66.29	66.26	66.37	66.33	66.37	66.11	66.2	66.2	66.29	66.2	66.17	66.25	66.38	66.45	66.23	66.25	66.39	66.38	66.38	66.41	66.22	66.38	66.39	66.22
ZlE-M10	93.71	92.25	92.27	95.57	100	70.58	70.71	66.5	66.48	66.44	66.37	66.53	66.62	66.34	66.36	66.32	66.41	66.21	66.33	66.33	66.28	66.31	66.61	66.3	66.29	66.34	66.28	66.33	66.38	66.38	66.19	66.25	66.39	66.3	66.38	66.19	66.23	66.42	66.36	66.25	66.31	66.54	66.49	66.53	66.44	66.25	66.51	66.49	66.3
ME-M6	70.59	70.53	70.52	70.81	70.58	100	99.99	67.2	67.3	67.18	67.19	67.27	67.2	67.41	67.41	67.38	67.39	67.31	67.38	67.34	67.29	67.31	67.45	67.3	67.36	67.34	67.28	67.31	67.36	67.36	67.24	67.36	67.25	67.31	67.23	67.29	67.28	67.18	67.48	67.28	67.25	67.22	67.22	67.18	67.28	67.19	67.39	67.27	67.09
MsE-M29	70.62	70.63	70.62	70.97	70.71	99.99	100	67.19	67.26	67.13	67.17	67.2	67.25	67.35	67.34	67.29	67.38	67.22	67.38	67.31	67.28	67.28	67.42	67.25	67.34	67.31	67.25	67.31	67.36	67.32	67.22	67.35	67.19	67.3	67.17	67.22	67.27	67.21	67.4	67.27	67.2	67.25	67.32	67.22	67.35	67.25	67.41	67.25	67.09
MMS-RI-1	66.4	66.23	66.25	66.39	66.5	67.2	67.19	100	98.3	97.67	97.59	97.58	93.16	84.22	84.22	84.29	84.14	84.03	84.15	84.05	84.13	84.17	84.18	84.22	84.25	84.28	84.24	84.13	84.15	84.22	84.19	84.15	84.14	84.22	84.14	84.1	84.13	84.11	84.14	84.12	84.2	84.6	84.63	84.6	84.58	84.53	84.41	84.45	84.41
MMS-RI-41	66.38	66.23	66.24	66.5	66.48	67.3	67.26	98.3	100	97.71	97.58	97.64	93.51	84.25	84.25	84.23	84.2	84.05	84.19	84.14	84.15	84.2	84.19	84.24	84.25	84.34	84.25	84.14	84.17	84.32	84.28	84.28	84.15	84.27	84.15	84.17	84.15	84.09	84.18	84.13	84.39	84.68	84.7	84.69	84.64	84.59	84.42	84.48	84.49
RE-M17	66.28	66.19	66.12	66.41	66.44	67.18	67.13	97.67	97.71	100	98.44	98.36	93.22	84.2	84.22	84.27	84.13	84.01	84.19	84.03	84.13	84.16	84.17	84.16	84.22	84.27	84.17	84.13	84.16	84.16	84.16	84.12	84.11	84.2	84.1	84.1	84.09	84.12	84.12	84.11	84.24	84.6	84.62	84.6	84.62	84.55	84.37	84.32	84.44
RE-M20	66.27	66.27	66.24	66.46	66.37	67.19	67.17	97.59	97.58	98.44	100	98.36	93.11	84.19	84.19	84.1	84.09	83.94	84.03	83.94	83.92	84.12	84.12	84.01	84.23	84.19	84.03	84.03	84.03	84	84.15	84.06	84.08	84.06	84.07	84.09	84.06	84.09	84.05	84.06	84.21	84.54	84.58	84.58	84.47	84.42	84.38	84.4	84.42
RE-M24	66.31	66.22	66.22	66.37	66.53	67.27	67.2	97.58	97.64	98.36	98.36	100	93.12	84.19	84.2	84.25	84.14	84	84.15	84.03	84.09	84.14	84.12	84.13	84.23	84.23	84.16	84.1	84.14	84.15	84.1	84.07	84.05	84.23	84.05	84.1	84.06	84.12	84.07	84.05	84.19	84.64	84.65	84.62	84.6	84.5	84.46	84.47	84.5
RI-55	66.47	66.5	66.42	66.5	66.62	67.2	67.25	93.16	93.51	93.22	93.11	93.12	100	84.44	84.43	84.41	84.42	84.17	84.31	84.36	84.31	84.45	84.48	84.31	84.46	84.52	84.33	84.41	84.42	84.34	84.5	84.38	84.36	84.37	84.36	84.34	84.32	84.32	84.48	84.44	84.47	84.86	84.94	84.86	84.8	84.83	84.69	84.74	84.84
KE-4b	66.38	66.43	66.34	66.31	66.34	67.41	67.35	84.22	84.25	84.2	84.19	84.19	84.44	100	100	97.96	95.68	96.5	97.74	95.37	97.47	97.59	97.54	97.96	97.86	97.94	97.94	95.71	95.7	97.92	96.48	96.11	96.09	97.64	96.08	96.19	96.16	95.72	95.61	96.16	97.9	90.08	90.09	90.06	90.03	90.01	89.77	90	89.91
LE-M7	66.28	66.32	66.24	66.31	66.36	67.41	67.34	84.22	84.25	84.22	84.19	84.2	84.43	100	100	97.97	95.68	96.46	97.75	95.38	97.47	97.59	97.54	97.96	97.87	97.94	97.94	95.69	95.68	97.93	96.5	96.11	96.08	97.62	96.07	96.18	96.15	95.68	95.59	96.16	97.91	90.08	90.09	90.07	90.05	90.02	89.76	89.97	89.89
MaE-M16	66.29	66.37	66.28	66.29	66.32	67.38	67.29	84.29	84.23	84.27	84.1	84.25	84.41	97.96	97.97	100	95.69	96.31	97.67	95.56	97.4	97.31	97.33	97.77	97.78	97.78	97.77	95.45	95.46	97.75	96.48	96.17	96.06	97.61	96.06	96.14	96.16	95.68	95.66	96.26	97.73	90.03	90.12	90.02	90.01	90.04	89.75	89.93	89.98
MaE-M22	66.44	66.43	66.28	66.46	66.41	67.39	67.38	84.14	84.2	84.13	84.09	84.14	84.42	95.68	95.68	95.69	100	95.12	95.46	94.7	95.69	95.62	95.59	95.69	95.82	95.6	95.69	97.81	97.84	95.69	95.6	95.35	95.63	95.57	95.62	95.75	95.53	95.41	97.78	95.57	95.69	89.61	89.77	89.63	89.54	89.54	89.44	89.5	89.67
MMS-2-53	66.21	66.46	66.17	66.31	66.21	67.31	67.22	84.03	84.05	84.01	83.94	84	84.17	96.5	96.46	96.31	95.12	100	96.42	95.11	96.41	96	96.03	96.52	96.42	96.26	96.53	94.97	94.97	96.57	96	95.84	95.67	96.63	95.66	95.74	95.67	95.38	95.14	95.66	96.41	89.52	89.47	89.54	89.4	89.71	89.42	89.6	89.44
MMS-IIA-119	66.31	66.44	66.3	66.33	66.33	67.38	67.38	84.15	84.19	84.19	84.03	84.15	84.31	97.74	97.75	97.67	95.46	96.42	100	95.23	97.61	96.98	97.02	97.47	97.75	97.34	97.5	95.43	95.4	97.45	96.21	95.94	96.05	97.61	96.04	96.01	96.11	95.53	95.39	96	97.7	89.87	90.03	89.88	89.98	89.81	89.66	89.89	89.74
MMS-Ma100-9	66.29	66.34	66.16	66.22	66.33	67.34	67.31	84.05	84.14	84.03	83.94	84.03	84.36	95.37	95.38	95.56	94.7	95.11	95.23	100	95.38	95.38	95.36	95.45	95.38	95.52	95.44	94.77	94.84	95.44	95.9	95.9	95.75	95.45	95.75	95.96	95.36	95.6	94.64	95.83	95.36	89.46	89.6	89.47	89.41	89.45	89.66	89.84	89.56
MMS-Ma350-1	66.29	66.29	66.17	66.25	66.28	67.29	67.28	84.13	84.15	84.13	83.92	84.09	84.31	97.47	97.47	97.4	95.69	96.41	97.61	95.38	100	97.46	97.48	97.42	97.5	97.33	97.44	95.48	95.45	97.38	96.19	96.03	96.19	97.57	96.18	96.41	96.27	95.59	95.63	96.31	97.43	89.85	89.97	89.86	89.72	89.72	89.6	89.87	89.84
MMS-VB-100	66.22	66.38	66.22	66.34	66.31	67.31	67.28	84.17	84.2	84.16	84.12	84.14	84.45	97.59	97.59	97.31	95.62	96	96.98	95.38	97.46	100	100	97.05	97.53	97.57	97.05	95.45	95.44	97.08	96.3	96.12	96.11	97.17	96.1	96.34	96.17	95.7	95.56	96.25	97.36	90	90.13	89.98	89.93	89.87	89.77	89.97	89.99
MMS-VB-116	66.53	66.59	66.44	66.55	66.61	67.45	67.42	84.18	84.19	84.17	84.12	84.12	84.48	97.54	97.54	97.33	95.59	96.03	97.02	95.36	97.48	100	100	97.11	97.53	97.56	97.11	95.48	95.48	97.13	96.28	96.09	96.05	97.24	96.04	96.31	96.11	95.69	95.5	96.25	97.33	90.01	90.13	89.99	89.96	89.89	89.73	89.98	89.96
MMS-VB-14	66.25	66.27	66.24	66.25	66.3	67.3	67.25	84.22	84.24	84.16	84.01	84.13	84.31	97.96	97.96	97.77	95.69	95.69	97.47	95.45	97.42	97.05	97.11	100	97.66	97.62	100	95.44	95.4	99.98	96.39	96.19	96.06	98.03	96.06	96.21	96.06	95.69	95.5	96.13	97.74	89.95	89.94	89.97	89.88	90.09	89.56	89.89	89.78
MMS-VB-26	66.28	66.31	66.22	66.23	66.29	67.36	67.34	84.25	84.25	84.22	84.23	84.23	84.46	97.86	97.87	97.78	95.82	96.42	97.75	95.38	97.5	97.53	97.53	97.66	100	97.61	97.66	95.73	95.76	97.62	96.62	96.25	96.33	97.55	96.31	96.29	96.38	95.78	95.69	96.27	97.92	90	90.09	90	89.97	90	89.78	89.84	89.89
MMS-VI-155	66.38	66.42	66.25	66.29	66.34	67.34	67.31	84.28	84.34	84.27	84.19	84.23	84.52	97.94	97.94	97.78	95.6	96.26	97.34	95.52	97.33	97.57	97.56	97.62	97.61	100	97.62	95.56	95.59	97.65	96.54	96.16	96.22	97.54	96.22	96.16	96.2	95.71	95.59	96.29	97.59	90.09	90.16	90.08	89.97	89.94	89.78	90	90
MMS-VI-180	66.27	66.34	66.28	66.26	66.28	67.28	67.25	84.24	84.25	84.17	84.03	84.16	84.33	97.94	97.94	97.77	95.69	96.53	97.5	95.44	97.44	97.05	97.11	100	97.66	97.62	100	95.42	95.37	99.98	96.39	96.19	96.09	98.04	96.07	96.22	96.1	95.66	95.5	96.12	97.75	89.97	89.94	89.98	89.88	90.09	89.56	89.91	89.79
MMS-VI-228	66.31	66.36	66.25	66.37	66.33	67.31	67.31	84.13	84.14	84.13	84.03	84.1	84.41	95.71	95.69	95.45	97.81	94.97	95.43	94.77	95.48	95.45	95.48	95.44	95.73	95.56	95.42	100	100	95.43	95.59	95.25	95.59	95.4	95.59	95.66	95.46	95.31	97.63	95.63	95.59	89.52	89.62	89.51	89.45	89.43	89.43	89.63	89.56
MMS-VI-255	66.32	66.37	66.28	66.33	66.38	67.36	67.36	84.15	84.17	84.16	84.03	84.14	84.42	95.7	95.68	95.46	97.84	94.97	95.4	94.84	95.45	95.44	95.48	95.4	95.76	95.59	95.37	100	100	95.38	95.59	95.3	95.62	95.37	95.61	95.67	95.48	95.32	97.61	95.66	95.64	89.52	89.63	89.51	89.46	89.43	89.47	89.64	89.58
MMS-VI-257	66.39	66.4	66.35	66.37	66.38	67.36	67.32	84.22	84.32	84.16	84	84.15	84.34	97.92	97.93	97.75	95.69	96.57	97.45	95.44	97.38	97.08	97.13	99.98	97.62	97.65	99.98	95.43	95.38	100	96.35	96.17	96.05	97.97	96.03	96.21	96.12	95.69	95.5	96.12	97.73	89.93	89.96	89.97	89.87	90.07	89.58	89.92	89.8
MoH-M15	66.19	66.28	66.06	66.11	66.19	67.24	67.22	84.19	84.28	84.16	84.15	84.1	84.5	96.48	96.5	96.48	95.6	96	96.21	95.9	96.19	96.3	96.28	96.39	96.62	96.54	96.39	95.59	95.59	96.35	100	97.49	96.93	96.41	96.91	97.33	96.72	96.54	95.39	96.94	96.67	89.76	89.72	89.75	89.63	89.74	89.82	90	89.68
MoH-M17	66.23	66.38	66.23	66.2	66.25	67.36	67.35	84.15	84.28	84.12	84.06	84.07	84.38	96.11	96.11	96.17	95.35	95.84	95.94	95.9	96.03	96.12	96.09	96.19	96.25	96.16	96.19	95.25	95.3	96.17	97.49	100	96.6	96.23	96.59	96.99	96.56	96.21	95.22	96.84	96.28	89.65	89.77	89.69	89.64	89.73	89.6	89.9	89.66
MoH-M19	66.32	66.5	66.28	66.2	66.39	67.25	67.19	84.14	84.15	84.11	84.08	84.05	84.36	96.09	96.08	96.06	95.63	95.67	96.05	95.75	96.19	96.11	96.05	96.06	96.33	96.22	96.09	95.59	95.62	96.05	96.93	96.6	100	96.09	100	96.91	97.58	96.04	95.45	96.47	96.25	89.53	89.6	89.51	89.53	89.44	89.65	89.87	89.62
MoH-M36	66.23	66.42	66.25	66.29	66.3	67.31	67.3	84.22	84.27	84.2	84.06	84.23	84.37	97.64	97.62	97.61	95.57	96.63	97.61	95.45	97.57	97.17	97.24	98.03	97.55	97.54	98.04	95.4	95.37	97.97	96.41	96.23	96.09	100	96.07	96.07	96.03	95.59	95.54	96.16	97.53	89.91	89.88	89.95	89.88	90.22	89.59	89.85	89.78
MoH-M8	66.31	66.5	66.27	66.2	66.38	67.23	67.17	84.14	84.15	84.1	84.07	84.05	84.36	96.08	96.07	96.06	95.62	95.66	96.04	95.75	96.18	96.1	96.04	96.06	96.31	96.22	96.07	95.59	95.61	96.03	96.91	96.59	100	96.07	100	96.89	97.56	96.02	95.45	96.47	96.24	89.52	89.6	89.5	89.52	89.44	89.64	89.86	89.61
MsH-M18	66.2	66.24	66.16	66.17	66.19	67.29	67.22	84.1	84.17	84.1	84.09	84.1	84.34	96.19	96.18	96.14	95.75	95.74	96.01	95.96	96.41	96.34	96.31	96.21	96.29	96.16	96.22	95.66	95.67	96.21	97.33	96.99	96.91	96.07	96.89	100	97.16	96.45	95.55	97.06	96.18	89.72	89.84	89.7	89.6	89.53	89.97	90.06	89.88
MsH-M39	66.31	66.42	66.22	66.25	66.23	67.28	67.27	84.13	84.15	84.09	84.06	84.06	84.32	96.16	96.15	96.16	95.53	95.67	96.11	95.36	96.27	96.17	96.11	96.06	96.38	96.2	96.1	95.46	95.48	96.12	96.72	96.56	97.58	96.03	97.56	97.16	100	95.97	95.4	96.44	96.33	89.69	89.82	89.68	89.66	89.52	89.86	89.94	89.82
MsH-M42	66.36	66.38	66.22	66.38	66.42	67.18	67.21	84.11	84.09	84.12	84.09	84.12	84.32	95.72	95.68	95.68	95.41	95.38	95.53	95.6	95.59	95.7	95.69	95.69	95.78	95.71	95.66	95.31	95.32	95.69	96.54	96.21	96.04	95.59	96.02	96.45	95.97	100	95.22	96.29	95.68	89.92	90.04	89.92	89.81	89.69	90	90.03	89.93
TH-M4	66.39	66.49	66.37	66.45	66.36	67.48	67.4	84.14	84.18	84.12	84.05	84.07	84.48	95.61	95.59	95.66	97.78	95.14	95.39	94.64	95.63	95.56	95.5	95.5	95.69	95.59	95.5	97.63	97.61	95.5	95.39	95.22	95.45	95.54	95.45	95.55	95.4	95.22	100	95.47	95.57	89.53	89.69	89.52	89.41	89.42	89.37	89.52	89.6
ZE-M7	66.19	66.25	66.06	66.23	66.25	67.28	67.27	84.12	84.13	84.11	84.06	84.05	84.44	96.16	96.16	96.26	95.57	95.66	96	95.83	96.31	96.25	96.25	96.13	96.27	96.29	96.12	95.63	95.66	96.12	96.94	96.84	96.47	96.16	96.47	97.06	96.44	96.29	95.47	100	96.19	89.66	89.7	89.64	89.55	89.47	89.75	90.06	89.79
ZE-M8	66.23	66.3	66.25	66.25	66.31	67.25	67.2	84.2	84.39	84.24	84.21	84.19	84.47	97.9	97.91	97.73	95.69	96.41	97.7	95.36	97.43	97.36	97.33	97.74	97.92	97.59	97.75	95.59	95.64	97.73	96.67	96.28	96.25	97.53	96.24	96.18	96.33	95.68	95.57	96.19	100	89.91	90.04	89.93	90.06	89.98	89.74	89.79	89.92
GE-M14	66.44	66.47	66.28	66.39	66.54	67.22	67.25	84.6	84.68	84.6	84.54	84.64	84.86	90.08	90.08	90.03	89.61	89.52	89.87	89.46	89.85	90	90.01	89.95	90	90.09	89.97	89.52	89.52	89.93	89.76	89.65	89.53	89.91	89.52	89.72	89.69	89.92	89.53	89.66	89.91	100	97.48	100	97.46	97.38	96.72	97.01	96.23
GH-M24	66.34	66.38	66.28	66.38	66.49	67.22	67.32	84.63	84.7	84.62	84.58	84.65	84.94	90.09	90.09	90.12	89.77	89.47	90.03	89.6	89.97	90.13	90.13	89.94	90.09	90.16	89.94	89.62	89.63	89.96	89.72	89.77	89.6	89.88	89.6	89.84	89.82	90.04	89.69	89.7	90.04	97.48	100	97.46	97.28	96.89	97	97.28	96.39
GH-M4	66.42	66.41	66.23	66.38	66.53	67.18	67.22	84.6	84.69	84.6	84.58	84.62	84.86	90.06	90.07	90.02	89.63	89.54	89.88	89.47	89.86	89.98	89.99	89.97	90	90.08	89.98	89.51	89.51	89.97	89.75	89.69	89.51	89.95	89.5	89.7	89.68	89.92	89.52	89.64	89.93	100	97.46	100	97.48	97.38	96.72	96.99	96.25
LE-M21	66.47	66.44	66.25	66.41	66.44	67.28	67.35	84.58	84.64	84.62	84.47	84.6	84.8	90.03	90.05	90.01	89.54	89.4	89.98	89.41	89.72	89.93	89.96	89.88	89.97	89.97	89.88	89.45	89.46	89.87	89.63	89.64	89.53	89.88	89.52	89.6	89.66	89.81	89.41	89.55	90.06	97.46	97.28	97.48	100	97.72	96.45	96.68	95.93
MaE-M17	66.34	66.31	66.26	66.22	66.25	67.19	67.25	84.53	84.59	84.55	84.42	84.5	84.83	90.01	90.02	90.04	89.54	89.71	89.81	89.45	89.72	89.87	89.89	90.09	90	89.94	90.09	89.43	89.43	90.07	89.74	89.73	89.44	90.22	89.44	89.53	89.52	89.69	89.42	89.47	89.98	97.38	96.89	97.38	97.72	100	96.27	96.55	96
MH-M4	66.52	66.52	66.39	66.38	66.51	67.39	67.41	84.41	84.42	84.37	84.38	84.46	84.69	89.77	89.76	89.75	89.44	89.42	89.66	89.66	89.6	89.77	89.73	89.56	89.78	89.78	89.56	89.43	89.47	89.58	89.82	89.6	89.65	89.59	89.64	89.97	89.86	90	89.37	89.75	89.74	96.72	97	96.72	96.45	96.27	100	97.14	95.94
MH-M5	66.32	66.69	66.28	66.39	66.49	67.27	67.25	84.45	84.48	84.32	84.4	84.47	84.74	90	89.97	89.93	89.5	89.6	89.89	89.84	89.87	89.97	89.98	89.89	89.84	90	89.91	89.63	89.64	89.92	90	89.9	89.87	89.85	89.86	90.06	89.94	90.03	89.52	90.06	89.79	97.01	97.28	96.99	96.68	96.55	97.14	100	96.09
MiE-M1	66.21	66.33	66.09	66.22	66.3	67.09	67.09	84.41	84.49	84.44	84.42	84.5	84.84	89.91	89.89	89.98	89.67	89.44	89.74	89.56	89.84	89.99	89.96	89.78	89.89	90	89.79	89.56	89.58	89.8	89.68	89.66	89.62	89.78	89.61	89.88	89.82	89.93	89.6	89.79	89.92	96.23	96.39	96.25	95.93	96	95.94	96.09	100
MMS-80-8	66.31	66.42	66.24	66.31	66.37	67.24	67.27	84.65	84.72	84.62	84.64	84.59	84.83	89.95	89.95	89.93	89.59	89.5	89.75	89.54	89.84	89.91	89.94	89.8	89.92	89.97	89.8	89.56	89.57	89.8	89.61	89.77	89.6	89.88	89.6	89.8	89.67	90.03	89.53	89.81	89.91	97.56	97.78	97.62	97.4	97.08	96.95	97.31	96.44
MMS-RII-56	66.25	66.28	66.08	66.2	66.2	67.1	67.19	84.43	84.47	84.41	84.4	84.47	84.78	89.8	89.8	89.83	89.52	89.31	89.68	89.6	89.67	89.86	89.83	89.68	89.83	89.85	89.69	89.47	89.5	89.72	89.64	89.61	89.58	89.69	89.58	89.66	89.7	89.97	89.42	89.53	89.85	96.89	97.09	96.91	96.52	96.35	97.75	97.09	95.91
MMS-RIV-17	66.34	66.38	66.2	66.31	66.31	67.2	67.29	84.47	84.5	84.43	84.41	84.49	84.78	89.81	89.81	89.84	89.52	89.33	89.69	89.61	89.69	89.87	89.84	89.69	89.84	89.88	89.7	89.48	89.5	89.74	89.66	89.61	89.6	89.72	89.59	89.69	89.72	89.96	89.42	89.57	89.87	96.9	97.09	96.92	96.54	96.34	97.76	97.11	95.9
MMS-RIV-25	66.32	66.35	66.19	66.34	66.36	67.11	67.19	84.53	84.59	84.51	84.5	84.53	84.81	89.89	89.88	89.88	89.56	89.44	89.8	89.58	89.8	89.95	89.94	89.81	89.9	89.98	89.81	89.56	89.59	89.82	89.81	89.7	89.69	89.83	89.69	89.85	89.78	89.95	89.56	89.76	89.9	97.16	97.48	97.16	96.81	96.58	97.25	97.44	96.09
MMS-RIV-28	66.38	66.44	66.3	66.41	66.41	67.19	67.28	84.48	84.56	84.47	84.47	84.49	84.8	89.88	89.88	89.87	89.55	89.43	89.75	89.61	89.79	89.93	89.92	89.78	89.91	89.98	89.8	89.57	89.61	89.8	89.73	89.69	89.67	89.79	89.67	89.85	89.77	90	89.53	89.77	89.89	97.14	97.47	97.13	96.81	96.56	97.31	97.46	96.15
MMS-RIV-30	66.36	66.39	66.25	66.33	66.41	67.15	67.23	84.5	84.53	84.47	84.45	84.47	84.83	89.88	89.88	89.84	89.56	89.42	89.77	89.6	89.79	89.96	89.94	89.78	89.89	89.98	89.79	89.58	89.62	89.79	89.79	89.69	89.66	89.82	89.66	89.88	89.73	89.94	89.59	89.78	89.91	97.16	97.52	97.15	96.86	96.64	97.28	97.49	96.18
MMS-RIV-35	66.33	66.34	66.19	66.34	66.37	67.12	67.2	84.53	84.59	84.51	84.5	84.53	84.81	89.89	89.88	89.88	89.56	89.44	89.79	89.58	89.8	89.95	89.94	89.81	89.9	89.98	89.81	89.56	89.59	89.82	89.81	89.7	89.69	89.83	89.69	89.85	89.78	89.95	89.56	89.76	89.9	97.16	97.48	97.16	96.81	96.58	97.25	97.44	96.09
MMS-RIV-39	66.31	66.37	66.19	66.38	66.38	67.09	67.18	84.53	84.59	84.52	84.51	84.54	84.81	89.88	89.88	89.87	89.56	89.45	89.77	89.58	89.8	89.94	89.93	89.81	89.88	89.97	89.82	89.58	89.61	89.82	89.82	89.72	89.69	89.85	89.68	89.86	89.77	89.95	89.56	89.76	89.9	97.16	97.48	97.16	96.78	96.56	97.25	97.45	96.1
MMS-RIV-45	66.33	66.38	66.22	66.32	66.4	67.15	67.23	84.5	84.53	84.47	84.45	84.47	84.81	89.88	89.87	89.84	89.56	89.43	89.78	89.61	89.81	89.96	89.94	89.78	89.89	89.99	89.79	89.59	89.62	89.79	89.81	89.68	89.67	89.84	89.67	89.88	89.73	89.95	89.59	89.78	89.91	97.16	97.5	97.16	96.85	96.63	97.27	97.5	96.17
MMS-RIV-46	66.31	66.37	66.21	66.35	66.37	67.11	67.19	84.53	84.59	84.52	84.51	84.54	84.81	89.89	89.88	89.87	89.56	89.45	89.77	89.58	89.8	89.94	89.93	89.81	89.88	89.98	89.82	89.58	89.61	89.82	89.82	89.72	89.69	89.85	89.68	89.86	89.77	89.95	89.56	89.76	89.9	97.16	97.48	97.16	96.78	96.56	97.25	97.45	96.1
MMS-RIV-48	66.28	66.32	66.17	66.31	66.31	67.18	67.26	84.53	84.56	84.48	84.49	84.53	84.8	89.89	89.88	89.87	89.56	89.44	89.79	89.61	89.78	89.93	89.92	89.8	89.88	89.97	89.81	89.59	89.62	89.81	89.79	89.69	89.66	89.85	89.65	89.86	89.73	89.94	89.55	89.77	89.89	97.18	97.47	97.17	96.78	96.56	97.27	97.46	96.09
MMS-RIV-50	66.33	66.38	66.22	66.32	66.4	67.15	67.23	84.5	84.53	84.47	84.45	84.47	84.81	89.88	89.87	89.84	89.56	89.43	89.78	89.61	89.81	89.96	89.94	89.78	89.89	89.99	89.79	89.59	89.62	89.79	89.81	89.68	89.68	89.84	89.67	89.88	89.73	89.95	89.59	89.78	89.91	97.16	97.5	97.16	96.85	96.63	97.27	97.5	96.17
MMS-RIV-52	66.33	66.36	66.16	66.27	66.32	67.17	67.31	84.52	84.55	84.5	84.4	84.51	84.83	89.81	89.81	89.77	89.47	89.24	89.67	89.5	89.62	89.78	89.73	89.56	89.83	89.78	89.56	89.36	89.4	89.6	89.61	89.54	89.53	89.64	89.53	89.6	89.59	89.82	89.34	89.58	89.75	96.97	97.24	96.96	96.69	96.42	97.69	96.94	95.91
MMS-RIV-54	66.37	66.44	66.26	66.37	66.32	67.22	67.3	84.44	84.47	84.4	84.39	84.45	84.77	89.78	89.78	89.81	89.51	89.34	89.67	89.6	89.64	89.85	89.8	89.62	89.84	89.85	89.63	89.47	89.5	89.69	89.63	89.6	89.58	89.68	89.58	89.69	89.72	89.95	89.37	89.57	89.84	96.88	97.11	96.89	96.53	96.32	97.73	97.09	95.88
MMS-RIV-55	66.38	66.45	66.28	66.34	66.27	67.28	67.32	84.58	84.49	84.52	84.43	84.5	84.85	89.91	89.9	89.82	89.62	89.47	89.83	89.59	89.83	89.95	89.95	89.82	89.9	89.98	89.82	89.62	89.64	89.84	89.84	89.64	89.63	89.82	89.63	89.84	89.68	89.96	89.55	89.69	89.95	97.11	97.3	97.12	96.75	96.53	97.15	97.52	96.19
MMS-RIV-57	66.31	66.37	66.2	66.35	66.38	67.11	67.19	84.53	84.59	84.52	84.52	84.54	84.81	89.89	89.88	89.87	89.56	89.45	89.77	89.58	89.8	89.94	89.93	89.81	89.88	89.98	89.82	89.58	89.61	89.82	89.82	89.72	89.69	89.85	89.68	89.86	89.77	89.94	89.56	89.76	89.9	97.16	97.48	97.16	96.78	96.56	97.25	97.45	96.1
MMS-RIV-58	66.31	66.36	66.2	66.33	66.34	67.11	67.19	84.53	84.59	84.51	84.51	84.54	84.81	89.88	89.88	89.87	89.56	89.45	89.77	89.58	89.8	89.94	89.93	89.81	89.87	89.97	89.82	89.58	89.61	89.82	89.81	89.72	89.69	89.85	89.68	89.86	89.78	89.94	89.56	89.76	89.89	97.16	97.48	97.16	96.78	96.56	97.25	97.45	96.1
MMS-RIV-59	66.32	66.38	66.23	66.31	66.38	67.12	67.2	84.51	84.54	84.47	84.45	84.48	84.83	89.88	89.88	89.84	89.56	89.44	89.77	89.6	89.79	89.95	89.94	89.8	89.89	89.98	89.81	89.58	89.61	89.81	89.79	89.69	89.66	89.84	89.66	89.88	89.72	89.95	89.59	89.78	89.91	97.16	97.53	97.15	96.86	96.64	97.28	97.5	96.19
MMS-RIV-60	66.48	66.53	66.33	66.46	66.43	67.28	67.41	84.46	84.53	84.5	84.41	84.5	84.75	89.75	89.77	89.7	89.43	89.22	89.63	89.52	89.59	89.75	89.7	89.54	89.78	89.76	89.53	89.36	89.4	89.58	89.61	89.53	89.52	89.62	89.51	89.64	89.61	89.84	89.34	89.58	89.71	96.91	97.18	96.91	96.62	96.36	97.69	96.9	95.89
MMS-RIV-64	66.33	66.34	66.19	66.34	66.36	67.1	67.19	84.53	84.59	84.5	84.5	84.53	84.81	89.89	89.88	89.88	89.56	89.44	89.8	89.58	89.8	89.95	89.94	89.81	89.9	89.98	89.81	89.56	89.59	89.82	89.81	89.7	89.69	89.83	89.69	89.85	89.78	89.95	89.56	89.76	89.9	97.16	97.48	97.16	96.81	96.58	97.25	97.44	96.09
MMS-RIV-65	66.43	66.44	66.12	66.3	66.37	67.23	67.3	84.57	84.6	84.56	84.46	84.53	84.85	89.88	89.89	89.92	89.56	89.48	89.77	89.6	89.82	89.97	89.97	89.79	89.87	89.99	89.79	89.62	89.65	89.78	89.87	89.75	89.73	89.83	89.72	89.85	89.78	89.94	89.6	89.76	89.84	97.19	97.47	97.22	96.9	96.55	97.08	97.58	96.15
MMS-RIV-66	66.37	66.37	66.23	66.41	66.44	67.12	67.21	84.52	84.57	84.5	84.47	84.52	84.81	89.88	89.88	89.87	89.55	89.44	89.79	89.63	89.81	89.96	89.94	89.8	89.91	89.99	89.81	89.57	89.59	89.81	89.77	89.66	89.66	89.83	89.64	89.86	89.77	89.95	89.57	89.77	89.91	97.16	97.47	97.15	96.82	96.55	97.26	97.47	96.1
MMS-RIV-70	66.44	66.62	66.22	66.45	66.48	67.28	67.3	84.56	84.6	84.48	84.5	84.45	84.88	89.92	89.89	89.9	89.61	89.36	89.73	89.56	89.77	89.97	89.97	89.71	89.91	89.93	89.75	89.56	89.54	89.77	89.72	89.67	89.56	89.76	89.56	89.82	89.7	89.98	89.48	89.65	89.88	97.06	97.39	97.05	96.84	96.57	97.19	97.59	96.12
MMS-RVI-12	66.38	66.42	66.26	66.42	66.44	67.16	67.24	84.52	84.56	84.48	84.47	84.51	84.78	89.86	89.85	89.84	89.54	89.41	89.77	89.61	89.78	89.94	89.93	89.79	89.89	89.98	89.8	89.58	89.61	89.81	89.79	89.69	89.67	89.83	89.66	89.88	89.76	89.97	89.55	89.77	89.91	97.15	97.49	97.14	96.8	96.57	97.29	97.44	96.16
MMS-RVI-13	66.24	66.24	66.05	66.2	66.19	67.11	67.2	84.45	84.5	84.44	84.41	84.49	84.78	89.84	89.84	89.86	89.55	89.34	89.71	89.59	89.64	89.88	89.82	89.63	89.84	89.89	89.64	89.48	89.52	89.69	89.65	89.59	89.63	89.71	89.62	89.68	89.75	89.96	89.41	89.59	89.86	96.9	97.16	96.91	96.58	96.36	97.74	97.12	95.93
MMS-RVI-16	66.35	66.39	66.25	66.32	66.41	67.16	67.23	84.5	84.53	84.47	84.45	84.47	84.82	89.88	89.87	89.84	89.56	89.43	89.78	89.6	89.81	89.96	89.94	89.78	89.89	89.99	89.79	89.59	89.62	89.79	89.81	89.68	89.67	89.84	89.67	89.88	89.73	89.94	89.59	89.78	89.91	97.16	97.5	97.16	96.85	96.63	97.27	97.5	96.17
MMS-RVI-26	66.32	66.35	66.19	66.34	66.36	67.11	67.19	84.53	84.59	84.51	84.5	84.53	84.81	89.89	89.88	89.88	89.56	89.44	89.79	89.58	89.8	89.95	89.94	89.81	89.9	89.98	89.81	89.56	89.59	89.82	89.81	89.7	89.69	89.83	89.69	89.85	89.78	89.95	89.56	89.75	89.9	97.16	97.48	97.15	96.81	96.58	97.25	97.44	96.09
MMS-RVI-34	66.35	66.35	66.2	66.33	66.35	67.14	67.22	84.52	84.58	84.51	84.5	84.53	84.81	89.89	89.89	89.88	89.56	89.44	89.8	89.58	89.8	89.95	89.94	89.81	89.9	89.98	89.81	89.56	89.59	89.82	89.81	89.7	89.69	89.83	89.69	89.85	89.78	89.95	89.55	89.75	89.9	97.16	97.48	97.16	96.81	96.58	97.25	97.44	96.09
MMS-RVI-37	66.33	66.36	66.19	66.34	66.37	67.13	67.22	84.53	84.58	84.5	84.5	84.53	84.81	89.89	89.88	89.88	89.56	89.44	89.79	89.58	89.8	89.95	89.94	89.81	89.9	89.98	89.81	89.56	89.59	89.82	89.81	89.7	89.69	89.83	89.69	89.85	89.78	89.95	89.55	89.76	89.9	97.16	97.48	97.16	96.81	96.58	97.25	97.44	96.09
MMS-RVI-51	66.34	66.35	66.19	66.34	66.36	67.12	67.21	84.53	84.59	84.5	84.5	84.53	84.81	89.89	89.88	89.87	89.56	89.44	89.79	89.58	89.8	89.95	89.94	89.81	89.9	89.98	89.81	89.56	89.59	89.82	89.81	89.7	89.69	89.83	89.69	89.85	89.78	89.95	89.56	89.76	89.9	97.16	97.48	97.15	96.81	96.58	97.25	97.44	96.09
MMS-RVI-57	66.39	66.43	66.22	66.43	66.44	67.18	67.21	84.58	84.61	84.57	84.5	84.56	84.77	89.9	89.91	89.94	89.84	89.43	89.83	89.52	89.92	90	89.99	89.82	89.95	89.94	89.82	89.66	89.68	89.82	89.71	89.63	89.58	89.88	89.58	89.78	89.75	89.91	89.68	89.78	89.9	96.92	96.88	96.89	96.75	96.53	96.31	96.53	96.16
MMS-RVI-60	66.47	66.53	66.33	66.45	66.43	67.28	67.41	84.47	84.53	84.5	84.41	84.5	84.75	89.75	89.75	89.7	89.42	89.22	89.62	89.52	89.59	89.74	89.69	89.52	89.78	89.75	89.52	89.36	89.39	89.56	89.59	89.53	89.5	89.62	89.5	89.63	89.59	89.84	89.34	89.58	89.71	96.91	97.17	96.91	96.62	96.36	97.69	96.9	95.89
MMS-RVI-7	66.33	66.35	66.19	66.34	66.37	67.12	67.2	84.53	84.59	84.51	84.5	84.53	84.81	89.89	89.88	89.88	89.56	89.44	89.79	89.58	89.8	89.95	89.94	89.81	89.9	89.98	89.81	89.56	89.59	89.82	89.81	89.7	89.69	89.83	89.69	89.85	89.78	89.95	89.56	89.76	89.9	97.16	97.48	97.16	96.81	96.58	97.25	97.44	96.09
MMS-RVI-8	66.26	66.32	66.19	66.31	66.33	67.15	67.23	84.54	84.58	84.52	84.52	84.53	84.81	89.89	89.89	89.87	89.56	89.44	89.77	89.6	89.79	89.94	89.93	89.82	89.9	90	89.82	89.59	89.62	89.83	89.81	89.71	89.66	89.87	89.64	89.86	89.75	89.96	89.56	89.78	89.89	97.18	97.49	97.17	96.78	96.56	97.28	97.46	96.1
MMS-RVI-9	66.27	66.32	66.19	66.31	66.33	67.14	67.22	84.54	84.58	84.52	84.5	84.53	84.81	89.9	89.89	89.87	89.56	89.44	89.78	89.6	89.79	89.94	89.93	89.82	89.9	90	89.82	89.59	89.62	89.83	89.81	89.71	89.66	89.87	89.64	89.87	89.75	89.97	89.56	89.78	89.89	97.18	97.49	97.17	96.78	96.56	97.28	97.46	96.1
MMS-VA-83	66.28	66.3	66.13	66.21	66.39	67.22	67.25	84.56	84.65	84.52	84.47	84.53	84.95	89.89	89.91	89.88	89.71	89.4	89.75	89.5	89.9	90.03	90.03	89.81	89.87	89.86	89.81	89.6	89.59	89.75	89.69	89.69	89.61	89.78	89.6	89.83	89.8	90.02	89.61	89.81	89.86	97.06	96.95	97.06	96.79	96.58	96.39	96.66	96.01
MMS-VB-103	66.39	66.43	66.22	66.43	66.44	67.18	67.21	84.58	84.61	84.57	84.5	84.56	84.77	89.9	89.91	89.94	89.84	89.43	89.83	89.52	89.92	90	89.99	89.82	89.95	89.94	89.82	89.66	89.69	89.82	89.71	89.63	89.58	89.88	89.58	89.78	89.75	89.91	89.68	89.78	89.9	96.92	96.88	96.89	96.75	96.53	96.31	96.53	96.16
MMS-VB-110	66.39	66.38	66.2	66.33	66.36	67.23	67.25	84.56	84.59	84.6	84.57	84.61	84.84	89.97	90	89.84	89.88	89.12	89.73	89.47	89.65	89.98	89.99	89.67	90.03	90.09	89.66	89.48	89.47	89.66	89.77	89.67	89.53	89.69	89.53	89.72	89.65	89.87	89.56	89.62	90.02	97.86	97.56	97.88	97.64	97.38	96.76	96.94	96.26
MMS-VB-60	66.39	66.34	66.22	66.36	66.34	67.18	67.2	84.62	84.69	84.61	84.55	84.68	84.89	90.16	90.16	90.15	89.59	89.54	89.93	89.54	89.9	90	90.02	89.97	90.06	90.26	90	89.63	89.63	90.02	89.77	89.73	89.56	90.09	89.55	89.81	89.81	89.94	89.62	89.85	90.03	97.88	97.44	97.9	97.43	97.21	96.73	97.18	96.09
MMS-VB-8	66.45	66.41	66.3	66.33	66.4	67.27	67.28	84.59	84.62	84.59	84.54	84.58	84.91	90.1	90.11	89.97	89.78	89.37	89.81	89.58	89.86	89.99	89.98	89.75	90	90.17	89.74	89.66	89.63	89.75	89.66	89.71	89.59	89.81	89.59	89.75	89.81	89.89	89.56	89.86	89.98	97.4	97.59	97.35	97.08	96.77	96.85	97.52	96.28
MMS-VB-91	66.32	66.38	66.28	66.37	66.38	67.16	67.18	84.56	84.6	84.6	84.62	84.6	84.88	90.02	90.05	89.85	89.87	89.14	89.76	89.41	89.65	89.97	89.97	89.72	90.03	90.11	89.69	89.5	89.49	89.7	89.78	89.65	89.56	89.73	89.55	89.72	89.68	89.89	89.57	89.66	90.01	97.85	97.57	97.87	97.63	97.4	96.78	97	96.29
MMS-VI-126	66.36	66.44	66.25	66.34	66.42	67.13	67.22	84.56	84.66	84.6	84.61	84.61	84.82	90.05	90.06	90.02	89.73	89.57	89.93	89.52	89.85	89.92	89.93	90.1	90.08	90.05	90.09	89.63	89.66	90.1	89.82	89.85	89.58	90.03	89.57	89.71	89.74	89.82	89.57	89.74	90	97.17	96.93	97.17	96.94	96.83	96.29	96.39	96.11
MMS-VI-25	66.34	66.41	66.16	66.2	66.34	67.21	67.29	84.53	84.63	84.62	84.68	84.61	84.85	90.09	90.1	89.93	89.8	89.47	89.86	89.62	89.78	89.99	90.01	90	90.13	90.15	89.98	89.62	89.63	90	89.93	89.94	89.67	89.94	89.67	89.77	89.83	89.82	89.64	89.84	90.09	97.08	96.81	97.09	96.87	96.76	96.23	96.52	96.09
MMS-VI-38	66.43	66.52	66.27	66.48	66.53	67.34	67.4	84.52	84.58	84.52	84.44	84.48	84.83	89.91	89.91	89.97	89.98	89.26	89.78	89.5	89.86	89.95	89.96	89.8	89.97	90	89.79	89.66	89.69	89.8	89.64	89.63	89.61	89.79	89.6	89.77	89.75	89.96	89.66	89.75	89.79	96.96	96.85	97	96.75	96.52	96.2	96.42	96.07
RE-M9	66.36	66.42	66.28	66.25	66.41	67.19	67.29	84.44	84.49	84.43	84.38	84.48	84.76	89.85	89.84	89.77	89.47	89.37	89.73	89.59	89.7	89.88	89.87	89.65	89.81	89.86	89.66	89.47	89.49	89.68	89.65	89.58	89.56	89.72	89.56	89.81	89.75	89.88	89.43	89.63	89.82	96.76	97.11	96.77	96.52	96.34	97.59	96.92	95.81
RH-M37	66.49	66.48	66.33	66.44	66.41	67.22	67.28	84.54	84.58	84.52	84.48	84.5	84.88	89.93	89.93	89.87	89.67	89.52	89.84	89.58	89.81	89.96	89.96	89.8	89.89	89.95	89.77	89.61	89.61	89.77	89.78	89.68	89.65	89.84	89.65	89.84	89.72	89.84	89.54	89.74	89.96	96.87	97.2	96.86	96.75	96.47	97.02	97.24	96.16
RIV-33	66.31	66.39	66.25	66.4	66.34	67.19	67.28	84.51	84.59	84.48	84.5	84.52	84.82	89.91	89.9	89.88	89.56	89.44	89.77	89.6	89.8	89.94	89.92	89.79	89.91	90	89.79	89.58	89.61	89.8	89.78	89.69	89.7	89.81	89.69	89.86	89.81	90	89.55	89.77	89.9	97.16	97.48	97.16	96.81	96.56	97.3	97.46	96.15
ZE-M6	66.33	66.48	66.29	66.37	66.38	67.16	67.22	84.54	84.56	84.53	84.55	84.54	84.71	89.98	90	89.84	89.69	89.4	89.66	89.57	89.65	89.88	89.97	89.82	89.97	90	89.86	89.65	89.69	89.86	89.78	89.79	89.62	89.88	89.62	89.69	89.68	89.79	89.68	89.82	89.92	96.81	96.59	96.83	96.58	96.46	96.05	96.4	96.01
ZlE-M21	66.34	66.41	66.17	66.33	66.35	67.19	67.26	84.63	84.61	84.56	84.48	84.54	84.95	89.97	89.97	89.93	89.66	89.45	89.83	89.59	89.84	89.95	89.95	89.84	89.93	89.97	89.85	89.6	89.59	89.86	89.84	89.75	89.78	89.89	89.78	89.84	89.81	89.91	89.53	89.72	89.95	97.1	97.47	97.1	96.92	96.68	97.14	97.34	96.23
HTCC2181	64.81	64.72	64.71	64.88	64.72	65.61	65.53	65.9	65.86	65.91	65.97	65.94	65.91	66.03	65.93	65.99	65.97	65.96	66	65.93	66.01	66.03	65.97	65.94	66.04	66	65.97	66.02	66.07	65.95	66	66.04	66.07	65.97	66.05	66.06	66.03	65.89	66.05	66.15	66	66	65.88	66.02	66.05	65.97	65.98	65.95	65.9
KB13	65.06	65.23	65.17	65.24	65.11	66.08	66.07	66.11	66.28	66.18	66.22	66.22	66.1	66.18	66.17	66.15	66.19	66.16	66.16	66.1	66.1	66.1	66.22	66.05	66.12	66.17	66.06	66.12	66.27	66.08	66.24	66.21	66.05	66.14	66.05	66.19	66.23	66.17	66.12	66.25	66.16	66.06	66.18	66.12	66.24	66.16	66.16	66.15	66.16
M-MBRSH7	65.25	65.36	65.3	65.21	65.17	66.04	65.9	66.19	66.26	66.16	66.18	66.23	66.16	66.22	66.22	66.14	66.26	66.21	66.24	66.09	66.18	66.2	66.22	66.11	66.12	66.22	66.15	66.22	66.44	66.18	66.25	66.19	66.18	66.16	66.17	66.17	66.15	66.16	66.19	66.25	66.19	66.29	66.4	66.34	66.28	66.19	66.38	66.28	66.23
LSUCC0717	65.25	65.35	65.15	65.34	65.07	65.9	65.81	66.15	66.15	66.12	66.24	66.25	66.17	66.1	66.14	66.08	66.22	66.16	66.1	66.11	66.04	66.07	66.19	66.08	66.05	66.16	66.06	66.13	66.2	66.03	66.17	66.25	66.13	66.08	66.09	66.1	66.06	66.11	66.1	66.25	66.17	66.13	66.19	66.19	66.21	66.11	66.15	66.17	66.06
LSUCC0568	65.04	65.06	64.91	65.02	65.03	65.95	65.78	66.22	66.27	66.2	66.25	66.31	66.25	66.12	66.19	66.08	66.22	66.12	66.14	66.02	66.02	66.07	66.22	66.04	66.02	66.16	66.07	66.06	66.13	66.09	65.99	66.22	65.96	66.06	65.93	66.03	66.06	66.07	66.15	66.13	66.12	66.25	66.21	66.27	66.26	66.23	66.14	66.19	66.09
LSUCC0603	65.09	65.23	65.09	64.92	64.88	65.8	65.67	66.22	66.29	66.25	66.25	66.24	66.16	66.23	66.29	66.2	66.31	66.19	66.25	66.19	66.14	66.12	66.32	66.12	66.08	66.21	66.16	66.12	66.17	66.22	66.12	66.29	66.1	66.18	66.09	66.22	66.13	66.19	66.23	66.21	66.22	66.3	66.22	66.35	66.38	66.3	66.34	66.38	66.18
LSUCC0622	64.93	65.22	65.17	64.94	64.9	65.93	65.85	66.04	66.19	66.12	66.16	66.21	66.1	66.16	66.16	66.09	66.19	66.11	66.13	66.1	65.93	66	66.2	66.04	66.06	66.12	66.09	66.12	66.18	66.13	66.05	66.19	66.03	66.07	66	66	66.03	66.13	66.12	66.16	66.14	66.16	66.17	66.2	66.28	66.13	66.13	66.23	66.05
LSUCC0665	65.12	65.33	65.22	65.17	65.04	65.91	65.72	66.25	66.29	66.15	66.28	66.26	66.22	66.22	66.24	66.18	66.28	66.17	66.28	66.14	66.16	66.13	66.33	66.08	66.09	66.22	66.16	66.14	66.19	66.18	66.12	66.31	66.06	66.19	66.04	66.15	66.14	66.16	66.14	66.28	66.23	66.26	66.2	66.29	66.31	66.25	66.3	66.27	66.13
LSUCC0268	65.09	65.06	64.86	65.01	64.84	65.81	65.67	66.06	66.17	65.97	66.09	66.06	66.09	66.09	66.15	66.08	66.15	66.14	66.12	66	66.06	66.1	66.09	65.95	66.08	66.17	66.04	66.12	66.07	66.02	66.05	66.06	66.16	66.16	66.13	66.09	66.05	66.13	66.14	66.12	66.09	66.17	66.25	66.23	66.13	66.17	66.3	66.19	66.14
LSUCC0389	65.06	65.25	65.09	65.22	65.13	66	65.8	66.19	66.28	66.07	66.18	66.09	66.21	66.35	66.39	66.2	66.33	66.28	66.21	66.24	66.17	66.27	66.3	66.16	66.17	66.38	66.22	66.31	66.27	66.25	66.29	66.27	66.31	66.28	66.28	66.27	66.26	66.34	66.29	66.38	66.29	66.24	66.38	66.32	66.29	66.25	66.35	66.27	66.09
LSUCC0401	65.12	65.12	64.97	65.14	65.09	65.78	65.6	66.13	66.3	66.06	66.16	66.08	66.19	66.28	66.33	66.14	66.27	66.14	66.17	66.15	66.12	66.18	66.25	66.07	66.22	66.33	66.1	66.28	66.24	66.09	66.19	66.23	66.25	66.22	66.22	66.22	66.19	66.24	66.26	66.35	66.3	66.21	66.22	66.26	66.2	66.19	66.24	66.16	66.16
LSUCC0536	65.28	65.29	65.19	65.22	65.01	66.12	65.93	66.13	66.25	65.97	66.14	66.1	66.11	66.16	66.2	66.02	66.22	66.09	66.06	66.08	66	66.17	66.11	65.97	66.06	66.31	66.06	66.21	66.16	66.05	66.1	66.06	66.17	66.13	66.14	66.07	66.07	66.17	66.12	66.15	66.12	66.27	66.23	66.36	66.17	66.16	66.25	66.14	66
[truncated: 61 more columns]

## Sheet: S6 - AAI
Table S6: Average amino acid identities (AAI) between all genomes								Back to outline
	Methylotenera sp.							Ca. Methylopumilus rimovensis'						Ca. Methylopumilus planktonicus'																												Ca. Methylopumilus universalis'
NAME	CM-63	RE-M3	RH-M32	RH-M31	ZlE-M10	ME-M6	MsE-M29	MMS-RI-1	MMS-RI-41	RE-M17	RE-M20	RE-M24	RI-55	KE-4b	LE-M7	MaE-M16	MaE-M22	MMS-2-53	MMS-IIA-119	MMS-Ma100-9	MMS-Ma350-1	MMS-VB-100	MMS-VB-116	MMS-VB-14	MMS-VB-26	MMS-VI-155	MMS-VI-180	MMS-VI-228	MMS-VI-255	MMS-VI-257	MoH-M15	MoH-M17	MoH-M19	MoH-M36	MoH-M8	MsH-M18	MsH-M39	MsH-M42	TH-M4	ZE-M7	ZE-M8	GE-M14	GH-M24	GH-M4	LE-M21	MaE-M17	MH-M4	MH-M5	MiE-M1
CM-63	100	95.28	95.32	95.34	95.72	70.17	70.18	61.61	61.66	61.58	61.62	61.58	61.79	61.81	61.81	61.79	61.79	61.49	61.75	61.64	61.77	61.88	61.88	61.84	61.81	61.78	61.84	61.66	61.66	61.87	61.7	61.84	61.81	61.77	61.81	61.61	61.75	61.63	61.73	61.61	61.73	61.8	61.76	61.82	61.66	61.65	61.71	61.61	61.77
RE-M3	95.28	100	97.41	93.87	94.34	69.96	69.97	61.56	61.61	61.5	61.51	61.51	61.48	61.59	61.59	61.61	61.61	61.3	61.41	61.54	61.45	61.58	61.58	61.52	61.62	61.61	61.55	61.44	61.44	61.51	61.57	61.51	61.58	61.52	61.58	61.42	61.59	61.42	61.54	61.5	61.54	61.58	61.55	61.56	61.45	61.45	61.55	61.64	61.53
RH-M32	95.32	97.41	100	94.22	94.52	70.14	70.14	61.64	61.66	61.56	61.57	61.56	61.66	61.55	61.55	61.57	61.54	61.18	61.53	61.5	61.53	61.62	61.62	61.55	61.62	61.61	61.55	61.46	61.46	61.55	61.5	61.53	61.61	61.49	61.61	61.48	61.56	61.48	61.54	61.48	61.56	61.48	61.56	61.47	61.5	61.51	61.52	61.49	61.54
RH-M31	95.34	93.87	94.22	100	96.98	69.97	69.97	61.4	61.58	61.53	61.52	61.39	61.39	61.58	61.58	61.56	61.65	61.48	61.62	61.3	61.54	61.75	61.76	61.63	61.62	61.64	61.63	61.54	61.54	61.61	61.52	61.52	61.56	61.56	61.56	61.33	61.38	61.36	61.62	61.45	61.36	61.58	61.66	61.58	61.62	61.66	61.63	61.47	61.63
ZlE-M10	95.72	94.34	94.52	96.98	100	70.47	70.51	61.73	61.77	61.69	61.72	61.64	61.76	61.7	61.7	61.72	61.77	61.38	61.63	61.64	61.77	61.83	61.83	61.77	61.77	61.76	61.77	61.63	61.63	61.75	61.73	61.69	61.74	61.68	61.74	61.68	61.73	61.62	61.66	61.55	61.71	61.75	61.8	61.78	61.79	61.72	61.84	61.77	61.77
ME-M6	70.17	69.96	70.14	69.97	70.47	100	99.87	61.75	61.76	61.72	61.7	61.75	61.85	61.7	61.7	61.82	61.77	61.58	61.83	61.59	61.8	61.82	61.82	61.72	61.81	61.73	61.75	61.77	61.77	61.73	61.77	61.77	61.63	61.81	61.63	61.59	61.58	61.53	61.73	61.69	61.56	61.73	61.91	61.75	61.75	61.88	61.72	61.52	61.87
MsE-M29	70.18	69.97	70.14	69.97	70.51	99.87	100	61.73	61.72	61.71	61.68	61.73	61.87	61.72	61.72	61.84	61.78	61.59	61.84	61.57	61.8	61.83	61.83	61.7	61.83	61.75	61.73	61.75	61.75	61.72	61.76	61.76	61.65	61.81	61.65	61.61	61.55	61.54	61.74	61.67	61.55	61.74	61.9	61.77	61.74	61.87	61.7	61.52	61.88
MMS-RI-1	61.61	61.56	61.64	61.4	61.73	61.75	61.73	100	98.44	97.98	97.87	97.89	94.35	88.58	88.58	88.68	88.52	88	88.28	88.08	88.42	88.47	88.47	88.47	88.6	88.57	88.47	88.45	88.45	88.5	88.41	88.46	88.44	88.44	88.44	88.08	88.15	88.2	88.27	88.42	88.47	89.25	89.31	89.25	89.14	89.06	88.86	88.97	88.86
MMS-RI-41	61.66	61.61	61.66	61.58	61.77	61.76	61.72	98.44	100	98.13	97.94	98.03	94.84	88.58	88.59	88.58	88.63	87.98	88.38	88.19	88.36	88.47	88.47	88.36	88.57	88.64	88.36	88.42	88.43	88.59	88.72	88.52	88.51	88.58	88.51	88.58	88.4	88.35	88.46	88.33	88.54	89.44	89.41	89.47	89.21	89.17	88.84	89.03	88.98
RE-M17	61.58	61.5	61.56	61.53	61.69	61.72	61.71	97.98	98.13	100	98.41	98.47	94.65	88.36	88.37	88.54	88.49	87.91	88.33	88.05	88.3	88.44	88.44	88.47	88.48	88.23	88.47	88.44	88.44	88.47	88.47	88.33	88.38	88.39	88.38	88.43	88.24	88.25	88.31	88.34	88.5	89.34	89.27	89.33	89.06	88.98	88.9	88.94	88.94
RE-M20	61.62	61.51	61.57	61.52	61.72	61.7	61.68	97.87	97.94	98.41	100	98.28	94.7	88.35	88.36	88.47	88.39	88.08	88.23	87.69	88.36	88.44	88.45	88.2	88.42	88.38	88.2	88.33	88.33	88.16	88.52	88.22	88.38	88.39	88.38	88.34	88.19	88.38	88.28	88.13	88.33	89.23	89.13	89.21	88.9	88.81	88.8	89.03	88.94
RE-M24	61.58	61.51	61.56	61.39	61.64	61.75	61.73	97.89	98.03	98.47	98.28	100	94.42	88.48	88.49	88.52	88.48	87.86	88.08	88.07	88.22	88.34	88.34	88.22	88.37	88.52	88.17	88.49	88.5	88.28	88.34	88.25	88.23	88.41	88.23	88.43	88.19	88.38	88.22	88.3	88.43	89.33	89.26	89.34	89.03	89.02	88.88	89.06	89.05
RI-55	61.79	61.48	61.66	61.39	61.76	61.85	61.87	94.35	94.84	94.65	94.7	94.42	100	88.4	88.39	88.64	88.66	88	88.34	88.34	88.28	88.34	88.34	88.43	88.56	88.66	88.42	88.67	88.66	88.43	88.46	88.34	88.47	88.45	88.47	88.03	88.07	88.14	88.53	88.48	88.5	89.25	89.27	89.25	89.1	89.09	89.14	88.97	88.98
KE-4b	61.81	61.59	61.55	61.58	61.7	61.7	61.72	88.58	88.58	88.36	88.35	88.48	88.4	100	99.99	98.06	96.73	96.44	97.74	96.08	97.56	97.56	97.56	98	98.09	98	98	96.44	96.44	98.03	96.73	96.67	96.75	97.64	96.75	96.66	96.72	95.94	96.27	96.75	98.05	92.84	92.8	92.85	92.6	92.78	92.44	92.53	92.59
LE-M7	61.81	61.59	61.55	61.58	61.7	61.7	61.72	88.58	88.59	88.37	88.36	88.49	88.39	99.99	100	98.06	96.73	96.44	97.74	96.08	97.56	97.56	97.56	98	98.11	98	98	96.44	96.44	98.04	96.72	96.67	96.75	97.64	96.75	96.66	96.72	95.94	96.27	96.75	98.05	92.84	92.81	92.85	92.61	92.78	92.44	92.53	92.59
MaE-M16	61.79	61.61	61.57	61.56	61.72	61.82	61.84	88.68	88.58	88.54	88.47	88.52	88.64	98.06	98.06	100	96.84	96.59	97.88	96.1	97.54	97.7	97.67	98.09	97.9	98.1	98.1	96.52	96.55	98.09	96.9	96.72	96.74	98	96.74	96.75	96.64	96.11	96.47	96.88	98.09	92.98	92.97	93.04	92.95	92.85	92.74	92.78	92.85
MaE-M22	61.79	61.61	61.54	61.65	61.77	61.77	61.78	88.52	88.63	88.49	88.39	88.48	88.66	96.73	96.73	96.84	100	95.6	96.44	95.55	96.64	96.59	96.59	96.61	96.93	96.8	96.62	97.94	97.94	96.62	96.56	96.51	96.66	96.59	96.66	96.61	96.44	96.02	97.84	96.49	96.84	92.75	92.86	92.8	92.58	92.46	92.6	92.5	92.59
MMS-2-53	61.49	61.3	61.18	61.48	61.38	61.58	61.59	88	87.98	87.91	88.08	87.86	88	96.44	96.44	96.59	95.6	100	96.78	95.32	96.56	96.22	96.22	96.88	96.4	96.31	96.88	95.48	95.52	96.95	96.25	95.95	95.79	96.49	95.79	96.02	95.67	95.12	95.72	95.82	96.39	91.96	91.96	91.92	91.99	92.23	91.8	91.89	91.76
MMS-IIA-119	61.75	61.41	61.53	61.62	61.63	61.83	61.84	88.28	88.38	88.33	88.23	88.08	88.34	97.74	97.74	97.88	96.44	96.78	100	95.93	97.69	97.13	97.11	97.75	97.59	97.7	97.75	96.31	96.34	97.77	96.5	96.35	96.32	97.72	96.33	96.43	96.12	95.81	95.96	96.37	97.88	92.69	92.68	92.69	92.92	92.69	92.45	92.56	92.35
MMS-Ma100-9	61.64	61.54	61.5	61.3	61.64	61.59	61.57	88.08	88.19	88.05	87.69	88.07	88.34	96.08	96.08	96.1	95.55	95.32	95.93	100	95.83	96.12	96.12	95.97	96.06	96.03	95.93	95.36	95.36	95.97	96.23	96.28	95.93	95.96	95.93	96.42	95.72	95.68	95.49	96.1	96.03	92.2	92.12	92.23	92.19	92.12	92.47	92.41	92.06
MMS-Ma350-1	61.77	61.45	61.53	61.54	61.77	61.8	61.8	88.42	88.36	88.3	88.36	88.22	88.28	97.56	97.56	97.54	96.64	96.56	97.69	95.83	100	97.81	97.81	97.67	97.72	97.4	97.69	96.47	96.49	97.58	96.69	96.37	96.42	97.69	96.42	96.73	96.55	95.92	96.47	96.47	97.38	92.77	92.84	92.81	92.58	92.63	92.27	92.56	92.68
MMS-VB-100	61.88	61.58	61.62	61.75	61.83	61.82	61.83	88.47	88.47	88.44	88.44	88.34	88.34	97.56	97.56	97.7	96.59	96.22	97.13	96.12	97.81	100	100	97.48	97.63	97.75	97.45	96.61	96.61	97.49	96.55	96.5	96.58	97.53	96.58	96.63	96.44	95.97	96.28	96.81	97.54	92.86	93.12	92.91	92.77	92.77	92.65	92.77	92.68
MMS-VB-116	61.88	61.58	61.62	61.76	61.83	61.82	61.83	88.47	88.47	88.44	88.45	88.34	88.34	97.56	97.56	97.67	96.59	96.22	97.11	96.12	97.81	100	100	97.5	97.64	97.75	97.47	96.61	96.62	97.5	96.55	96.5	96.58	97.55	96.58	96.63	96.44	95.97	96.28	96.81	97.54	92.86	93.12	92.91	92.77	92.77	92.65	92.77	92.68
MMS-VB-14	61.84	61.52	61.55	61.63	61.77	61.72	61.7	88.47	88.36	88.47	88.2	88.22	88.43	98	98	98.09	96.61	96.88	97.75	95.97	97.67	97.48	97.5	100	97.75	97.7	100	96.4	96.38	99.79	96.78	96.29	96.48	98.1	96.48	96.63	96.3	96.08	96.29	96.46	97.7	92.64	92.71	92.64	92.7	92.77	92.07	92.56	92.45
MMS-VB-26	61.81	61.62	61.62	61.62	61.77	61.81	61.83	88.6	88.57	88.48	88.42	88.37	88.56	98.09	98.11	97.9	96.93	96.4	97.59	96.06	97.72	97.63	97.64	97.75	100	98.06	97.75	96.65	96.65	97.77	97	96.73	96.91	97.55	96.91	96.91	96.84	96.27	96.52	97	98.12	93	92.97	93	92.81	92.9	92.53	92.66	92.71
MMS-VI-155	61.78	61.61	61.61	61.64	61.76	61.73	61.75	88.57	88.64	88.23	88.38	88.52	88.66	98	98	98.1	96.8	96.31	97.7	96.03	97.4	97.75	97.75	97.7	98.06	100	97.72	96.55	96.55	97.72	96.86	96.72	96.66	97.71	96.66	96.83	96.51	96.09	96.38	96.94	98.03	92.98	93.16	93.03	93	92.77	92.66	92.84	92.7
MMS-VI-180	61.84	61.55	61.55	61.63	61.77	61.75	61.73	88.47	88.36	88.47	88.2	88.17	88.42	98	98	98.1	96.62	96.88	97.75	95.93	97.69	97.45	97.47	100	97.75	97.72	100	96.41	96.39	99.79	96.78	96.29	96.44	98.11	96.44	96.61	96.31	96.04	96.3	96.46	97.66	92.63	92.7	92.65	92.71	92.75	92.08	92.54	92.44
MMS-VI-228	61.66	61.44	61.46	61.54	61.63	61.77	61.75	88.45	88.42	88.44	88.33	88.49	88.67	96.44	96.44	96.52	97.94	95.48	96.31	95.36	96.47	96.61	96.61	96.4	96.65	96.55	96.41	100	100	96.35	96.41	96.06	96.47	96.38	96.47	96.49	96.16	95.97	97.71	96.25	96.45	92.57	92.7	92.63	92.41	92.44	92.43	92.42	92.38
MMS-VI-255	61.66	61.44	61.46	61.54	61.63	61.77	61.75	88.45	88.43	88.44	88.33	88.5	88.66	96.44	96.44	96.55	97.94	95.52	96.34	95.36	96.49	96.61	96.62	96.38	96.65	96.55	96.39	100	100	96.33	96.41	96.06	96.47	96.35	96.47	96.49	96.16	95.97	97.71	96.25	96.45	92.57	92.7	92.63	92.42	92.44	92.42	92.42	92.38
MMS-VI-257	61.87	61.51	61.55	61.61	61.75	61.73	61.72	88.5	88.59	88.47	88.16	88.28	88.43	98.03	98.04	98.09	96.62	96.95	97.77	95.97	97.58	97.49	97.5	99.79	97.77	97.72	99.79	96.35	96.33	100	96.78	96.33	96.44	98	96.44	96.65	96.25	96.06	96.33	96.47	97.88	92.62	92.71	92.64	92.73	92.81	92.16	92.56	92.44
MoH-M15	61.7	61.57	61.5	61.52	61.73	61.77	61.76	88.41	88.72	88.47	88.52	88.34	88.46	96.73	96.72	96.9	96.56	96.25	96.5	96.23	96.69	96.55	96.55	96.78	97	96.86	96.78	96.41	96.41	96.78	100	97.66	96.94	96.79	96.94	97.31	96.66	96.64	96.11	97.22	96.77	92.59	92.67	92.53	92.56	92.71	92.62	92.55	92.52
MoH-M17	61.84	61.51	61.53	61.52	61.69	61.77	61.76	88.46	88.52	88.33	88.22	88.25	88.34	96.67	96.67	96.72	96.51	95.95	96.35	96.28	96.37	96.5	96.5	96.29	96.73	96.72	96.29	96.06	96.06	96.33	97.66	100	96.93	96.5	96.93	97.41	96.48	96.54	96.16	97.17	96.71	92.7	92.49	92.69	92.48	92.57	92.31	92.47	92.38
MoH-M19	61.81	61.58	61.61	61.56	61.74	61.63	61.65	88.44	88.51	88.38	88.38	88.23	88.47	96.75	96.75	96.74	96.66	95.79	96.32	95.93	96.42	96.58	96.58	96.48	96.91	96.66	96.44	96.47	96.47	96.44	96.94	96.93	100	96.47	99.99	96.91	97.81	96.17	96.41	96.57	96.79	92.53	92.44	92.51	92.35	92.21	92.48	92.52	92.59
MoH-M36	61.77	61.52	61.49	61.56	61.68	61.81	61.81	88.44	88.58	88.39	88.39	88.41	88.45	97.64	97.64	98	96.59	96.49	97.72	95.96	97.69	97.53	97.55	98.1	97.55	97.71	98.11	96.38	96.35	98	96.79	96.5	96.47	100	96.47	96.63	96.24	95.86	96.06	96.59	97.7	92.78	92.62	92.82	92.67	92.86	92.44	92.59	92.41
MoH-M8	61.81	61.58	61.61	61.56	61.74	61.63	61.65	88.44	88.51	88.38	88.38	88.23	88.47	96.75	96.75	96.74	96.66	95.79	96.33	95.93	96.42	96.58	96.58	96.48	96.91	96.66	96.44	96.47	96.47	96.44	96.94	96.93	99.99	96.47	100	96.9	97.81	96.17	96.41	96.58	96.79	92.53	92.44	92.51	92.35	92.21	92.48	92.52	92.59
MsH-M18	61.61	61.42	61.48	61.33	61.68	61.59	61.61	88.08	88.58	88.43	88.34	88.43	88.03	96.66	96.66	96.75	96.61	96.02	96.43	96.42	96.73	96.63	96.63	96.63	96.91	96.83	96.61	96.49	96.49	96.65	97.31	97.41	96.91	96.63	96.9	100	96.91	96.78	96.35	97.44	96.5	92.47	92.77	92.45	92.48	92.48	92.84	92.74	92.69
MsH-M39	61.75	61.59	61.56	61.38	61.73	61.58	61.55	88.15	88.4	88.24	88.19	88.19	88.07	96.72	96.72	96.64	96.44	95.67	96.12	95.72	96.55	96.44	96.44	96.3	96.84	96.51	96.31	96.16	96.16	96.25	96.66	96.48	97.81	96.24	97.81	96.91	100	96.09	96.22	96.28	96.32	92.42	92.44	92.38	92.19	92.3	92.4	92.46	92.54
MsH-M42	61.63	61.42	61.48	61.36	61.62	61.53	61.54	88.2	88.35	88.25	88.38	88.38	88.14	95.94	95.94	96.11	96.02	95.12	95.81	95.68	95.92	95.97	95.97	96.08	96.27	96.09	96.04	95.97	95.97	96.06	96.64	96.54	96.17	95.86	96.17	96.78	96.09	100	95.75	96.56	96.02	92.72	92.8	92.67	92.47	92.5	92.64	92.5	92.59
TH-M4	61.73	61.54	61.54	61.62	61.66	61.73	61.74	88.27	88.46	88.31	88.28	88.22	88.53	96.27	96.27	96.47	97.84	95.72	95.96	95.49	96.47	96.28	96.28	96.29	96.52	96.38	96.3	97.71	97.71	96.33	96.11	96.16	96.41	96.06	96.41	96.35	96.22	95.75	100	96.31	96.53	92.34	92.52	92.37	92.32	92.25	92.24	92.4	92.44
ZE-M7	61.61	61.5	61.48	61.45	61.55	61.69	61.67	88.42	88.33	88.34	88.13	88.3	88.48	96.75	96.75	96.88	96.49	95.82	96.37	96.1	96.47	96.81	96.81	96.46	97	96.94	96.46	96.25	96.25	96.47	97.22	97.17	96.57	96.59	96.58	97.44	96.28	96.56	96.31	100	96.6	92.55	92.64	92.5	92.48	92.33	92.6	92.78	92.63
ZE-M8	61.73	61.54	61.56	61.36	61.71	61.56	61.55	88.47	88.54	88.5	88.33	88.43	88.5	98.05	98.05	98.09	96.84	96.39	97.88	96.03	97.38	97.54	97.54	97.7	98.12	98.03	97.66	96.45	96.45	97.88	96.77	96.71	96.79	97.7	96.79	96.5	96.32	96.02	96.53	96.6	100	92.94	92.92	93	93.03	92.91	92.56	92.46	92.78
GE-M14	61.8	61.58	61.48	61.58	61.75	61.73	61.74	89.25	89.44	89.34	89.23	89.33	89.25	92.84	92.84	92.98	92.75	91.96	92.69	92.2	92.77	92.86	92.86	92.64	93	92.98	92.63	92.57	92.57	92.62	92.59	92.7	92.53	92.78	92.53	92.47	92.42	92.72	92.34	92.55	92.94	100	97.96	99.99	97.53	97.48	97.21	97.2	96.94
GH-M24	61.76	61.55	61.56	61.66	61.8	61.91	61.9	89.31	89.41	89.27	89.13	89.26	89.27	92.8	92.81	92.97	92.86	91.96	92.68	92.12	92.84	93.12	93.12	92.71	92.97	93.16	92.7	92.7	92.7	92.71	92.67	92.49	92.44	92.62	92.44	92.77	92.44	92.8	92.52	92.64	92.92	97.96	100	97.98	97.48	97.22	97.07	97.53	97.02
GH-M4	61.82	61.56	61.47	61.58	61.78	61.75	61.77	89.25	89.47	89.33	89.21	89.34	89.25	92.85	92.85	93.04	92.8	91.92	92.69	92.23	92.81	92.91	92.91	92.64	93	93.03	92.65	92.63	92.63	92.64	92.53	92.69	92.51	92.82	92.51	92.45	92.38	92.67	92.37	92.5	93	99.99	97.98	100	97.53	97.53	97.19	97.27	96.9
LE-M21	61.66	61.45	61.5	61.62	61.79	61.75	61.74	89.14	89.21	89.06	88.9	89.03	89.1	92.6	92.61	92.95	92.58	91.99	92.92	92.19	92.58	92.77	92.77	92.7	92.81	93	92.71	92.41	92.42	92.73	92.56	92.48	92.35	92.67	92.35	92.48	92.19	92.47	92.32	92.48	93.03	97.53	97.48	97.53	100	97.94	96.75	96.97	96.53
MaE-M17	61.65	61.45	61.51	61.66	61.72	61.88	61.87	89.06	89.17	88.98	88.81	89.02	89.09	92.78	92.78	92.85	92.46	92.23	92.69	92.12	92.63	92.77	92.77	92.77	92.9	92.77	92.75	92.44	92.44	92.81	92.71	92.57	92.21	92.86	92.21	92.48	92.3	92.5	92.25	92.33	92.91	97.48	97.22	97.53	97.94	100	96.48	96.78	96.67
MH-M4	61.71	61.55	61.52	61.63	61.84	61.72	61.7	88.86	88.84	88.9	88.8	88.88	89.14	92.44	92.44	92.74	92.6	91.8	92.45	92.47	92.27	92.65	92.65	92.07	92.53	92.66	92.08	92.43	92.42	92.16	92.62	92.31	92.48	92.44	92.48	92.84	92.4	92.64	92.24	92.6	92.56	97.21	97.07	97.19	96.75	96.48	100	97.42	96.63
MH-M5	61.61	61.64	61.49	61.47	61.77	61.52	61.52	88.97	89.03	88.94	89.03	89.06	88.97	92.53	92.53	92.78	92.5	91.89	92.56	92.41	92.56	92.77	92.77	92.56	92.66	92.84	92.54	92.42	92.42	92.56	92.55	92.47	92.52	92.59	92.52	92.74	92.46	92.5	92.4	92.78	92.46	97.2	97.53	97.27	96.97	96.78	97.42	100	96.72
MiE-M1	61.77	61.53	61.54	61.63	61.77	61.87	61.88	88.86	88.98	88.94	88.94	89.05	88.98	92.59	92.59	92.85	92.59	91.76	92.35	92.06	92.68	92.68	92.68	92.45	92.71	92.7	92.44	92.38	92.38	92.44	92.52	92.38	92.59	92.41	92.59	92.69	92.54	92.59	92.44	92.63	92.78	96.94	97.02	96.9	96.53	96.67	96.63	96.72	100
MMS-80-8	61.47	61.34	61.34	61.44	61.62	61.43	61.42	89.13	89.38	89.23	89.17	89.19	88.9	92.69	92.69	92.74	92.57	91.98	92.45	92.14	92.39	92.49	92.49	92.48	92.7	92.69	92.48	92.69	92.69	92.47	92.49	92.72	92.51	92.6	92.52	92.28	92.33	92.61	92.34	92.47	92.83	97.72	97.94	97.77	97.46	97.41	97.16	97.48	97.09
MMS-RII-56	61.68	61.47	61.42	61.55	61.83	61.73	61.7	89.13	89.19	89.09	89.02	89.06	89.25	92.46	92.47	92.67	92.61	92	92.39	92.26	92.62	92.62	92.62	92.38	92.71	92.72	92.38	92.45	92.45	92.38	92.52	92.33	92.5	92.48	92.5	92.62	92.42	92.67	92.24	92.25	92.65	97.46	97.23	97.43	97.07	96.64	97.93	97.47	96.74
MMS-RIV-17	61.49	61.25	61.23	61.4	61.63	61.58	61.58	89.06	89.17	89.06	88.99	88.98	89.2	92.41	92.41	92.62	92.56	91.94	92.34	92.33	92.56	92.57	92.57	92.41	92.66	92.66	92.41	92.48	92.48	92.44	92.46	92.38	92.45	92.43	92.45	92.57	92.48	92.63	92.19	92.34	92.73	97.41	97.2	97.39	97.06	96.62	98.04	97.52	96.72
MMS-RIV-25	61.72	61.48	61.53	61.58	61.8	61.67	61.7	89.23	89.32	89.01	89.11	89.12	89.27	92.72	92.72	92.78	92.68	91.95	92.44	92.47	92.62	92.61	92.61	92.55	92.73	92.77	92.5	92.7	92.7	92.58	92.66	92.61	92.68	92.59	92.68	92.85	92.69	92.78	92.56	92.64	92.73	97.64	97.73	97.62	96.9	96.94	97.64	97.59	96.83
MMS-RIV-28	61.78	61.52	61.58	61.61	61.83	61.72	61.73	89.24	89.34	89.02	89.12	89.18	89.28	92.72	92.72	92.79	92.7	91.95	92.44	92.5	92.62	92.66	92.66	92.56	92.73	92.81	92.56	92.75	92.75	92.59	92.71	92.61	92.72	92.59	92.72	92.86	92.69	92.88	92.57	92.65	92.8	97.64	97.73	97.62	96.9	96.94	97.64	97.59	96.82
MMS-RIV-30	61.7	61.4	61.47	61.53	61.77	61.66	61.66	89.25	89.34	89.03	89.12	89.11	89.3	92.67	92.68	92.78	92.67	91.89	92.39	92.44	92.56	92.58	92.58	92.55	92.69	92.8	92.55	92.66	92.66	92.58	92.66	92.56	92.73	92.53	92.73	92.78	92.58	92.76	92.53	92.62	92.74	97.6	97.7	97.57	97.02	97	97.56	97.61	96.91
MMS-RIV-35	61.72	61.46	61.52	61.58	61.8	61.67	61.69	89.23	89.32	89	89.11	89.12	89.27	92.72	92.72	92.78	92.68	91.95	92.44	92.47	92.62	92.61	92.61	92.55	92.73	92.77	92.5	92.7	92.7	92.58	92.66	92.6	92.68	92.59	92.68	92.85	92.69	92.78	92.56	92.64	92.73	97.64	97.73	97.62	96.89	96.94	97.64	97.59	96.82
MMS-RIV-39	61.75	61.48	61.55	61.57	61.8	61.69	61.7	89.23	89.32	89	89.11	89.17	89.27	92.72	92.72	92.78	92.7	91.95	92.44	92.5	92.62	92.65	92.65	92.55	92.73	92.81	92.56	92.74	92.75	92.58	92.7	92.61	92.72	92.59	92.72	92.85	92.69	92.88	92.56	92.64	92.8	97.64	97.73	97.62	96.9	96.94	97.64	97.59	96.82
MMS-RIV-45	61.7	61.39	61.45	61.53	61.76	61.66	61.66	89.24	89.34	89.02	89.12	89.11	89.3	92.67	92.68	92.79	92.67	91.89	92.39	92.44	92.56	92.59	92.59	92.55	92.68	92.8	92.55	92.66	92.66	92.58	92.66	92.56	92.73	92.54	92.73	92.78	92.58	92.75	92.53	92.62	92.74	97.6	97.7	97.57	97.02	97	97.56	97.62	96.91
MMS-RIV-46	61.75	61.48	61.55	61.57	61.8	61.69	61.7	89.23	89.33	89	89.11	89.17	89.28	92.72	92.72	92.78	92.7	91.95	92.44	92.5	92.62	92.65	92.65	92.55	92.73	92.81	92.56	92.75	92.75	92.58	92.71	92.61	92.72	92.59	92.72	92.85	92.69	92.88	92.56	92.64	92.8	97.64	97.73	97.62	96.9	96.94	97.64	97.59	96.82
MMS-RIV-48	61.75	61.48	61.55	61.57	61.8	61.69	61.7	89.23	89.33	89.02	89.12	89.18	89.28	92.72	92.72	92.78	92.7	91.95	92.44	92.5	92.62	92.65	92.65	92.55	92.73	92.81	92.56	92.74	92.75	92.58	92.7	92.61	92.72	92.59	92.72	92.85	92.69	92.88	92.56	92.64	92.8	97.64	97.73	97.62	96.9	96.94	97.64	97.59	96.82
MMS-RIV-50	61.7	61.4	61.47	61.53	61.78	61.67	61.66	89.25	89.34	89.03	89.12	89.12	89.31	92.68	92.68	92.79	92.67	91.9	92.39	92.44	92.56	92.59	92.59	92.55	92.69	92.8	92.55	92.66	92.66	92.58	92.66	92.56	92.74	92.55	92.74	92.78	92.58	92.76	92.53	92.62	92.75	97.6	97.7	97.57	97.02	97	97.56	97.62	96.91
MMS-RIV-52	61.75	61.55	61.55	61.62	61.77	61.75	61.74	88.94	89.06	89.06	88.92	88.94	89.31	92.5	92.5	92.59	92.34	91.8	92.2	92.31	92.52	92.56	92.56	92.17	92.7	92.54	92.16	92.45	92.45	92.19	92.26	92.36	92.47	92.29	92.47	92.47	92.22	92.55	92	92.33	92.66	97.39	97.23	97.35	96.97	96.69	98.08	97.42	96.5
MMS-RIV-54	61.66	61.36	61.42	61.69	61.79	61.77	61.77	89.09	89.22	89.03	89.04	88.98	89.19	92.44	92.44	92.63	92.59	91.9	92.41	92.33	92.47	92.58	92.57	92.36	92.75	92.7	92.35	92.46	92.45	92.41	92.39	92.37	92.46	92.35	92.46	92.5	92.45	92.68	92.18	92.41	92.65	97.37	97.23	97.35	97.05	96.62	98	97.41	96.68
MMS-RIV-55	61.66	61.43	61.41	61.6	61.8	61.7	61.71	89.25	89.27	89.03	89.14	89.19	89.33	92.72	92.72	92.77	92.84	91.97	92.53	92.45	92.73	92.78	92.77	92.6	92.8	92.84	92.6	92.76	92.76	92.62	92.86	92.65	92.83	92.66	92.83	92.9	92.78	92.87	92.62	92.58	92.83	97.41	97.71	97.39	97.06	96.88	97.58	97.81	96.96
MMS-RIV-57	61.75	61.47	61.55	61.57	61.8	61.69	61.7	89.23	89.32	89	89.11	89.17	89.27	92.72	92.72	92.78	92.7	91.95	92.44	92.5	92.62	92.65	92.65	92.55	92.73	92.81	92.56	92.74	92.75	92.58	92.7	92.6	92.72	92.59	92.72	92.85	92.69	92.87	92.56	92.64	92.79	97.64	97.73	97.62	96.89	96.94	97.64	97.59	96.83
MMS-RIV-58	61.75	61.48	61.55	61.57	61.8	61.69	61.7	89.23	89.32	89	89.11	89.17	89.27	92.72	92.72	92.78	92.7	91.95	92.44	92.5	92.62	92.65	92.65	92.55	92.73	92.81	92.56	92.74	92.75	92.58	92.7	92.6	92.72	92.58	92.72	92.85	92.69	92.87	92.56	92.64	92.79	97.63	97.73	97.62	96.89	96.94	97.64	97.59	96.81
MMS-RIV-59	61.7	61.41	61.47	61.53	61.77	61.67	61.67	89.25	89.34	89.03	89.12	89.12	89.3	92.67	92.68	92.78	92.67	91.9	92.39	92.44	92.56	92.59	92.59	92.55	92.68	92.8	92.55	92.66	92.66	92.58	92.66	92.56	92.73	92.53	92.73	92.78	92.58	92.76	92.53	92.62	92.73	97.6	97.71	97.58	97.02	97	97.56	97.61	96.92
MMS-RIV-60	61.77	61.53	61.56	61.57	61.75	61.76	61.77	89	89.1	89.06	88.98	88.84	89.27	92.52	92.53	92.5	92.35	91.72	92.26	92.25	92.45	92.43	92.44	92.22	92.69	92.47	92.17	92.31	92.31	92.25	92.21	92.32	92.45	92.27	92.45	92.49	92.22	92.47	92	92.32	92.61	97.27	97.16	97.23	96.92	96.53	98.06	97.38	96.58
MMS-RIV-64	61.72	61.47	61.52	61.58	61.8	61.67	61.7	89.23	89.33	89.02	89.11	89.12	89.28	92.72	92.72	92.78	92.68	91.95	92.44	92.47	92.62	92.61	92.61	92.55	92.73	92.77	92.5	92.7	92.7	92.58	92.66	92.6	92.68	92.59	92.68	92.85	92.69	92.78	92.56	92.64	92.73	97.64	97.73	97.62	96.89	96.94	97.64	97.59	96.82
MMS-RIV-65	61.71	61.43	61.45	61.61	61.71	61.75	61.76	89.2	89.29	89.09	89.2	89.2	89.38	92.56	92.57	92.84	92.75	92.06	92.41	92.51	92.69	92.72	92.72	92.58	92.66	92.88	92.59	92.7	92.7	92.62	92.78	92.63	92.81	92.6	92.81	92.74	92.76	92.79	92.67	92.63	92.8	97.57	97.52	97.53	97.17	96.81	97.56	97.91	97.02
MMS-RIV-66	61.75	61.48	61.55	61.57	61.8	61.69	61.7	89.23	89.32	89	89.11	89.17	89.27	92.72	92.72	92.78	92.7	91.95	92.44	92.5	92.62	92.65	92.65	92.55	92.73	92.81	92.56	92.74	92.74	92.58	92.7	92.6	92.72	92.58	92.72	92.85	92.69	92.87	92.56	92.63	92.79	97.64	97.73	97.62	96.89	96.94	97.64	97.59	96.82
MMS-RIV-70	61.66	61.53	61.39	61.51	61.73	61.68	61.69	89.26	89.38	89.19	89.08	89.14	89.4	92.67	92.67	92.84	92.64	91.99	92.38	92.45	92.72	92.61	92.61	92.36	92.72	92.79	92.35	92.65	92.65	92.38	92.61	92.47	92.67	92.61	92.67	92.8	92.57	92.85	92.48	92.62	92.82	97.45	97.72	97.43	97.1	96.88	97.47	97.83	97.07
MMS-RVI-12	61.69	61.44	61.49	61.55	61.77	61.67	61.69	89.22	89.31	88.99	89.09	89.09	89.26	92.7	92.7	92.78	92.66	91.94	92.43	92.46	92.61	92.6	92.59	92.55	92.72	92.75	92.5	92.68	92.69	92.58	92.66	92.59	92.67	92.58	92.67	92.84	92.67	92.78	92.56	92.62	92.72	97.62	97.72	97.6	96.9	96.94	97.63	97.59	96.82
MMS-RVI-13	61.69	61.38	61.43	61.7	61.8	61.8	61.8	89.1	89.23	89.09	89.03	88.98	89.21	92.44	92.44	92.65	92.59	91.97	92.41	92.38	92.47	92.59	92.59	92.39	92.75	92.7	92.38	92.52	92.52	92.41	92.39	92.37	92.5	92.41	92.51	92.51	92.46	92.7	92.17	92.45	92.71	97.33	97.24	97.3	97.06	96.62	98	97.48	96.69
MMS-RVI-16	61.7	61.4	61.47	61.54	61.78	61.66	61.66	89.25	89.34	89.03	89.12	89.12	89.31	92.68	92.68	92.79	92.67	91.9	92.39	92.44	92.56	92.59	92.59	92.55	92.69	92.8	92.55	92.66	92.66	92.58	92.66	92.56	92.74	92.54	92.74	92.78	92.58	92.76	92.53	92.62	92.74	97.6	97.7	97.57	97.02	97	97.56	97.62	96.91
MMS-RVI-26	61.72	61.47	61.53	61.58	61.8	61.67	61.7	89.23	89.32	89	89.11	89.12	89.27	92.72	92.72	92.78	92.68	91.95	92.44	92.47	92.62	92.61	92.61	92.55	92.73	92.77	92.5	92.7	92.7	92.58	92.66	92.6	92.68	92.59	92.68	92.85	92.69	92.78	92.56	92.64	92.73	97.64	97.73	97.62	96.89	96.94	97.64	97.59	96.82
MMS-RVI-34	61.72	61.48	61.53	61.58	61.8	61.68	61.69	89.23	89.33	89.01	89.1	89.12	89.27	92.72	92.72	92.79	92.69	91.95	92.44	92.47	92.62	92.61	92.61	92.56	92.73	92.76	92.51	92.7	92.7	92.58	92.66	92.61	92.68	92.59	92.68	92.85	92.69	92.78	92.57	92.64	92.73	97.64	97.73	97.62	96.89	96.94	97.64	97.59	96.82
MMS-RVI-37	61.72	61.47	61.52	61.58	61.8	61.67	61.7	89.23	89.33	89.01	89.1	89.12	89.27	92.72	92.72	92.78	92.68	91.95	92.44	92.47	92.62	92.61	92.61	92.55	92.73	92.76	92.51	92.7	92.7	92.58	92.66	92.61	92.68	92.59	92.68	92.85	92.69	92.78	92.57	92.64	92.73	97.64	97.73	97.62	96.89	96.94	97.64	97.59	96.83
MMS-RVI-51	61.72	61.48	61.53	61.58	61.8	61.67	61.7	89.23	89.32	89	89.11	89.12	89.27	92.72	92.72	92.78	92.68	91.95	92.44	92.47	92.62	92.61	92.61	92.55	92.73	92.77	92.5	92.7	92.7	92.58	92.66	92.6	92.68	92.59	92.68	92.85	92.69	92.78	92.56	92.64	92.73	97.64	97.73	97.62	96.9	96.94	97.64	97.59	96.83
MMS-RVI-57	61.42	61.22	61.22	61.22	61.56	61.36	61.33	89.2	89.23	89.1	89.02	88.87	89.14	92.66	92.66	92.82	92.79	91.79	92.52	92.03	92.74	92.75	92.75	92.45	92.92	92.86	92.45	92.47	92.48	92.46	92.68	92.54	92.41	92.73	92.41	92.56	92.29	92.84	92.49	92.51	92.73	97.54	97.62	97.64	97.33	97.18	96.84	97.03	97.05
MMS-RVI-60	61.77	61.53	61.57	61.57	61.75	61.77	61.77	89	89.1	89.07	88.98	88.84	89.27	92.52	92.53	92.5	92.36	91.72	92.26	92.25	92.45	92.44	92.44	92.22	92.69	92.47	92.17	92.31	92.31	92.25	92.21	92.32	92.45	92.27	92.46	92.49	92.22	92.47	92	92.32	92.61	97.31	97.16	97.28	96.92	96.53	98.06	97.38	96.58
MMS-RVI-7	61.72	61.47	61.52	61.58	61.8	61.67	61.7	89.23	89.33	89.02	89.11	89.12	89.28	92.72	92.72	92.78	92.68	91.95	92.44	92.47	92.62	92.61	92.61	92.55	92.73	92.77	92.5	92.7	92.7	92.58	92.66	92.61	92.68	92.59	92.68	92.85	92.69	92.78	92.56	92.64	92.73	97.64	97.73	97.62	96.9	96.94	97.64	97.59	96.83
MMS-RVI-8	61.72	61.47	61.52	61.58	61.8	61.67	61.7	89.23	89.34	89.02	89.11	89.13	89.28	92.72	92.72	92.78	92.68	91.95	92.44	92.47	92.62	92.61	92.61	92.55	92.73	92.77	92.5	92.7	92.7	92.58	92.66	92.61	92.68	92.59	92.68	92.85	92.69	92.78	92.56	92.64	92.73	97.64	97.73	97.62	96.9	96.94	97.64	97.59	96.83
MMS-RVI-9	61.72	61.48	61.53	61.58	61.8	61.67	61.7	89.23	89.33	89.02	89.12	89.13	89.28	92.72	92.72	92.78	92.68	91.95	92.44	92.47	92.62	92.61	92.61	92.55	92.73	92.77	92.5	92.7	92.7	92.58	92.66	92.6	92.68	92.59	92.68	92.85	92.69	92.78	92.56	92.64	92.73	97.64	97.73	97.62	96.89	96.94	97.64	97.59	96.83
MMS-VA-83	61.72	61.49	61.58	61.49	61.82	61.74	61.74	89.03	89.33	89.14	88.94	89.1	89.31	92.6	92.61	92.78	92.73	91.78	92.34	92.14	92.7	92.75	92.75	92.48	92.66	92.79	92.5	92.75	92.75	92.51	92.47	92.43	92.39	92.6	92.39	92.49	92.38	92.79	92.55	92.51	92.79	97.53	97.38	97.51	97.23	96.96	96.94	97.27	96.9
MMS-VB-103	61.64	61.44	61.43	61.44	61.78	61.55	61.53	89.28	89.32	89.19	89.1	88.95	89.23	92.71	92.71	92.88	92.84	91.86	92.58	92.08	92.79	92.81	92.81	92.52	92.97	92.91	92.51	92.53	92.53	92.51	92.73	92.59	92.47	92.79	92.47	92.62	92.35	92.9	92.55	92.56	92.79	97.56	97.64	97.66	97.35	97.2	96.86	97.06	97.08
MMS-VB-110	61.7	61.5	61.58	61.44	61.73	61.59	61.59	88.95	89.19	89.02	89.15	89.14	89.28	92.53	92.53	92.86	92.86	91.63	92.53	91.9	92.53	92.84	92.84	92.51	92.72	92.72	92.53	92.51	92.5	92.47	92.53	92.38	92.06	92.48	92.07	92.26	92.06	92.35	92.26	92.12	92.59	97.67	97.75	97.72	97.56	97.58	96.91	96.85	96.73
MMS-VB-60	61.78	61.52	61.58	61.73	61.89	61.8	61.81	89.28	89.49	89.35	88.97	89.39	89.08	92.86	92.86	93.05	92.81	91.72	92.71	92.23	92.66	92.75	92.75	92.75	92.88	92.96	92.75	92.62	92.62	92.75	92.67	92.7	92.48	92.94	92.48	92.73	92.45	92.56	92.58	92.68	92.87	97.88	97.78	97.97	97.58	97.56	97.12	97.35	96.75
MMS-VB-8	61.81	61.58	61.61	61.64	61.78	61.83	61.8	89.21	89.34	89.15	89.1	89.16	89.3	92.87	92.88	93.12	92.84	91.92	92.81	92.41	92.91	93.07	93.06	92.66	92.8	93.14	92.68	92.82	92.83	92.69	92.4	92.5	92.51	92.69	92.51	92.78	92.45	92.75	92.59	92.74	93.03	97.68	97.78	97.71	97.36	97.16	97.3	97.51	96.92
MMS-VB-91	61.67	61.5	61.55	61.45	61.75	61.63	61.63	88.97	89.24	88.96	89.19	89.09	89.28	92.53	92.53	92.84	92.81	91.65	92.52	91.87	92.55	92.84	92.85	92.51	92.72	92.77	92.44	92.56	92.54	92.52	92.5	92.43	92.15	92.49	92.16	92.26	92.12	92.34	92.25	92.2	92.66	97.66	97.78	97.72	97.56	97.55	96.9	96.88	96.77
MMS-VI-126	61.66	61.49	61.47	61.51	61.77	61.68	61.67	88.76	89.34	89.12	89.13	89.16	88.91	92.96	92.95	92.95	92.87	92.03	92.8	92.32	92.65	92.67	92.67	92.81	93	92.87	92.75	92.55	92.55	92.84	92.62	92.62	92.22	92.9	92.22	92.28	92.13	92.41	92.44	92.64	92.89	97.31	97.47	97.37	97.37	97.27	97	97.02	96.53
MMS-VI-25	61.63	61.45	61.45	61.48	61.73	61.7	61.69	88.72	89.3	89.12	89.21	89.12	89	92.84	92.84	93.03	92.9	92.09	92.86	92.35	92.72	92.83	92.83	92.88	92.94	92.89	92.81	92.71	92.69	92.91	92.65	92.7	92.25	92.97	92.25	92.25	92.1	92.34	92.47	92.67	92.93	97.22	97.38	97.28	97.34	97.23	96.89	96.95	96.5
MMS-VI-38	61.7	61.45	61.52	61.62	61.77	61.8	61.8	89.12	89.28	89.12	88.98	89.03	89.09	92.58	92.58	92.88	93.1	91.72	92.53	92.16	92.72	92.94	92.94	92.69	92.84	92.89	92.69	92.62	92.62	92.72	92.41	92.48	92.48	92.57	92.48	92.71	92.29	92.77	92.45	92.45	92.67	97.41	97.33	97.46	97.2	96.89	96.81	97.11	96.72
RE-M9	61.59	61.42	61.42	61.53	61.7	61.61	61.62	88.99	89	89	88.88	88.97	89.21	92.51	92.53	92.44	92.38	91.73	92.14	92.3	92.42	92.59	92.59	92.1	92.65	92.48	92.09	92.48	92.48	92.13	92.36	92.27	92.22	92.23	92.22	92.58	92.32	92.57	92.09	92.19	92.65	97.19	97.1	97.19	96.74	96.45	98.05	97.46	96.53
RH-M37	61.7	61.39	61.36	61.36	61.71	61.61	61.59	88.97	89.12	89.09	88.99	89.15	89.34	92.59	92.59	92.66	92.72	91.9	92.42	92.11	92.51	92.6	92.6	92.33	92.68	92.66	92.33	92.47	92.47	92.41	92.46	92.48	92.67	92.57	92.67	92.39	92.3	92.57	92.39	92.44	92.58	97.25	97.44	97.22	97.09	96.82	97.25	97.31	96.92
RIV-33	61.72	61.48	61.53	61.58	61.8	61.67	61.69	89.23	89.33	89.01	89.11	89.12	89.27	92.72	92.72	92.79	92.67	91.96	92.43	92.47	92.62	92.61	92.61	92.54	92.73	92.77	92.5	92.69	92.69	92.57	92.66	92.61	92.68	92.59	92.68	92.86	92.69	92.79	92.57	92.64	92.74	97.63	97.73	97.61	96.89	96.94	97.64	97.59	96.82
ZE-M6	61.7	61.48	61.45	61.5	61.78	61.68	61.67	88.87	89.12	89.01	89.22	89.08	88.98	92.69	92.69	92.84	92.69	92.11	92.71	92.25	92.47	92.73	92.72	92.72	92.69	92.83	92.71	92.8	92.81	92.74	92.63	92.69	92.43	92.87	92.44	92.29	92.25	92.47	92.62	92.58	92.84	97.16	97.25	97.16	97.06	97	96.75	96.77	96.53
ZlE-M21	61.48	61.2	61.27	61.17	61.57	61.51	61.48	89.01	89.03	89.07	89.06	89.08	89.26	92.63	92.63	92.82	92.72	91.87	92.38	91.85	92.44	92.63	92.63	92.42	92.65	92.66	92.42	92.42	92.42	92.32	92.59	92.58	92.64	92.58	92.64	92.41	92.28	92.65	92.41	92.31	92.37	97.47	97.7	97.45	97.29	97.07	97.16	97.5	97.12
HTCC2181	56.99	56.86	56.87	57.08	57.07	56.98	56.98	59.73	59.77	59.76	59.66	59.69	59.63	59.84	59.84	59.88	60	59.78	59.88	59.92	59.76	59.84	59.86	59.82	59.95	59.95	59.83	59.92	59.91	59.84	60.05	59.99	60.09	59.83	60.09	59.83	59.86	59.75	59.83	60.02	60.05	59.87	60.05	59.88	60.03	60.01	59.81	59.87	60.03
KB13	55.49	55.2	55.19	55.25	55.25	55.07	55.06	57.69	57.67	57.58	57.55	57.44	57.41	57.36	57.36	57.44	57.47	57.36	57.41	57.41	57.39	57.48	57.48	57.53	57.53	57.46	57.56	57.48	57.48	57.55	57.48	57.45	57.42	57.41	57.41	57.31	57.3	57.33	57.4	57.5	57.56	57.43	57.47	57.43	57.41	57.55	57.39	57.39	57.56
M-MBRSH7	55.33	55.15	55.24	55.21	55.21	55.07	55.09	57.52	57.46	57.38	57.34	57.33	57.34	57.3	57.3	57.41	57.46	57.27	57.42	57.23	57.33	57.42	57.42	57.38	57.47	57.28	57.41	57.34	57.34	57.39	57.36	57.31	57.34	57.39	57.34	57.31	57.27	57.14	57.27	57.25	57.41	57.33	57.4	57.34	57.34	57.3	57.34	57.2	57.51
LSUCC0717	55.4	55.2	55.22	55.27	55.29	55.13	55.16	57.67	57.66	57.55	57.52	57.54	57.48	57.4	57.4	57.5	57.46	57.45	57.38	57.47	57.46	57.53	57.53	57.45	57.61	57.41	57.47	57.44	57.44	57.45	57.62	57.56	57.62	57.45	57.62	57.48	57.47	57.44	57.4	57.53	57.55	57.34	57.48	57.34	57.44	57.52	57.53	57.47	57.47
LSUCC0568	55.28	55.13	55.03	55.36	55.22	55.03	55.04	57.31	57.36	57.39	57.25	57.31	57.26	57.39	57.42	57.26	57.35	57.25	57.23	57.38	57.28	57.3	57.31	57.41	57.38	57.3	57.44	57.33	57.33	57.41	57.49	57.38	57.36	57.27	57.36	57.3	57.28	57.31	57.3	57.48	57.47	57.19	57.29	57.19	57.39	57.33	57.29	57.22	57.28
LSUCC0603	55.26	55.08	55.05	55.34	55.27	55.09	55.09	57.47	57.37	57.43	57.28	57.34	57.28	57.39	57.41	57.38	57.55	57.28	57.31	57.5	57.38	57.42	57.41	57.39	57.47	57.41	57.42	57.41	57.41	57.39	57.58	57.47	57.52	57.38	57.51	57.43	57.42	57.39	57.42	57.53	57.56	57.33	57.38	57.33	57.51	57.48	57.41	57.39	57.51
LSUCC0622	55.23	55.23	55.19	55.2	55.31	55.19	55.2	57.47	57.45	57.38	57.37	57.38	57.33	57.47	57.47	57.49	57.48	57.49	57.3	57.42	57.42	57.43	57.42	57.5	57.52	57.47	57.52	57.47	57.47	57.47	57.41	57.51	57.55	57.45	57.55	57.38	57.41	57.44	57.53	57.62	57.59	57.3	57.41	57.3	57.48	57.48	57.44	57.34	57.48
LSUCC0665	55.26	55.25	55.16	55.31	55.3	55.23	55.23	57.47	57.39	57.38	57.34	57.37	57.3	57.37	57.37	57.45	57.45	57.26	57.39	57.44	57.38	57.45	57.45	57.48	57.49	57.46	57.49	57.44	57.44	57.45	57.5	57.5	57.47	57.42	57.47	57.39	57.39	57.3	57.39	57.5	57.52	57.36	57.42	57.36	57.44	57.55	57.45	57.32	57.39
LSUCC0268	55.52	55.36	55.32	55.27	55.44	55.25	55.28	57.4	57.46	57.42	57.31	57.44	57.36	57.43	57.43	57.39	57.55	57.38	57.44	57.24	57.33	57.41	57.41	57.44	57.55	57.34	57.46	57.45	57.45	57.39	57.56	57.58	57.49	57.45	57.49	57.38	57.51	57.42	57.45	57.52	57.51	57.49	57.42	57.48	57.5	57.49	57.44	57.34	57.62
LSUCC0389	55.44	55.38	55.32	55.42	55.61	55.55	55.53	57.51	57.44	57.47	57.42	57.42	57.45	57.5	57.5	57.51	57.58	57.52	57.54	57.45	57.52	57.53	57.55	57.49	57.58	57.53	57.52	57.52	57.52	57.45	57.66	57.69	57.73	57.51	57.73	57.52	57.68	57.5	57.47	57.59	57.59	57.45	57.41	57.46	57.66	57.64	57.45	57.42	57.57
LSUCC0401	55.39	55.22	55.29	55.27	55.47	55.53	55.52	57.36	57.42	57.35	57.23	57.24	57.38	57.38	57.38	57.42	57.62	57.45	57.45	57.42	57.39	57.44	57.45	57.52	57.5	57.47	57.55	57.52	57.52	57.5	57.61	57.56	57.57	57.44	57.57	57.49	57.6	57.48	57.45	57.56	57.52	57.45	57.39	57.45	57.59	57.52	57.45	57.4	57.48
LSUCC0536	55.45	55.35	55.34	55.45	55.61	55.5	55.5	57.38	57.35	57.28	57.26	57.23	57.34	57.39	57.39	57.45	57.5	57.44	57.51	57.39	57.45	57.5	57.51	57.48	57.47	57.48	57.51	57.41	57.41	57.48	57.59	57.67	57.59	57.49	57.59	57.48	57.58	57.48	57.36	57.56	57.58	57.41	57.36	57.46	57.52	57.53	57.45	57.34	57.55
[truncated: 61 more columns]

## Sheet: S7 - SNP analysis
Table S7: Single nucleotide polymorphism (SNP) analysis													Back to outline
	Sample	QUAL	non-indel	SNPs	transitions	joint	ts/tv	joint/ref	joint/non-indel		Ca. Methylopumilus	Average	Minimum	Maximum
Ca. M. universalis'	GE-M14	40	60564	60564	41540	0	2.1836	0	0		universalis	85852.7	2	110322
	GH-M24	40	93646	93646	65753	0	2.3573	0	0		planktonicus	72185.6	6	94424
	GH-M4	40	60564	60564	41540	0	2.1836	0	0		rimovensis	64465.5	64027	64601
	LE-M21	40	98813	98813	69516	0	2.3728	0	0		All	80237.3	2	110322
	MaE-M17	40	98812	98812	69433	0	2.3634	0	0
	MH-M4	40	84384	84384	59377	0	2.3744	0	0		OM43	Average	Minimum	Maximum
	MH-M5	40	99665	99665	70104	0	2.3715	0	0		b	104411	104250	104557
	MiE-M1	40	107181	107181	75655	0	2.3998	0	0		c	47879.5	47796	47929
	MMS-80-8	40	92676	92676	65003	0	2.349	0	0		d	51539.8	51446	51673
	MMS-RII-56	40	57755	57755	39731	0	2.2043	0	0		All	64628.2	47796	104557
	MMS-RIV-17	40	65416	65416	45416	0	2.2708	0	0
	MMS-RIV-25	40	110322	110322	77916	0	2.4044	0	0
	MMS-RIV-28	40	110322	110322	77916	0	2.4044	0	0
	MMS-RIV-30	40	110322	110322	77912	0	2.4039	0	0
	MMS-RIV-35	40	110322	110322	77917	0	2.4045	0	0
	MMS-RIV-39	40	110322	110322	77916	0	2.4044	0	0
	MMS-RIV-45	40	110322	110322	77912	0	2.4039	0	0
	MMS-RIV-46	40	110322	110322	77915	0	2.4043	0	0
	MMS-RIV-48	40	110322	110322	77915	0	2.4043	0	0
	MMS-RIV-50	40	110322	110322	77912	0	2.4039	0	0
	MMS-RIV-52	40	28029	28029	18160	0	1.8401	0	0
	MMS-RIV-54	40	57755	57755	39730	0	2.2042	0	0
	MMS-RIV-55	40	98895	98895	69649	0	2.3815	0	0
	MMS-RIV-57	40	110322	110322	77917	0	2.4045	0	0
	MMS-RIV-58	40	101113	101113	71187	0	2.3788	0	0
	MMS-RIV-59	40	110322	110322	77914	0	2.4042	0	0
	MMS-RIV-60	40	2269	2269	1488	0	1.9052	0	0
	MMS-RIV-64	40	110322	110322	77917	0	2.4045	0	0
	MMS-RIV-65	40	99482	99482	70072	0	2.3826	0	0
	MMS-RIV-66	40	110322	110322	77917	0	2.4045	0	0
	MMS-RIV-70	40	74627	74627	52327	0	2.3465	0	0
	MMS-RVI-12	40	110322	110322	77917	0	2.4045	0	0
	MMS-RVI-13	40	60889	60889	42131	0	2.246	0	0
	MMS-RVI-16	40	110322	110322	77913	0	2.4041	0	0
	MMS-RVI-26	40	110322	110322	77917	0	2.4045	0	0
	MMS-RVI-34	40	110322	110322	77917	0	2.4045	0	0
	MMS-RVI-37	40	110322	110322	77917	0	2.4045	0	0
	MMS-RVI-51	40	110322	110322	77917	0	2.4045	0	0
	MMS-RVI-57	40	2	2	1	0	1	0	0
	MMS-RVI-60	40	2269	2269	1488	0	1.9052	0	0
	MMS-RVI-7	40	101112	101112	71186	0	2.3787	0	0
	MMS-RVI-8	40	110322	110322	77917	0	2.4045	0	0
	MMS-RVI-9	40	110322	110322	77917	0	2.4045	0	0
	MMS-VA-83	40	96474	96474	67770	0	2.361	0	0
	MMS-VB-103	40	2	2	1	0	1	0	0
	MMS-VB-110	40	23	23	15	0	1.875	0	0
	MMS-VB-60	40	97284	97284	68415	0	2.3698	0	0
	MMS-VB-8	40	78919	78919	54955	0	2.2932	0	0
	MMS-VB-91	40	22	22	14	0	1.75	0	0
	MMS-VI-126	40	98798	98798	69507	0	2.373	0	0
	MMS-VI-25	40	93099	93099	65299	0	2.3489	0	0
	MMS-VI-38	40	97855	97855	68840	0	2.3726	0	0
	RE-M9	40	78128	78128	54648	0	2.3274	0	0
	RH-M37	40	86700	86700	61010	0	2.3749	0	0
	RIV-33	40	110322	110322	77919	0	2.4047	0	0
	ZE-M6	40	94824	94824	66509	0	2.3489	0	0
	ZlE-M21	40	98474	98474	69388	0	2.3856	0	0
Ca. M. planktonicus'	KE-4b	40	49569	49569	33740	0	2.1315	0	0
	LE-M7	40	49569	49569	33740	0	2.1315	0	0
	MaE-M16	40	93136	93136	64009	0	2.1976	0	0
	MaE-M22	40	81754	81754	56271	0	2.2082	0	0
	MMS-2-53	40	89179	89179	61325	0	2.2017	0	0
	MMS-IIA-119	40	91970	91970	63069	0	2.1822	0	0
	MMS-Ma100-9	40	91972	91972	63060	0	2.1811	0	0
	MMS-Ma350-1	40	93778	93778	64502	0	2.2032	0	0
	MMS-VB-100	40	6	6	2	0	0.5	0	0
	MMS-VB-116	40	6	6	2	0	0.5	0	0
	MMS-VB-14	40	58240	58240	39651	0	2.133	0	0
	MMS-VB-26	40	88376	88376	60657	0	2.1883	0	0
	MMS-VI-155	40	94424	94424	64969	0	2.2057	0	0
	MMS-VI-180	40	65658	65658	44656	0	2.1263	0	0
	MMS-VI-228	40	24798	24798	15797	0	1.755	0	0
	MMS-VI-255	40	24798	24798	15797	0	1.755	0	0
	MMS-VI-257	40	65658	65658	44655	0	2.1261	0	0
	MoH-M15	40	91965	91965	63114	0	2.1876	0	0
	MoH-M17	40	93162	93162	64030	0	2.1979	0	0
	MoH-M19	40	78414	78414	53372	0	2.1313	0	0
	MoH-M36	40	90923	90923	62580	0	2.208	0	0
	MoH-M8	40	78414	78414	53373	0	2.1314	0	0
	MsH-M18	40	89924	89924	61708	0	2.187	0	0
	MsH-M39	40	80420	80420	54934	0	2.1555	0	0
	MsH-M42	40	92210	92210	61765	0	2.0287	0	0
	TH-M4	40	80426	80426	55314	0	2.2027	0	0
	ZE-M7	40	94420	94420	64970	0	2.2061	0	0
	ZE-M8	40	88028	88028	60441	0	2.1909	0	0
Ca. M. rimovensis'	MMS-RI-1	40	64549	64549	45442	0	2.3783	0	0
	MMS-RI-41	40	64532	64532	45433	0	2.3788	0	0
	RE-M17	40	64601	64601	45468	0	2.3764	0	0
	RE-M20	40	64533	64533	45426	0	2.3775	0	0
	RE-M24	40	64551	64551	45438	0	2.3773	0	0
	RI-55	40	64027	64027	44854	0	2.3394	0	0
OM43-b	KB13	40	104250	104250	67088	0	1.8053	0	0
	M-MBRSH7	40	104557	104557	67287	0	1.8054	0	0
	LSUCC0717	40	104426	104426	67165	0	1.8026	0	0
OM43-c	LSUCC0568	40	47872	47872	31409	0	1.9079	0	0
	LSUCC0603	40	47929	47929	31432	0	1.9053	0	0
	LSUCC0622	40	47796	47796	31353	0	1.9068	0	0
	LSUCC0665	40	47921	47921	31471	0	1.9131	0	0
OM43-d	LSUCC0268	40	51446	51446	32518	0	1.718	0	0
	LSUCC0389	40	51500	51500	32569	0	1.7204	0	0
	LSUCC0401	40	51540	51540	32598	0	1.7209	0	0
	LSUCC0536	40	51673	51673	32626	0	1.7129	0	0

## Sheet: S8 - dNdS analysis
Table S8: Profiles of synonymous mutations rates (dS)																Back to outline
					Links to group
Ca. Methylopumilus planktonicus'					planktonicus
Ca. Methylopumilus universalis'					universalis
Ca. Methylopumilus rimovensis'					rimovensis
OM43					OM43(all)
Ca. Methylopumilus planktonicus'
id	type	sequence position	reference	subject_id	dN	dS	dNdS	subject_id	dN	dS	dNdS	subject_id	dN	dS	dNdS	subject_id	dN	dS	dNdS	subject_id	dN	dS	dNdS	subject_id	dN	dS	dNdS	subject_id	dN	dS	dNdS	subject_id	dN	dS	dNdS	subject_id	dN	dS	dNdS	subject_id	dN	dS	dNdS	subject_id	dN	dS	dNdS	subject_id	dN
1	CDS	1	KE-4b	MaE-M16_1	0	0.006691	0	MMS-IIA-119-c1_1315	0	0.02538	0	MoH-M36-c1_1	0	0.02035	0	TH-M4-c1_1	0.005082	0.1525	0.03332	MMS-2-53_1	0.002754	0.02033	0.1355	MMS-Ma100-9-c1_1	0.005971	0.09792	0.06098	MMS-Ma350-1-c1_1	0	0.0112	0	MMS-VB-14_1	0	0.002223	0	MMS-VB-26-c1_1	0.002979	0.05759	0.05173	MMS-VB-100-c1_1	0.008483	0.2462	0.03446	MMS-VB-116_1	0.008483	0.2462	0.03446	MMS-VI-155_1	0.00298
2	CDS	1622	KE-4b	MaE-M16_2	0	0.02657	0	MMS-IIA-119-c1_1316	0.001059	0.03326	0.03184	MoH-M36-c1_2	0	0.03826	0	TH-M4-c1_2	0.001352	0.09298	0.01454	MMS-2-53_2	0.005165	0.03922	0.1317	MMS-Ma100-9-c1_2	0.003768	0.09181	0.04104	MMS-Ma350-1-c1_2	0.001059	0.03326	0.03184	MMS-VB-14_2	0.001059	0.009379	0.1129	MMS-VB-26-c1_2	0	0.05339	0	MMS-VB-100-c1_2	0.001059	0.2661	0.00398	MMS-VB-116_2	0.001059	0.2661	0.00398	MMS-VI-155_2	0
3	CDS	2748	KE-4b	MaE-M16_3	0.001841	0.07543	0.0244067	MMS-IIA-119-c1_1317	0.001716	0.08345	0.02056	MoH-M36-c1_3	0.0004922	0.05872	0.008382	TH-M4-c1_3	0.002932	0.1268	0.02313	MMS-2-53_3	0.001716	0.05731	0.02995	MMS-Ma100-9-c1_3	0.004805	0.1013	0.04744	MMS-Ma350-1-c1_3	0.001114	0.08187	0.01361	MMS-VB-14_3	0.0004921	0.08039	0.006122	MMS-VB-26-c1_3	0.0004918	0.05776	0.008515	MMS-VB-100-c1_3	0.004548	0.1577	0.02884	MMS-VB-116_3	0.004548	0.1577	0.02884	MMS-VI-155_3	0.0004918
4	CDS	5179	KE-4b	MaE-M16_4	0	0.003398	0	MMS-IIA-119-c1_1318	0.006539	0.1339	0.04885	MoH-M36-c1_4	0.01243	0.1406	0.08841	TH-M4-c1_4	0.01059	0.1424	0.07437	MMS-2-53_4	0.006339	0.1449	0.04373	MMS-Ma100-9-c1_4	0.008965	0.2431	0.03688	MMS-Ma350-1-c1_4	0.009762	0.1315	0.07424	MMS-VB-14_4	0.008885	0.1386	0.06412	MMS-VB-26-c1_4	0.01449	0.145	0.09994	MMS-VB-100-c1_4	0.003329	0.1538	0.02165	MMS-VB-116_4	0.003329	0.1538	0.02165	MMS-VI-155_4	0.00823
5	CDS	6122	KE-4b	MaE-M16_5	0	0		MMS-IIA-119-c1_1319	0.004121	0.01942	0.2122	MoH-M36-c1_5	0.004121	0.01942	0.2122	TH-M4-c1_5	0.004121	0.01942	0.2122	MMS-2-53_5	0.004816	0.01942	0.248	MMS-Ma100-9-c1_5	0.03365	0.07812	0.4307	MMS-Ma350-1-c1_5	0.004121	0.01942	0.2122	MMS-VB-14_5	0.004121	0.01942	0.2122	MMS-VB-26-c1_5	0.004121	0.01942	0.2122	MMS-VB-100-c1_5	0.1465	0.1683	0.8705	MMS-VB-116_5	0.1465	0.1683	0.8705	MMS-VI-155_5	0.004121
6	CDS	6491	KE-4b	MaE-M16_6	0	0		MMS-IIA-119-c1_1320	0.01648	0.1502	0.1097	MoH-M36-c1_6	0.01648	0.1499	0.11	TH-M4-c1_6	0.0245	0.1804	0.1358	MMS-2-53_6	0.01815	0.1905	0.09527	MMS-Ma100-9-c1_6	0.03197	0.3164	0.101	MMS-Ma350-1-c1_6	0.01982	0.1647	0.1203	MMS-VB-14_6	0.01917	0.177	0.1083	MMS-VB-26-c1_6	0.01648	0.1546	0.1066	MMS-VB-100-c1_6	0.006243	0.04637	0.1346	MMS-VB-116_6	0.006243	0.04637	0.1346	MMS-VI-155_6	0.0195
7	CDS	7391	KE-4b	MaE-M16_7	0.000891	0.004491	0.198397	MMS-IIA-119-c1_1321	0.007722	0.1414	0.05461	MoH-M36-c1_7	0.007722	0.1445	0.05343	TH-M4-c1_7	0.004338	0.1889	0.02296	MMS-2-53_7	0.004631	0.1347	0.03439	MMS-Ma100-9-c1_7	0.003003	0.1668	0.01801	MMS-Ma350-1-c1_7	0.008623	0.1388	0.06213	MMS-VB-14_7	0.004818	0.1432	0.03365	MMS-VB-26-c1_7	0.008822	0.09317	0.09469	MMS-VB-100-c1_7	0.006831	0.08273	0.08257	MMS-VB-116_7	0.006831	0.08273	0.08257	MMS-VI-155_7	0.004632
8	CDS	8749	KE-4b	MaE-M16_8	0.003102	0.01299	0.238799	MMS-IIA-119-c1_1322	0.009366	0.07238	0.1294	MoH-M36-c1_8	0.009366	0.07238	0.1294	TH-M4-c1_8	0.01456	0.1672	0.08713	MMS-2-53_8	0.003102	0.01997	0.1553	MMS-Ma100-9-c1_8	0.01531	0.1575	0.0972	MMS-Ma350-1-c1_8	0.009366	0.07238	0.1294	MMS-VB-14_8	0.003102	0.01299	0.2388	MMS-VB-26-c1_8	0.008806	0.08471	0.104	MMS-VB-100-c1_8	0.003102	0.04915	0.0631	MMS-VB-116_8	0.003102	0.04915	0.0631	MMS-VI-155_8	0.003102
9	CDS	9240	KE-4b	MaE-M16_9	0	0.007119	0	MMS-IIA-119-c1_1323	0	0.0814	0	MoH-M36-c1_9	0	0.0814	0	TH-M4-c1_9	0.003428	0.08226	0.04167	MMS-2-53_9	0	0.08253	0	MMS-Ma100-9-c1_9	0.008948	0.1385	0.06459	MMS-Ma350-1-c1_9	0	0.0814	0	MMS-VB-14_9	0	0.007119	0	MMS-VB-26-c1_9	0	0.1127	0	MMS-VB-100-c1_9	0.006177	0.1135	0.05443	MMS-VB-116_9	0.006177	0.1135	0.05443	MMS-VI-155_9	0
10	CDS	9763	KE-4b	MaE-M16_10	0,004296	0		MMS-IIA-119-c1_1324	0.02122	0.08849	0.2398	MoH-M36-c1_10	0.02122	0.08849	0.2398	TH-M4-c1_10	0.02508	0.08803	0.2849	MMS-2-53_10	0.0168	0.08225	0.2042	MMS-Ma100-9-c1_10	0.03909	0.131	0.2984	MMS-Ma350-1-c1_10	0.019	0.08859	0.2144	MMS-VB-14_10	0.004296	0		MMS-VB-26-c1_10	0.02127	0.1102	0.1929	MMS-VB-100-c1_10	0.04195	0.1379	0.3042	MMS-VB-116_10	0.04195	0.1379	0.3042	MMS-VI-155_10	0.01571
11	CDS	10298	KE-4b	MaE-M16_11	0	0		MMS-IIA-119-c1_1325	0.009792	0.06305	0.1553	MoH-M36-c1_11	0.009789	0.071	0.1379	TH-M4-c1_11	0.01435	0.08729	0.1644	MMS-2-53_11	0.01517	0.08855	0.1713	MMS-Ma100-9-c1_11	0.02625	0.1605	0.1636	MMS-Ma350-1-c1_11	0.008921	0.04234	0.2107	MMS-VB-14_11	0.0008313	0		MMS-VB-26-c1_11	0.01566	0.0818	0.1914	MMS-VB-100-c1_11	0.00763	0.07176	0.1063	MMS-VB-116_11	0.00763	0.07176	0.1063	MMS-VI-155_11	0.009689
12	CDS	12236	KE-4b	MaE-M16_12	0	0		MMS-IIA-119-c1_1326	0	0.02621	0	MoH-M36-c1_12	0	0.02621	0	TH-M4-c1_12	0.01427	0.1196	0.1193	MMS-2-53_12	0	0.04325	0	MMS-Ma100-9-c1_12	0.00372	0.04289	0.08675	MMS-Ma350-1-c1_12	0.01047	0.1515	0.06912	MMS-VB-14_12	0	0		MMS-VB-26-c1_12	0.006711	0.1027	0.06538	MMS-VB-100-c1_12	0.006699	0.1492	0.04489	MMS-VB-116_12	0.006699	0.1492	0.04489	MMS-VI-155_12	0
13	CDS	12631	KE-4b	MaE-M16_13	0.00115	0.002991	0.384487	MMS-IIA-119-c1_1327	0.00115	0		MoH-M36-c1_13	0.00115	0		TH-M4-c1_13	0.006397	0.07941	0.08056	MMS-2-53_13	0.005779	0.03538	0.1633	MMS-Ma100-9-c1_13	0.01577	0.2774	0.05687	MMS-Ma350-1-c1_13	0.006659	0.05316	0.1253	MMS-VB-14_13	0.00115	0.002991	0.3844	MMS-VB-26-c1_13	0.00115	0		MMS-VB-100-c1_13	0.02001	0.4526	0.04421	MMS-VB-116_13	0.02001	0.4526	0.04421	MMS-VI-155_13	0.00115
14	CDS	13709	KE-4b	MaE-M16_14	0	0		MMS-IIA-119-c1_1328	0	0		MoH-M36-c1_14	0	0		TH-M4-c1_14	0	0	NA					MMS-Ma100-9-c1_14	0.1677	0.3694	0.454	MMS-Ma350-1-c1_14	0	0		MMS-VB-14_14	0	0		MMS-VB-26-c1_14	0.008065	0		MMS-VB-100-c1_14	0.008065	0.05133	0.1571	MMS-VB-116_14	0.008065	0.05133	0.1571	MMS-VI-155_14	0
15	CDS	14194	KE-4b	MaE-M16_15	0	0		MMS-IIA-119-c1_1329	0	0		MoH-M36-c1_15	0	0		TH-M4-c1_15	0.0058	0.06959	0.08334	MMS-2-53_14	0.007739	0.084	0.09213	MMS-Ma100-9-c1_15	0.02126	0.1339	0.1588	MMS-Ma350-1-c1_15	0	0		MMS-VB-14_15	0	0		MMS-VB-26-c1_15	0.003442	0.02886	0.1192	MMS-VB-100-c1_15	0.00192	0.06766	0.02837	MMS-VB-116_15	0.00192	0.06766	0.02837	MMS-VI-155_15	0
16	CDS	14964	KE-4b	MaE-M16_16	0	0		MMS-IIA-119-c1_1330	0	0		MoH-M36-c1_16	0	0		TH-M4-c1_16	0.005754	0.1954	0.02945	MMS-2-53_15	0.008759	0.2569	0.03409	MMS-Ma100-9-c1_16	0.007433	0.2663	0.02791	MMS-Ma350-1-c1_16	0.0016	0		MMS-VB-14_16	0	0		MMS-VB-26-c1_16	0.004181	0.1211	0.03453	MMS-VB-100-c1_16	0.002899	0.08625	0.03361	MMS-VB-116_16	0.002899	0.08625	0.03361	MMS-VI-155_16	0
17	CDS	15982	KE-4b	MaE-M16_17	0	0		MMS-IIA-119-c1_1331	0	0		MoH-M36-c1_17	0	0		TH-M4-c1_17	0.003866	0.04313	0.08964	MMS-2-53_16	0.003633	0.04373	0.08308	MMS-Ma100-9-c1_17	0.006642	0.1369	0.04851	MMS-Ma350-1-c1_17	0	0		MMS-VB-14_17	0	0.004975	0	MMS-VB-26-c1_17	0.0008518	0.04368	0.0195	MMS-VB-100-c1_17	0.01056	0.115	0.09176	MMS-VB-116_17	0.01056	0.115	0.09176	MMS-VI-155_17	0.004695
18	CDS	17382	KE-4b	MaE-M16_18	0,001076	0		MMS-IIA-119-c1_1332	0.001076	0.01103	0.09754	MoH-M36-c1_18	0.001923	0.01103	0.1743	TH-M4-c1_18	0.008605	0.1286	0.06694	MMS-2-53_17	0.02143	0.1417	0.1513	MMS-Ma100-9-c1_18	0.02211	0.2289	0.09663	MMS-Ma350-1-c1_18	0.001076	0.01103	0.09754	MMS-VB-14_18	0	0.002139	0	MMS-VB-26-c1_18	0.02056	0.1874	0.1097	MMS-VB-100-c1_18	0.01705	0.1261	0.1353	MMS-VB-116_18	0.01705	0.1261	0.1353	MMS-VI-155_18	0.021
19	CDS	18790	KE-4b	MaE-M16_19	0,0009413	0		MMS-IIA-119-c1_1333	0.0009409	0.01407	0.06689	MoH-M36-c1_19	0.0009409	0.01511	0.06228					MMS-2-53_18	0.03821	0.4915	0.07773	MMS-Ma100-9-c1_19	0.003923	0.09082	0.04319	MMS-Ma350-1-c1_19	0.001412	0.01407	0.1004	MMS-VB-14_19	0.0009413	0		MMS-VB-26-c1_19	0.003056	0.08334	0.03666	MMS-VB-100-c1_19	0.03928	0.49	0.08016	MMS-VB-116_19	0.03928	0.49	0.08016	MMS-VI-155_19	0.003923
20	CDS	21900	KE-4b	MaE-M16_20	0	0		MMS-IIA-119-c1_1334	0.01198	0.1091	0.1099	MoH-M36-c1_20	0.01198	0.1053	0.1138	TH-M4-c1_21	0.01201	0.2602	0.04615	MMS-2-53_19	0.03509	0.5216	0.06727	MMS-Ma100-9-c1_20	0.01265	0.08925	0.1418	MMS-Ma350-1-c1_20	0.01198	0.1053	0.1138	MMS-VB-14_20	0	0		MMS-VB-26-c1_20	0.01265	0.1371	0.0923	MMS-VB-100-c1_20	0.0348	0.4736	0.07348	MMS-VB-116_20	0.0348	0.4736	0.07348	MMS-VI-155_20	0.01265
21	CDS	23130	KE-4b	MaE-M16_21	0.002096	0.01223	0.171382	MMS-IIA-119-c1_1335	0.00769	0.151	0.05093	MoH-M36-c1_21	0.00769	0.151	0.05093	TH-M4-c1_22	0.01588	0.2341	0.06783	MMS-2-53_30	0.02629	0.1796	0.1464	MMS-Ma100-9-c1_21	0.01374	0.1703	0.08065	MMS-Ma350-1-c1_21	0.00769	0.151	0.05093	MMS-VB-14_21	0.02015	0.1758	0.1146	MMS-VB-26-c1_21	0.003847	0.06477	0.0594	MMS-VB-100-c1_21	0.007674	0.2048	0.03748	MMS-VB-116_21	0.007674	0.2048	0.03748	MMS-VI-155_21	0.01374
22	CDS	23931	KE-4b	MaE-M16_22	0.006031	0.04276	0.141043	MMS-IIA-119-c1_1336	0.006019	0.04312	0.1396	MoH-M36-c1_22	0.006031	0.03001	0.201	TH-M4-c1_23	0.01698	0.09916	0.1712	MMS-2-53_31	0.0108	0.04328	0.2495	MMS-Ma100-9-c1_22	0	0.03001	0	MMS-Ma350-1-c1_22	0.006019	0.04312	0.1396	MMS-VB-14_22	0.004747	0.04282	0.1108	MMS-VB-26-c1_22	0	0.04276	0	MMS-VB-100-c1_22	0.006012	0.06193	0.09708	MMS-VB-116_22	0.006012	0.06193	0.09708	MMS-VI-155_22	0
23	CDS	24180	KE-4b	MaE-M16_23	0	0.02234	0	MMS-IIA-119-c1_1337	0	0.06935	0	MoH-M36-c1_23	0	0.1578	0					MMS-2-53_32	0.008345	0.07203	0.1159	MMS-Ma100-9-c1_23	0	0.1604	0					MMS-VB-14_23	0	0.08586	0	MMS-VB-26-c1_23	0	0										MMS-VI-155_23	0
24	CDS	24327	KE-4b	MaE-M16_24	0	0.01085	0	MMS-IIA-119-c1_1338	0.005068	0.09556	0.05304	MoH-M36-c1_24	0.005057	0.1201	0.04209	TH-M4-c1_24	0.005585	0.1477	0.03782	MMS-2-53_33	0.001954	0.08395	0.02327	MMS-Ma100-9-c1_24	0.001049	0.08085	0.01298	MMS-Ma350-1-c1_23	0.00466	0.1022	0.04557	MMS-VB-14_24	0.004659	0.1027	0.04538	MMS-VB-26-c1_24	0	0		MMS-VB-100-c1_23	0.0009778	0.07849	0.01246	MMS-VB-116_23	0.0009778	0.07849	0.01246	MMS-VI-155_24	0.005621
25	CDS	24968	KE-4b	MaE-M16_25	0.001723	0.007533	0.228727	MMS-IIA-119-c1_1339	0.008951	0.02688	0.3329	MoH-M36-c1_25	0.004112	0.02308	0.1782	TH-M4-c1_25	0.01066	0.1099	0.09696	MMS-2-53_34	0.01281	0.03484	0.3677	MMS-Ma100-9-c1_25	0.01244	0.04859	0.2561	MMS-Ma350-1-c1_24	0.008951	0.02688	0.3329	MMS-VB-14_25	0.004112	0.02308	0.1782	MMS-VB-26-c1_25	0.007932	0.023	0.3448	MMS-VB-100-c1_24	0.008602	0.02696	0.3191	MMS-VB-116_24	0.008602	0.02696	0.3191	MMS-VI-155_25	0.00931
26	CDS	25822	KE-4b	MaE-M16_26	0	0.04852	0	MMS-IIA-119-c1_1340	0.02863	0.1272	0.2251	MoH-M36-c1_26	0	0		TH-M4-c1_26	0.03441	0.1585	0.2171	MMS-2-53_35	0.03227	0.1002	0.322	MMS-Ma100-9-c1_26	0.02784	0.09153	0.3041	MMS-Ma350-1-c1_25	0.03152	0.1275	0.2472	MMS-VB-14_26	0	0		MMS-VB-26-c1_26	0.04816	0.1829	0.2633	MMS-VB-100-c1_25	0	0.04743	0	MMS-VB-116_25	0	0.04743	0	MMS-VI-155_26	0
27	CDS	26251	KE-4b	MaE-M16_27	0,001266	0		MMS-IIA-119-c1_1341	0.00352	0		MoH-M36-c1_27	0.001266	0		TH-M4-c1_27	0.01685	0.08077	0.2086	MMS-2-53_36	0.01106	0.07971	0.1387	MMS-Ma100-9-c1_27	0.01234	0.06346	0.1945	MMS-Ma350-1-c1_26	0.00352	0		MMS-VB-14_27	0.00225	0		MMS-VB-26-c1_27	0.02548	0.1152	0.2212	MMS-VB-100-c1_26	0.01035	0.04992	0.2074	MMS-VB-116_26	0.01035	0.04992	0.2074	MMS-VI-155_27	0.01113
28	CDS	27428	KE-4b	MaE-M16_28	0	0		MMS-IIA-119-c1_1342	0	0		MoH-M36-c1_28	0	0		TH-M4-c1_28	0.006445	0.01484	0.4342	MMS-2-53_37	0.006424	0.01496	0.4295	MMS-Ma100-9-c1_28	0	0.0303	0	MMS-Ma350-1-c1_27	0	0		MMS-VB-14_28	0	0		MMS-VB-26-c1_28	0	0		MMS-VB-100-c1_27	0	0		MMS-VB-116_27	0	0		MMS-VI-155_28	0
29	CDS	27648	KE-4b	MaE-M16_29	0	0		MMS-IIA-119-c1_1343	0	0		MoH-M36-c1_29	0	0.0105	0	TH-M4-c1_29	0.01252	0.123	0.1018	MMS-2-53_38	0.00252	0.01594	0.1582	MMS-Ma100-9-c1_29	0.002513	0.03301	0.07613	MMS-Ma350-1-c1_28	0	0.0105	0	MMS-VB-14_29	0	0		MMS-VB-26-c1_29	0	0		MMS-VB-100-c1_28	0	0.03827	0	MMS-VB-116_28	0	0.03827	0	MMS-VI-155_29	0.01252
30	CDS	28249	KE-4b	MaE-M16_30	0	0		MMS-IIA-119-c1_1344	0	0		MoH-M36-c1_30	0	0		TH-M4-c1_30	0.005786	0.2029	0.02851	MMS-2-53_39	0	0.06545	0	MMS-Ma100-9-c1_30	0.003753	0.05423	0.06921	MMS-Ma350-1-c1_29	0	0.05491	0	MMS-VB-14_30	0	0		MMS-VB-26-c1_30	0	0		MMS-VB-100-c1_29	0	0.05488	0	MMS-VB-116_29	0	0.05488	0	MMS-VI-155_30	0.003735
31	CDS	29066	KE-4b	MaE-M16_31	0	0.008541	0	MMS-IIA-119-c1_1345	0	0		MoH-M36-c1_31	0	0		TH-M4-c1_31	0.007884	0.07086	0.1113	MMS-2-53_40	0.008693	0.09816	0.08856	MMS-Ma100-9-c1_31	0.001659	0.07079	0.02344	MMS-Ma350-1-c1_30	0.006944	0.08948	0.07761	MMS-VB-14_31	0	0.003527	0	MMS-VB-26-c1_31	0	0		MMS-VB-100-c1_30	0	0.008989	0	MMS-VB-116_30	0	0.008989	0	MMS-VI-155_31	0.0106
32	CDS	29982	KE-4b	MaE-M16_32	0	0		MMS-IIA-119-c1_1346	0.004922	0.01117	0.4405	MoH-M36-c1_32	0.0009677	0.02071	0.04673	TH-M4-c1_32	0.006345	0.0367	0.1729	MMS-2-53_41	0.003421	0.04231	0.08087	MMS-Ma100-9-c1_32	0.002456	0.02616	0.09392	MMS-Ma350-1-c1_31	0.008364	0.04755	0.1759	MMS-VB-14_32	0	0		MMS-VB-26-c1_32	0.0009677	0.02071	0.04673	MMS-VB-100-c1_31	0	0.01005	0	MMS-VB-116_31	0	0.01005	0	MMS-VI-155_32	0
33	CDS	30610	KE-4b	MaE-M16_33	0	0		MMS-IIA-119-c1_1347	0.005736	0		MoH-M36-c1_33	0	0		TH-M4-c1_33	0.01736	0.02766	0.6277	MMS-2-53_42	0	0.04133	0	MMS-Ma100-9-c1_33	0.00572	0.02766	0.2068	MMS-Ma350-1-c1_32	0	0.02766	0	MMS-VB-14_33	0	0		MMS-VB-26-c1_33	0	0		MMS-VB-100-c1_32	0	0.02766	0	MMS-VB-116_32	0	0.02766	0	MMS-VI-155_33	0
34	CDS	30867	KE-4b	MaE-M16_34	0	0.00735	0	MMS-IIA-119-c1_1	0.001205	0.04207	0.02865	MoH-M36-c1_34	0.0006737	0.00312	0.2159	TH-M4-c1_34	0.003637	0.07885	0.04612	MMS-2-53_43	0.002415	0.03591	0.06725	MMS-Ma100-9-c1_34	0.001206	0.02079	0.05802	MMS-Ma350-1-c1_33	0.002556	0.04097	0.06238	MMS-VB-14_34	0.0005328	0.04139	0.01287	MMS-VB-26-c1_34	0.001872	0.08884	0.02107	MMS-VB-100-c1_33	0.0005328	0.03892	0.01369	MMS-VB-116_33	0.0005328	0.03892	0.01369	MMS-VI-155_34	0.002411
35	CDS	33099	KE-4b	MaE-M16_35	0	0.02532	0	MMS-IIA-119-c1_2	0	0.008325	0	MoH-M36-c1_35	0	0		TH-M4-c1_35	0.01774	0.172	0.1031	MMS-2-53_44	0	0.02532	0	MMS-Ma100-9-c1_35	0	0.04365	0	MMS-Ma350-1-c1_34	0	0.017	0	MMS-VB-14_35	0	0.008325	0	MMS-VB-26-c1_35	0.01121	0.02532	0.4429	MMS-VB-100-c1_34	0.003969	0.02532	0.1567	MMS-VB-116_34	0.003969	0.02532	0.1567	MMS-VI-155_35	0.01776
36	CDS	33565	KE-4b	MaE-M16_36	0.02354	0.2539	0.0927137	MMS-IIA-119-c1_3	0.01783	0.2249	0.07927	MoH-M36-c1_36	0.01449	0.2105	0.06881	TH-M4-c1_36	0.02448	0.138	0.1774	MMS-2-53_45	0.02389	0.2588	0.09229	MMS-Ma100-9-c1_36	0.01439	0.1086	0.1324	MMS-Ma350-1-c1_35	0.02467	0.2638	0.09351	MMS-VB-14_36	0.007899	0.104	0.07598	MMS-VB-26-c1_36	0.02457	0.275	0.08932	MMS-VB-100-c1_35	0.0268	0.3004	0.08922	MMS-VB-116_35	0.0268	0.3004	0.08922	MMS-VI-155_36	0.01068
37	CDS	35571	KE-4b	MaE-M16_37	0.4473	1.391	0.321567	MMS-IIA-119-c1_4	0.4473	1.391	0.3217	MoH-M36-c1_37	0.4473	1.391	0.3217	TH-M4-c1_37	0.254	1295	0.1962	MMS-2-53_46	0.4372	1.184	0.3693	MMS-Ma100-9-c1_37	0.2564	1.183	0.2167	MMS-Ma350-1-c1_36	0.4372	1.184	0.3693	MMS-VB-14_37	0.4442	1.199	0.3704	MMS-VB-26-c1_37	0.06917	0.1243	0.5566	MMS-VB-100-c1_36	0.356	0.9927	0.3587	MMS-VB-116_36	0.356	0.9927	0.3587	MMS-VI-155_37	0.2433
38	CDS	36131	KE-4b	MaE-M16_41	0.4474	2.048	0.218457	MMS-IIA-119-c1_8	0.4574			MoH-M36-c1_41	0.4574			TH-M4-c1_38	0.3677	NA	NA	MMS-2-53_50	0.4006	2.002	0.2001	MMS-Ma100-9-c1_38	0.4596			MMS-Ma350-1-c1_40	0.4441	2.042	0.2174	MMS-VB-14_41	0.4014	1.995	0.2012	MMS-VB-26-c1_38	0.004631	0.04897	0.09456	MMS-VB-100-c1_40	0.4804			MMS-VB-116_40	0.4804			MMS-VI-155_38	0.4537
39	CDS	37052	KE-4b	MaE-M16_40	0.5516	4.342	0.127038	MMS-IIA-119-c1_7	0.5923			MoH-M36-c1_40	0.502			TH-M4-c1_916	0.4556	NA	NA	MMS-2-53_49	0.5896							MMS-Ma350-1-c1_39	0.59			MMS-VB-14_40	0.4965			MMS-VB-26-c1_39	0.06407	0.3406	0.1881	MMS-VB-100-c1_39	0.5044			MMS-VB-116_39	0.571
40	CDS	42479	KE-4b	MaE-M16_38	0,6014			MMS-IIA-119-c1_5	0.6027			MoH-M36-c1_38	0.6014			TH-M4-c1_912	0.7647	NA	NA	MMS-2-53_47	0.6012							MMS-Ma350-1-c1_37	0.5941			MMS-VB-14_38	0.6002			MMS-VB-26-c1_40	0.002643	0.01084	0.2438	MMS-VB-100-c1_37	0.5785			MMS-VB-116_37	0.5785
41	CDS	44255	KE-4b	MaE-M16_42	0.05975	0.4412	0.135426	MMS-IIA-119-c1_9	0.05706	0.4765	0.1198	MoH-M36-c1_42	0.06237	0.5418	0.1151	TH-M4-c1_39	0.04963	0.3654	0.1358	MMS-2-53_51	0.06382	0.5439	0.1173	MMS-Ma100-9-c1_39	0.05788	0.3167	0.1828	MMS-Ma350-1-c1_41	0.06387	0.5471	0.1167	MMS-VB-14_42	0.04957	0.47	0.1055	MMS-VB-26-c1_41	0.03226	0.1135	0.2843	MMS-VB-100-c1_41	0.05432	0.2932	0.1853	MMS-VB-116_41	0.05432	0.2932	0.1853	MMS-VI-155_39	0.0514
42	CDS	45190	KE-4b	MaE-M16_43	0.005639	0.0634	0.0889432	MMS-IIA-119-c1_10	0.005639	0.07252	0.07776	MoH-M36-c1_43	0.005629	0.1126	0.04997	TH-M4-c1_40	0.002816	0.1122	0.02509	MMS-2-53_52	0.009123	0.1063	0.08578	MMS-Ma100-9-c1_40	0.002812	0.0997	0.0282	MMS-Ma350-1-c1_42	0.005637	0.1114	0.05061	MMS-VB-14_43	0.002816	0.0967	0.02912	MMS-VB-26-c1_42	0.002816	0.0624	0.04512	MMS-VB-100-c1_42	0.002812	0.08197	0.0343	MMS-VB-116_42	0.002812	0.08197	0.0343	MMS-VI-155_40	0.002812
43	CDS	45632	KE-4b	MaE-M16_44	0	0.05573	0	MMS-IIA-119-c1_11	0	0.03865	0	MoH-M36-c1_44	0	0.01637	0	TH-M4-c1_41	0.003155	0.0501	0.06296	MMS-2-53_53	0	0.0328	0	MMS-Ma100-9-c1_41	0	0.05024	0	MMS-Ma350-1-c1_43	0	0.04702	0	MMS-VB-14_44	0	0.06504	0	MMS-VB-26-c1_43	0	0.01637	0	MMS-VB-100-c1_43	0	0.09678	0	MMS-VB-116_43	0	0.09678	0	MMS-VI-155_41	0
44	CDS	46151	KE-4b	MaE-M16_45	0.01132	0.1512	0.0748677	MMS-IIA-119-c1_12	0	0		MoH-M36-c1_45	0.01388	0.1741	0.07973	TH-M4-c1_42	0.01098	0.185	0.05932	MMS-2-53_54	0.01041	0.1034	0.1006	MMS-Ma100-9-c1_42	0.01541	0.1778	0.08664	MMS-Ma350-1-c1_44	0.008969	0.08776	0.1022	MMS-VB-14_45	0.01308	0.2009	0.0651	MMS-VB-26-c1_44	0.01098	0.1706	0.06433	MMS-VB-100-c1_44	0.00492	0.07971	0.06173	MMS-VB-116_44	0.00492	0.07971	0.06173	MMS-VI-155_42	0.01864
45	CDS	47207	KE-4b	MaE-M16_46	0.00327	0.02836	0.115303	MMS-IIA-119-c1_13	0.007279	0.06496	0.1121	MoH-M36-c1_46	0	0.03689	0	TH-M4-c1_43	0.0114	0.05692	0.2003	MMS-2-53_55	0.006566	0.1072	0.06122	MMS-Ma100-9-c1_43	0.008089	0.02824	0.2865	MMS-Ma350-1-c1_45	0.006523	0.1234	0.05284	MMS-VB-14_46	0.001892	0.08275	0.02286	MMS-VB-26-c1_45	0.004027	0.0184	0.2189	MMS-VB-100-c1_45	0.02292	0.05787	0.396	MMS-VB-116_45	0.02292	0.05787	0.396	MMS-VI-155_43	0
46	CDS	47583	KE-4b	MaE-M16_47	0.006946	0.05274	0.131703	MMS-IIA-119-c1_14	0.00316	0.04579	0.069	MoH-M36-c1_47	0	0.04571	0	TH-M4-c1_44	0.003772	0.092	0.041	MMS-2-53_56	0.01074	0.046	0.2335	MMS-Ma100-9-c1_44	0.003772	0.08147	0.0463	MMS-Ma350-1-c1_46	0.00316	0.04579	0.069	MMS-VB-14_47	0	0.05527	0	MMS-VB-26-c1_46	0	0		MMS-VB-100-c1_46	0.003772	0.08147	0.0463	MMS-VB-116_46	0.003772	0.08147	0.0463	MMS-VI-155_44	0.003767
47	CDS	47982	KE-4b	MaE-M16_48	0	0.008723	0	MMS-IIA-119-c1_15	0	0		MoH-M36-c1_48	0	0		TH-M4-c1_45	0	0.03776	0	MMS-2-53_57	0	0.02635	0	MMS-Ma100-9-c1_45	0	0.008723	0	MMS-Ma350-1-c1_47	0	0		MMS-VB-14_48	0	0		MMS-VB-26-c1_47	0	0		MMS-VB-100-c1_47	0	0.008677	0	MMS-VB-116_47	0	0.008677	0	MMS-VI-155_45	0
48	CDS	48350	KE-4b	MaE-M16_49	0	0.005064	0	MMS-IIA-119-c1_16	0.00298	0.007628	0.3907	MoH-M36-c1_49	0.001132	0.02541	0.04454	TH-M4-c1_46	0.001132	0.03594	0.03149	MMS-2-53_58	0.002055	0.00503	0.4086	MMS-Ma100-9-c1_46	0.001132	0.00757	0.1496	MMS-Ma350-1-c1_48	0.0009227	0.005064	0.1822	MMS-VB-14_49	0.002267	0.01774	0.1278	MMS-VB-26-c1_48	0	0		MMS-VB-100-c1_48	0	0.01524	0	MMS-VB-116_48	0	0.01524	0	MMS-VI-155_46	0
49	CDS	49704	KE-4b	MaE-M16_50	0.01113	0.008091	1.3756	MMS-IIA-119-c1_17	0.004744	0.02768	0.1714	MoH-M36-c1_50	0.01381	0.05947	0.2322	TH-M4-c1_47	0.008735	0.06288	0.1389	MMS-2-53_59	0.008451	0.03885	0.2175	MMS-Ma100-9-c1_47	0.01008	0.04181	0.241	MMS-Ma350-1-c1_49	0.001319	0.005367	0.2457	MMS-VB-14_50	0.01595	0.05939	0.2685	MMS-VB-26-c1_49	0.001319	0.008075	0.1633	MMS-VB-100-c1_49	0.01354	0.01081	1.252	MMS-VB-116_49	0.01354	0.01081	1.252	MMS-VI-155_47	0.003692
50	CDS	50909	KE-4b	MaE-M16_51	0.004222	0.002571	1.64216	MMS-IIA-119-c1_18	0.009249	0.03063	0.3019	MoH-M36-c1_51	0.00547	0.007739	0.7068	TH-M4-c1_48	0.007219	0.0456	0.1583	MMS-2-53_60	0.005468	0.01034	0.5286	MMS-Ma100-9-c1_48	0.009997	0.02787	0.3587	MMS-Ma350-1-c1_50	0.003228	0		MMS-VB-14_51	0.005222	0.005141	1.016	MMS-VB-26-c1_50	0.003228	0		MMS-VB-100-c1_50	0.004222	0.002571	1.642	MMS-VB-116_50	0.004222	0.002571	1.642	MMS-VI-155_48	0.007471
51	CDS	52255	KE-4b	MaE-M16_52	0	0		MMS-IIA-119-c1_19	0	0		MoH-M36-c1_52	0	0.01592	0	TH-M4-c1_49	0	0.01309	0	MMS-2-53_61	0	0.006521	0	MMS-Ma100-9-c1_49	0.00268	0.02257	0.1188	MMS-Ma350-1-c1_51	0	0		MMS-VB-14_52	0	0		MMS-VB-26-c1_51	0	0		MMS-VB-100-c1_51	0	0		MMS-VB-116_51	0	0		MMS-VI-155_49	0
52	CDS	52718	KE-4b	MaE-M16_53	0.001011	0.002121	0.476662	MMS-IIA-119-c1_20	0	0.05737	0	MoH-M36-c1_53	0	0.06677	0	TH-M4-c1_50	0.001415	0.09221	0.01535	MMS-2-53_62	0.0008162	0.08259	0.009883	MMS-Ma100-9-c1_50	0	0.05635	0	MMS-Ma350-1-c1_52	0	0.00634	0	MMS-VB-14_53	0	0.015	0	MMS-VB-26-c1_52	0	0		MMS-VB-100-c1_52	0	0.002119	0	MMS-VB-116_52	0	0.002119	0	MMS-VI-155_50	0
53	CDS	54224	KE-4b	MaE-M16_54	0.0005925	0.004986	0.118833	MMS-IIA-119-c1_21	0.001079	0.0277	0.03895	MoH-M36-c1_54	0.001079	0.0277	0.03895	TH-M4-c1_51	0.001671	0.05533	0.0302	MMS-2-53_63	0.003245	0.0159	0.204	MMS-Ma100-9-c1_51	0.003349	0.02917	0.1148	MMS-Ma350-1-c1_53	0.001186	0.006246	0.1898	MMS-VB-14_54	0.00108	0.03115	0.03466	MMS-VB-26-c1_53	0.0005925	0.004986	0.1188	MMS-VB-100-c1_53	0.0005925	0.004986	0.1188	MMS-VB-116_53	0.0005925	0.004986	0.1188	MMS-VI-155_51	0.001186
54	CDS	56725	KE-4b	MaE-M16_55	0	0.04324	0	MMS-IIA-119-c1_22	0	0.03579	0	MoH-M36-c1_55	0	0.01893	0	TH-M4-c1_52	0.003536	0.03794	0.09319	MMS-2-53_64	0	0.03827	0	MMS-Ma100-9-c1_52	0.003542	0.01884	0.188	MMS-Ma350-1-c1_54	0	0.01662	0	MMS-VB-14_55	0	0.009288	0	MMS-VB-26-c1_54	0	0.03382	0	MMS-VB-100-c1_54	0	0.03382	0	MMS-VB-116_54	0.003534	0.03391	0.1042	MMS-VI-155_52	0
55	CDS	57082	KE-4b	MaE-M16_56	0	0		MMS-IIA-119-c1_23	0.00401	0.01699	0.236	MoH-M36-c1_56	0.004007	0.03114	0.1287	TH-M4-c1_53	0.006001	0.05977	0.1004	MMS-2-53_65	0.007677	0.06004	0.1279	MMS-Ma100-9-c1_53	0.00634	0.05312	0.1194	MMS-Ma350-1-c1_55	0	0		MMS-VB-14_56	0.001332	0.01368	0.09735	MMS-VB-26-c1_55	0	0		MMS-VB-100-c1_55	0.001661	0		MMS-VB-116_55	0.001661	0		MMS-VI-155_53	0.009365
56	CDS	58052	KE-4b	MaE-M16_57	0	0		MMS-IIA-119-c1_24	0	0		MoH-M36-c1_57	0	0		TH-M4-c1_54	0	0.02326	0	MMS-2-53_66	0	0		MMS-Ma100-9-c1_54	0	0		MMS-Ma350-1-c1_56	0	0		MMS-VB-14_57	0	0		MMS-VB-26-c1_56	0	0		MMS-VB-100-c1_56	0	0		MMS-VB-116_56	0	0		MMS-VI-155_54	0
57	CDS	58499	KE-4b	MaE-M16_58	0.001261	0.0174	0.0724713	MMS-IIA-119-c1_25	0.001388	0.01311	0.1058	MoH-M36-c1_58	0.002084	0.01162	0.1794	TH-M4-c1_55	0.001954	0.04243	0.04606	MMS-2-53_67	0.0006935	0.01311	0.05288	MMS-Ma100-9-c1_55	0.001955	0.05632	0.03471	MMS-Ma350-1-c1_57	0.0006934	0.00553	0.1254	MMS-VB-14_58	0.002083	0.01914	0.1088	MMS-VB-26-c1_57	0.0006935	0.002757	0.2515	MMS-VB-100-c1_57	0.0006935	0.007167	0.09677	MMS-VB-116_57	0.0006935	0.007167	0.09677	MMS-VI-155_55	0.001388
58	CDS	60698	KE-4b	MaE-M16_59	0.00586	0.004085	1.43452	MMS-IIA-119-c1_26	0.01373	0.1195	0.1149	MoH-M36-c1_59	0.0068	0.07934	0.08571	TH-M4-c1_56	0.007572	0.1078	0.07027	MMS-2-53_68	0	0.02102	0	MMS-Ma100-9-c1_56	0.02962	0.2153	0.1376	MMS-Ma350-1-c1_58	0	0		MMS-VB-14_59	0.002075	0.04976	0.0417	MMS-VB-26-c1_58	0	0		MMS-VB-100-c1_58	0.003502	0.05586	0.0627	MMS-VB-116_58	0.003502	0.05586	0.0627	MMS-VI-155_56	0.008995
59	CDS	61559	KE-4b	MaE-M16_60	0	0.003756	0	MMS-IIA-119-c1_27	0.00168	0.01437	0.117	MoH-M36-c1_60	0.003367	0.007519	0.4478	TH-M4-c1_57	0.003421	0.04813	0.07107	MMS-2-53_69	0.005142	0.02839	0.1811	MMS-Ma100-9-c1_57	0.009583	0.05521	0.1736	MMS-Ma350-1-c1_59	0	0		MMS-VB-14_60	0.001709	0.03035	0.05629	MMS-VB-26-c1_59	0	0		MMS-VB-100-c1_59	0.003418	0.0296	0.1155	MMS-VB-116_59	0.003418	0.0296	0.1155	MMS-VI-155_57	0.001683
60	CDS	62552	KE-4b	MaE-M16_61	0	0		MMS-IIA-119-c1_28	0	0		MoH-M36-c1_61	0	0.04877	0	TH-M4-c1_58	0.007777	0.04365	0.1782	MMS-2-53_70	0.005013	0.01054	0.4758	MMS-Ma100-9-c1_58	0.005071	0.04888	0.1037	MMS-Ma350-1-c1_60	0	0		MMS-VB-14_61	0.003876	0.07186	0.05394	MMS-VB-26-c1_60	0.003876	0		MMS-VB-100-c1_60	0	0.01072	0	MMS-VB-116_60	0	0.01072	0	MMS-VI-155_58	0
A-1-Pro-TGG	tR	62926	KE-4b
A-2-Arg-TCT	tR	63066	KE-4b
A-3-His-GTG	tR	63158	KE-4b
61	CDS	63307	KE-4b	MaE-M16_62	0.005076	0.008451	0.600639	MMS-IIA-119-c1_29	0.008602	0.01266	0.6797	MoH-M36-c1_62	0.001566	0.01266	0.1236	TH-M4-c1_59	0.005438	0.09276	0.05863	MMS-2-53_71	0.005454	0.01269	0.4297	MMS-Ma100-9-c1_59	0.01093	0.1256	0.08701	MMS-Ma350-1-c1_61	0.003136	0.008451	0.3711	MMS-VB-14_62	0.007409	0.07449	0.09947	MMS-VB-26-c1_61	0.001566	0.008451	0.1853	MMS-VB-100-c1_61	0.003134	0.01689	0.1856	MMS-VB-116_61	0.003134	0.01689	0.1856	MMS-VI-155_59	0.003504
62	CDS	64144	KE-4b	MaE-M16_63	0.001472	0.008045	0.182971	MMS-IIA-119-c1_30	0.000526	0.01499	0.0351	MoH-M36-c1_63	0.001367	0.009158	0.1493	TH-M4-c1_60	0.00326	0.07084	0.04602	MMS-2-53_72	0.002314	0.02201	0.1051	MMS-Ma100-9-c1_60	0.01594	0.1601	0.09961	MMS-Ma350-1-c1_62	0.0008402	0.008191	0.1026	MMS-VB-14_63	0.006122	0.06129	0.09988	MMS-VB-26-c1_62	0.0004199	0.005769	0.07278	MMS-VB-100-c1_62	0.0009458	0.009353	0.1011	MMS-VB-116_62	0.0009458	0.009353	0.1011	MMS-VI-155_60	0.002734
63	CDS	66937	KE-4b	MaE-M16_64	0.01141	0.01331	0.85725	MMS-IIA-119-c1_31	0.01141	0.01331	0.8575	MoH-M36-c1_64	0	0		TH-M4-c1_61	0.004926	0.02645	0.1862	MMS-2-53_73	0.01141	0.01331	0.8575	MMS-Ma100-9-c1_61	0.02297	0.08475	0.271	MMS-Ma350-1-c1_63	0.01141	0.02771	0.4119	MMS-VB-14_64	0.01141	0.02771	0.4119	MMS-VB-26-c1_63	0.01141	0.02771	0.4119	MMS-VB-100-c1_63	0.01141	0.01331	0.8575	MMS-VB-116_63	0.01141	0.01331	0.8575	MMS-VI-155_61	0.004926
64	CDS	67175	KE-4b	MaE-M16_65	0	0		MMS-IIA-119-c1_32	0	0		MoH-M36-c1_65	0	0.01988	0	TH-M4-c1_62	0.004801	0.04263	0.1126	MMS-2-53_74	0.004801	0.03108	0.1544	MMS-Ma100-9-c1_62	0.03967	0.08667	0.4577	MMS-Ma350-1-c1_64	0	0		MMS-VB-14_65	0	0		MMS-VB-26-c1_64	0	0.009912	0	MMS-VB-100-c1_64	0.004801	0.03108	0.1544	MMS-VB-116_64	0.004801	0.03108	0.1544	MMS-VI-155_62	0
65	CDS	67518	KE-4b	MaE-M16_66	0	0		MMS-IIA-119-c1_33	0.003088	0.007644	0.404	MoH-M36-c1_66	0	0.02177	0	TH-M4-c1_63	0	0.0474	0	MMS-2-53_75	0.003088	0.01527	0.2022	MMS-Ma100-9-c1_63	0.007159	0.1337	0.05357	MMS-Ma350-1-c1_65	0	0		MMS-VB-14_66	0	0		MMS-VB-26-c1_65	0	0		MMS-VB-100-c1_65	0.003088	0.007644	0.404	MMS-VB-116_65	0.003088	0.007644	0.404	MMS-VI-155_63	0
66	CDS	67986	KE-4b	MaE-M16_67	0	0		MMS-IIA-119-c1_34	0.002125	0.02287	0.09291	MoH-M36-c1_67	0.02598	0.09072	0.2863	TH-M4-c1_64	0.002565	0.05611	0.04571	MMS-2-53_76	0.000854	0.01832	0.04663	MMS-Ma100-9-c1_64	0.06022	0.3947	0.1526	MMS-Ma350-1-c1_66	0.004484	0.01023	0.4385	MMS-VB-14_67	0.01814	0.07975	0.2275	MMS-VB-26-c1_66	0.002984	0.01809	0.1649	MMS-VB-100-c1_66	0.0008535	0.0181	0.04715	MMS-VB-116_66	0.0008535	0.0181	0.04715	MMS-VI-155_64	0.004697
67	CDS	68718	KE-4b	MaE-M16_68	0	0		MMS-IIA-119-c1_35	0.00881	0.04185	0.2105	MoH-M36-c1_68	0.00483	0.07173	0.06733	TH-M4-c1_65	0.009694	0.03873	0.2503	MMS-2-53_77	0.004822	0.04946	0.09749	MMS-Ma100-9-c1_65	0.01133	0.1284	0.08819	MMS-Ma350-1-c1_67	0.01134	0.1712	0.06626	MMS-VB-14_68	0	0.0207	0	MMS-VB-26-c1_67	0	0.01846	0	MMS-VB-100-c1_67	0.004822	0.04946	0.09749	MMS-VB-116_67	0.004822	0.04946	0.09749	MMS-VI-155_65	0.003955
68	CDS	69065	KE-4b	MaE-M16_69	0,00221	0		MMS-IIA-119-c1_36	0.009583	0.05023	0.1908	MoH-M36-c1_69	0.02651	0.1582	0.1675	TH-M4-c1_66	0.004399	0.05049	0.08712	MMS-2-53_78	0.01579	0.05303	0.2978	MMS-Ma100-9-c1_66	0.02853	0.1703	0.1675	MMS-Ma350-1-c1_68	0.03104	0.1695	0.1831	MMS-VB-14_69	0.0009756	0		MMS-VB-26-c1_68	0.006367	0.0385	0.1654	MMS-VB-100-c1_68	0.0148	0.06196	0.2388	MMS-VB-116_68	0.0148	0.06196	0.2388	MMS-VI-155_66	0.004401
69	CDS	70307	KE-4b	MaE-M16_70	0	0		MMS-IIA-119-c1_37	0.004968	0.03318	0.1497	MoH-M36-c1_70	0.0283	0.1221	0.2318	TH-M4-c1_67	0.009957	0.04832	0.2061	MMS-2-53_79	0.0039	0.02166	0.18	MMS-Ma100-9-c1_67	0.023	0.1621	0.1418	MMS-Ma350-1-c1_69	0.02305	0.1289	0.1788	MMS-VB-14_70	0	0		MMS-VB-26-c1_69	0	0		MMS-VB-100-c1_69	0.0039	0.02231	0.1748	MMS-VB-116_69	0.0039	0.02231	0.1748	MMS-VI-155_67	0.004964
70	CDS	70649	KE-4b	MaE-M16_71	0	0.01864	0	MMS-IIA-119-c1_38	0	0.01864	0	MoH-M36-c1_71	0.01756	0.1484	0.1183	TH-M4-c1_68	0	0.03826	0	MMS-2-53_80	0	0.01864	0	MMS-Ma100-9-c1_68	0.01756	0.1005	0.1748	MMS-Ma350-1-c1_70	0.01756	0.1471	0.1193	MMS-VB-14_71	0	0.01864	0	MMS-VB-26-c1_70	0	0.01864	0	MMS-VB-100-c1_70	0.008699	0.01863	0.4668	MMS-VB-116_70	0.008699	0.01863	0.4668	MMS-VI-155_68	0
71	CDS	70812	KE-4b	MaE-M16_72	0	0		MMS-IIA-119-c1_39	0.01065	0.06733	0.1582	MoH-M36-c1_72	0.01602	0.1757	0.09119	TH-M4-c1_69	0.008966	0.07469	0.12	MMS-2-53_81	0.004638	0.02075	0.2235	MMS-Ma100-9-c1_69	0.01234	0.157	0.07858	MMS-Ma350-1-c1_71	0.01706	0.1573	0.1085	MMS-VB-14_72	0	0.02083	0	MMS-VB-26-c1_71	0.004965	0.04244	0.117	MMS-VB-100-c1_71	0.004965	0.03135	0.1584	MMS-VB-116_71	0.004965	0.03135	0.1584	MMS-VI-155_69	0.006298
72	CDS	71715	KE-4b	MaE-M16_73	0.002335	0.02716	0.085972	MMS-IIA-119-c1_40	0.002325	0.0169	0.1376	MoH-M36-c1_73	0.01137	0.1262	0.09011	TH-M4-c1_70	0.01421	0.04647	0.3059	MMS-2-53_82	0.00429	0.05508	0.07788	MMS-Ma100-9-c1_70	0.01772	0.128	0.1384	MMS-Ma350-1-c1_72	0.006627	0.1476	0.04488	MMS-VB-14_73	0.002335	0.03299	0.07077	MMS-VB-26-c1_72	0.002328	0.06014	0.03871	MMS-VB-100-c1_72	0.004679	0.06781	0.06901	MMS-VB-116_72	0.004679	0.06781	0.06901	MMS-VI-155_70	0.004688
73	CDS	72367	KE-4b	MaE-M16_75	0.01747	0.1004	0.174004	MMS-IIA-119-c1_41	0.02319	0.1632	0.1421	MoH-M36-c1_74	0.02215	0.1545	0.1433	TH-M4-c1_72	0.02216	0.134	0.1654	MMS-2-53_84	0.0136	0.09556	0.1424	MMS-Ma100-9-c1_72	0.03049	0.2044	0.1491	MMS-Ma350-1-c1_74	0.02343	0.163	0.1438	MMS-VB-14_75	0.01502	0.1024	0.1467	MMS-VB-26-c1_73	0.006186	0.06072	0.1019	MMS-VB-100-c1_73	0.01747	0.1004	0.174	MMS-VB-116_73	0.01747	0.1004	0.174	MMS-VI-155_71	0.01817
74	CDS	72702	KE-4b	MaE-M16_76	0	0		MMS-IIA-119-c1_42	0.01293	0.03941	0.3282	MoH-M36-c1_75	0.01293	0.03941	0.3282	TH-M4-c1_73	0.008217	0.04195	0.1959	MMS-2-53_85	0.0129	0.04155	0.3106	MMS-Ma100-9-c1_73	0.07382	0.2889	0.2555	MMS-Ma350-1-c1_75	0.01293	0.03941	0.3282	MMS-VB-14_76	0.01293	0.01922	0.6731	MMS-VB-26-c1_74	0.02027	0.1057	0.1918	MMS-VB-100-c1_74	0	0		MMS-VB-116_74	0	0		MMS-VI-155_72	0.02126
75	CDS	74210	KE-4b	MaE-M16_77	0	0		MMS-IIA-119-c1_43	0	0.03857	0	MoH-M36-c1_76	0	0.03857	0	TH-M4-c1_74	0.01994	0.03887	0.513	MMS-2-53_86	0.06116	0.1678	0.3644	MMS-Ma100-9-c1_74	0.009821	0.03919	0.2506	MMS-Ma350-1-c1_76	0	0.03857	0	MMS-VB-14_77	0	0		MMS-VB-26-c1_75	0.06532	0.1545	0.4227	MMS-VB-100-c1_75	0	0.03097	0	MMS-VB-116_75	0	0.03097	0	MMS-VI-155_73	0.009815
76	CDS	74704	KE-4b	MaE-M16_78	0.00506	0.02044	0.247554	MMS-IIA-119-c1_44	0.009015	0.05288	0.1705	MoH-M36-c1_77	0.009015	0.05288	0.1705	TH-M4-c1_75	0.003945	0.1002	0.03938	MMS-2-53_87	0.009007	0.08688	0.1037	MMS-Ma100-9-c1_75	0.01301	0.1714	0.07589	MMS-Ma350-1-c1_77	0.009015	0.05288	0.1705	MMS-VB-14_78	0.009015	0.03208	0.281	MMS-VB-26-c1_76	0	0.02051	0	MMS-VB-100-c1_76	0.009015	0.03208	0.281	MMS-VB-116_76	0.009015	0.03208	0.281	MMS-VI-155_74	0.00504
77	CDS	75247	KE-4b																																	MMS-VB-26-c1_77	0.05448	0.1235	0.4412	MMS-VB-100-c1_80	0.0785	0.06254	1.255	MMS-VB-116_80	0.0785	0.06254	1.255	MMS-VI-155_75	0
78	CDS	75565	KE-4b
A-36-Phe-GAA	tR	75589	KE-4b
79	CDS	76186	KE-4b	MaE-M16_485	0.0354	0.4475	0.0791061	MMS-IIA-119-c1_469	0.03884	0.4284	0.09065	MoH-M36-c1_473	0.03884	0.4284	0.09065	TH-M4-c1_487	0.02321	0.2984	0.07778	MMS-2-53_526	0.02893	0.4141	0.06987	MMS-Ma100-9-c1_535	0.04207	0.4688	0.08975					MMS-VB-14_477	0.0354	0.4475	0.07911					MMS-VB-100-c1_473	0.01406	0.1206	0.1166	MMS-VB-116_473	0.01406	0.1206	0.1166	MMS-VI-155_494	0.0354
80	CDS	76482	KE-4b	MaE-M16_488	0.1245	0.4634	0.268666	MMS-IIA-119-c1_472	0.1245	0.4634	0.2687	MoH-M36-c1_477	0.09644	0.3645	0.2646	TH-M4-c1_489	0.1345	0.4786	0.2811	MMS-2-53_530	0.08922	0.3635	0.2454	MMS-Ma100-9-c1_539	0.08922	0.3635	0.2454					MMS-VB-14_480	0.1245	0.4634	0.2687					MMS-VB-100-c1_474	0.02407	0.1119	0.2151	MMS-VB-116_474	0.02407	0.1119	0.2151	MMS-VI-155_497	0.1245
81	CDS	76803	KE-4b	MaE-M16_489	0.002911	0.02455	0.118574	MMS-IIA-119-c1_473	0.01401	0.1999	0.07007	MoH-M36-c1_478	0.02127	0.2963	0.07178	TH-M4-c1_490	0.0096	0.1071	0.0896	MMS-2-53_531	0.02225	0.2646	0.08409	MMS-Ma100-9-c1_540	0.02225	0.2646	0.08409					MMS-VB-14_481	0.01393	0.2395	0.05817					MMS-VB-100-c1_475	0	0.03326	0	MMS-VB-116_475	0	0.03326	0	MMS-VI-155_498	0
82	CDS	77622	KE-4b	MaE-M16_490	0.06319	0.3121	0.202467	MMS-IIA-119-c1_474	0.05347	0.3852	0.1388	MoH-M36-c1_479	0.04786	0.4064	0.1178	TH-M4-c1_491	0.07658	0.4357	0.1758	MMS-2-53_532	0.05736	0.3877	0.1479	MMS-Ma100-9-c1_541	0.05347	0.4012	0.1333					MMS-VB-14_482	0.05355	0.3842	0.1394					MMS-VB-100-c1_476	0.06189	0.3494	0.1771	MMS-VB-116_476	0.06189	0.3494	0.1771	MMS-VI-155_499	0.06319
83	CDS	78063	KE-4b																																					MMS-VB-100-c1_81	0	0		MMS-VB-116_81	0	0
84	CDS	78750	KE-4b	MaE-M16_79	0.002964	0.08721	0.0339869	MMS-IIA-119-c1_45	0.002964	0.08721	0.03399	MoH-M36-c1_78	0.002964	0.0948	0.03127	TH-M4-c1_76	0.002963	0.1533	0.01933	MMS-2-53_88	0.004457	0.161	0.02768	MMS-Ma100-9-c1_82	0.004758	0.1034	0.046	MMS-Ma350-1-c1_78	0.002964	0.09184	0.03228	MMS-VB-14_82	0	0.003875	0	MMS-VB-26-c1_78	0.002964	0.09136	0.03245	MMS-VB-100-c1_82	0.008047	0.1349	0.05966	MMS-VB-116_82	0.008047	0.1349	0.05966	MMS-VI-155_76	0.008059
85	CDS	79292	KE-4b	MaE-M16_80	0.01465	0.01164	1.25859	MMS-IIA-119-c1_46	0.01465	0.01164	1.259	MoH-M36-c1_79	0.01732	0.01164	1.488	TH-M4-c1_77	0.02037	0.07469	0.2727	MMS-2-53_89	0.01939	0.0375	0.5171	MMS-Ma100-9-c1_83	0.02626	0.04804	0.5466	MMS-Ma350-1-c1_79	0.01465	0.01164	1.259	MMS-VB-14_83	0	0		MMS-VB-26-c1_79	0.01465	0.02431	0.6028	MMS-VB-100-c1_83	0.02228	0.0453	0.4919	MMS-VB-116_83	0.02228	0.0453	0.4919	MMS-VI-155_77	0.0186
86	CDS	80168	KE-4b	MaE-M16_81	0.01184	0.03821	0.309867	MMS-IIA-119-c1_47	0.01502	0.03821	0.393	MoH-M36-c1_80	0.01184	0.03821	0.3098									MMS-Ma100-9-c1_84	0.02675	0.1263	0.2118	MMS-Ma350-1-c1_80	0.01184	0.04483	0.2641	MMS-VB-14_84	0	0		MMS-VB-26-c1_80	0.01184	0.03821	0.3098	MMS-VB-100-c1_84	0.003106	0.00623	0.4985	MMS-VB-116_84	0.003106	0.00623	0.4985	MMS-VI-155_78	0.003106
87	CDS	80926	KE-4b	MaE-M16_82	0.006933	0.03807	0.182112	MMS-IIA-119-c1_48	0.006933	0.03807	0.1821	MoH-M36-c1_81	0.006933	0.03272	0.2119	TH-M4-c1_81	0.0167	0.1368	0.1221	MMS-2-53_93	0.02225	0.14	0.159	MMS-Ma100-9-c1_85	0.006145	0.1361	0.04515	MMS-Ma350-1-c1_81	0.006933	0.03807	0.1821	MMS-VB-14_85	0	0		MMS-VB-26-c1_81	0.006933	0.03272	0.2119	MMS-VB-100-c1_85	0.006541	0.06115	0.107	MMS-VB-116_85	0.006541	0.06115	0.107	MMS-VI-155_79	0.01359
88	CDS	81404	KE-4b	MaE-M16_83	0.005136	0.04748	0.108172	MMS-IIA-119-c1_49	0.005136	0.04748	0.1082	MoH-M36-c1_82	0.005136	0.04748	0.1082	TH-M4-c1_82	0.02026	0.1922	0.1054	MMS-2-53_94	0.028	0.08465	0.3308	MMS-Ma100-9-c1_86	0.03916	0.3447	0.1136	MMS-Ma350-1-c1_82	0.005136	0.04748	0.1082	MMS-VB-14_86	0	0		MMS-VB-26-c1_82	0.005136	0.04748	0.1082	MMS-VB-100-c1_86	0.01952	0.1599	0.1221	MMS-VB-116_86	0.01952	0.1599	0.1221	MMS-VI-155_80	0.01952
89	CDS	82097	KE-4b	MaE-M16_84	0.0113	0.03283	0.344197	MMS-IIA-119-c1_50	0.009257	0.02743	0.3375	MoH-M36-c1_83	0.009257	0.02214	0.4181	TH-M4-c1_83	0.5022	NA	NA	MMS-2-53_95	0.5359			MMS-Ma100-9-c1_87	0.5736			MMS-Ma350-1-c1_83	0.01188	0.02743	0.4332	MMS-VB-14_87	0	0		MMS-VB-26-c1_83	0.01189	0.03279	0.3626	MMS-VB-100-c1_87	0.01192	0.03799	0.3136	MMS-VB-116_87	0.01192	0.03799	0.3136	MMS-VI-155_81	0.01721
90	CDS	82475	KE-4b	MaE-M16_85	0.02723	0.1151	0.236577	MMS-IIA-119-c1_51	0.01725	0.06743	0.2559	MoH-M36-c1_84	0.007733	0.03231	0.2393	TH-M4-c1_84	0.8539	NA	NA	MMS-2-53_96	0.3226	1.655	0.1949	MMS-Ma100-9-c1_88	0.3123			MMS-Ma350-1-c1_84	0.02636	0.1131	0.233	MMS-VB-14_88	0	0.00166	0	MMS-VB-26-c1_84	0.01886	0.07109	0.2653	MMS-VB-100-c1_88	0.02503	0.1695	0.1476	MMS-VB-116_88	0.02503	0.1695	0.1476	MMS-VI-155_82	0.01678
91	CDS	83099	KE-4b	MaE-M16_86	0	0.2215	0	MMS-IIA-119-c1_52	0	0.2544	0	MoH-M36-c1_85	0	0.1635	0	TH-M4-c1_85	0	0.211	0	MMS-2-53_97	0	0.2227	0	MMS-Ma100-9-c1_89	0.005653	0.2377	0.02378	MMS-Ma350-1-c1_85	0	0.08222	0	MMS-VB-14_89	0	0		MMS-VB-26-c1_85	0	0.1778	0	MMS-VB-100-c1_89	0	0.1541	0	MMS-VB-116_89	0	0.1541	0	MMS-VI-155_83	0
92	CDS	85388	KE-4b	MaE-M16_87	0.001684	0.0429	0.0392541	MMS-IIA-119-c1_53	0.001684	0.04801	0.03507	MoH-M36-c1_86	0.001684	0.05781	0.02912	TH-M4-c1_86	0.007998	0.1697	0.04712	MMS-2-53_98	0.003373	0.04271	0.07898	MMS-Ma100-9-c1_90	0.00291	0.09324	0.03121	MMS-Ma350-1-c1_86	0.001684	0.06797	0.02477	MMS-VB-14_90	0	0		MMS-VB-26-c1_86	0.001684	0.05272	0.03193	MMS-VB-100-c1_90	0.003823	0.1886	0.02027	MMS-VB-116_90	0.003823	0.1886	0.02027	MMS-VI-155_84	0.0008413
93	CDS	85721	KE-4b	MaE-M16_88	0.001824	0.03318	0.0549729	MMS-IIA-119-c1_54	0.005918	0.04797	0.1234	MoH-M36-c1_87	0.003655	0.03809	0.09597	TH-M4-c1_87	0.01048	0.1644	0.06376	MMS-2-53_99	0.004075	0.0932	0.04372	MMS-Ma100-9-c1_91	0.005916	0.1153	0.05131	MMS-Ma350-1-c1_87	0.005503	0.03784	0.1454	MMS-VB-14_91	0.002264	0.004688	0.483	MMS-VB-26-c1_87	0.004088	0.06302	0.06486	MMS-VB-100-c1_91	0.006321	0.2164	0.02922	MMS-VB-116_91	0.006321	0.2164	0.02922	MMS-VI-155_85	0.004058
94	CDS	86507	KE-4b	MaE-M16_89	0.002758	0.03384	0.0815012	MMS-IIA-119-c1_55	0	0.02709	0	MoH-M36-c1_88	0.0007865	0.04225	0.01861	TH-M4-c1_88	0.004138	0.06464	0.06401	MMS-2-53_100	0.004737	0.03781	0.1253	MMS-Ma100-9-c1_92	0.001774	0.03141	0.05647	MMS-Ma350-1-c1_88	0.00118	0.0168	0.07027	MMS-VB-14_92	0	0.002026	0	MMS-VB-26-c1_88	0.001573	0.01246	0.1262	MMS-VB-100-c1_92	0.01135	0.2094	0.05417	MMS-VB-116_92	0.01135	0.2094	0.05417	MMS-VI-155_86	0.001575
95	CDS	87250	KE-4b	MaE-M16_90	0.003436	0.04633	0.0741636	MMS-IIA-119-c1_56	0.001428	0		MoH-M36-c1_89	0.006878	0.03664	0.1877	TH-M4-c1_89	0	0.06215	0	MMS-2-53_101	0.00257	0.02744	0.09367	MMS-Ma100-9-c1_93	0.002566	0.04969	0.05163	MMS-Ma350-1-c1_89	0.003432	0.05318	0.06453	MMS-VB-14_93	0	0.00296	0	MMS-VB-26-c1_89	0	0		MMS-VB-100-c1_93	0.01697	0.2422	0.07006	MMS-VB-116_93	0.01697	0.2422	0.07006	MMS-VI-155_87	0.001996
96	CDS	88860	KE-4b	MaE-M16_91	0.003261	0.03244	0.100524	MMS-IIA-119-c1_57	0	0		MoH-M36-c1_90	0.002559	0.02264	0.113	TH-M4-c1_90	0.006047	0.04011	0.1508	MMS-2-53_102	0	0.03041	0	MMS-Ma100-9-c1_94	0.006538	0.03244	0.2015	MMS-Ma350-1-c1_90	0	0.02339	0	MMS-VB-14_94	0	0		MMS-VB-26-c1_90	0.003261	0		MMS-VB-100-c1_94	0	0.01428	0	MMS-VB-116_94	0	0.01428	0	MMS-VI-155_88	0
97	CDS	89951	KE-4b	MaE-M16_92	0	0		MMS-IIA-119-c1_58	0	0		MoH-M36-c1_91	0	0		TH-M4-c1_91	0	0	NA	MMS-2-53_103	0	0		MMS-Ma100-9-c1_95	0	0		MMS-Ma350-1-c1_91	0.03661	0.03547	1.032	MMS-VB-14_95	0	0		MMS-VB-26-c1_91	0	0		MMS-VB-100-c1_95	0	0		MMS-VB-116_95	0	0		MMS-VI-155_89	0
98	CDS	90696	KE-4b	MaE-M16_93	0,007336	0		MMS-IIA-119-c1_59	0	0		MoH-M36-c1_92	0.007336	0		TH-M4-c1_92	0.02088	0.08995	0.2321	MMS-2-53_104	0.007336	0.01714	0.428	MMS-Ma100-9-c1_96	0.0194	0		MMS-Ma350-1-c1_92	0	0		MMS-VB-14_96	0.007336	0		MMS-VB-26-c1_92	0.007336	0		MMS-VB-100-c1_96	0.01333	0		MMS-VB-116_96	0.01333	0		MMS-VI-155_90	0.01336
99	CDS	90986	KE-4b	MaE-M16_94	0.001669	0.003496	0.477403	MMS-IIA-119-c1_60	0	0		MoH-M36-c1_93	0.00167	0.00349	0.4785	TH-M4-c1_93	0.002633	0.03756	0.07009	MMS-2-53_105	0.00334	0.007094	0.4708	MMS-Ma100-9-c1_97	0.002984	0.02503	0.1192	MMS-Ma350-1-c1_93	0	0		MMS-VB-14_97	0.001669	0.007032	0.2373	MMS-VB-26-c1_93	0.001669	0.007032	0.2373	MMS-VB-100-c1_97	0.01855	0.1338	0.1387	MMS-VB-116_97	0.01855	0.1338	0.1387	MMS-VI-155_91	0.001315
100	CDS	91250	KE-4b	MaE-M16_95	0	0.01833	0	MMS-IIA-119-c1_61	0	0		MoH-M36-c1_94	0	0.02607	0	TH-M4-c1_94	0.001426	0.06569	0.02171	MMS-2-53_106	0.004284	0.02997	0.1429	MMS-Ma100-9-c1_98	0.00173	0.05784	0.02991	MMS-Ma350-1-c1_94	0	0		MMS-VB-14_98	0.003467	0.02221	0.1561	MMS-VB-26-c1_94	0.001731	0.02219	0.07802	MMS-VB-100-c1_98	0.01158	0.1458	0.07937	MMS-VB-116_98	0.01158	0.1458	0.07937	MMS-VI-155_92	0.003472
101	CDS	92146	KE-4b	MaE-M16_96	0.001835	0.01485	0.123569	MMS-IIA-119-c1_62	0	0		MoH-M36-c1_95	0.003213	0.02628	0.1223	TH-M4-c1_95	0.003211	0.05756	0.05578	MMS-2-53_107	0.01187	0.06521	0.182	MMS-Ma100-9-c1_99	0.009679	0.0854	0.1133	MMS-Ma350-1-c1_95	0	0.01487	0	MMS-VB-14_99	0	0.01124	0	MMS-VB-26-c1_95	0.00179	0.01126	0.1589	MMS-VB-100-c1_99	0	0.01124	0	MMS-VB-116_99	0	0.01124	0	MMS-VI-155_93	0.009664
102	CDS	93006	KE-4b	MaE-M16_97	0.002342	0.03342	0.0700778	MMS-IIA-119-c1_63	0.002343	0.02563	0.09141	MoH-M36-c1_96	0.003401	0.0233	0.1459	TH-M4-c1_96	0.001285	0.04918	0.02613	MMS-2-53_108	0.00129	0.03154	0.0409	MMS-Ma100-9-c1_100	0.006791	0.1395	0.0487	MMS-Ma350-1-c1_96	0.001291	0.0129	0.1	MMS-VB-14_100	0.001053	0.03347	0.03145	MMS-VB-26-c1_96	0.001053	0.03347	0.03145	MMS-VB-100-c1_100	0.004685	0.06843	0.06847	MMS-VB-116_100	0.004685	0.06843	0.06847	MMS-VI-155_94	0.001052
103	CDS	93913	KE-4b	MaE-M16_98	0.0008368	0.006724	0.12445	MMS-IIA-119-c1_64	0	0.02033	0	MoH-M36-c1_97	0.001873	0.02709	0.06915	TH-M4-c1_97	0.0008365	0.05079	0.01647	MMS-2-53_109	0.001036	0.02269	0.04568	MMS-Ma100-9-c1_101	0.0008365	0.05271	0.01587	MMS-Ma350-1-c1_97	0	0.02021	0	MMS-VB-14_101	0.001036	0.01806	0.05739	MMS-VB-26-c1_97	0.001037	0.01119	0.09271	MMS-VB-100-c1_101	0	0.00905	0	MMS-VB-116_101	0	0.00905	0	MMS-VI-155_95	0.002711
104	CDS	95286	KE-4b	MaE-M16_99	0	0.03144	0	MMS-IIA-119-c1_65	0	0.02701	0	MoH-M36-c1_98	0	0.03567	0	TH-M4-c1_98	0.004969	0.05536	0.08975	MMS-2-53_110	0.00177	0.03518	0.05032	MMS-Ma100-9-c1_102	0.005323	0.07956	0.06691	MMS-Ma350-1-c1_98	0	0.03932	0	MMS-VB-14_102	0	0.02381	0	MMS-VB-26-c1_98	0	0.01949	0	MMS-VB-100-c1_102	0	0.03934	0	MMS-VB-116_102	0	0.03934	0	MMS-VI-155_96	0.003171
105	CDS	96710	KE-4b	MaE-M16_100	0	0.01405	0	MMS-IIA-119-c1_66	0	0.01405	0	MoH-M36-c1_99	0.003193	0.0141	0.2265	TH-M4-c1_99	0	0.02108	0	MMS-2-53_111	0	0.01405	0	MMS-Ma100-9-c1_103	0	0.02833	0	MMS-Ma350-1-c1_99	0	0.0327	0	MMS-VB-14_103	0	0		MMS-VB-26-c1_99	0	0.01405	0	MMS-VB-100-c1_103	0	0.01405	0	MMS-VB-116_103	0	0.01405	0	MMS-VI-155_97	0
106	CDS	97543	KE-4b	MaE-M16_101	0.002915	0.02673	0.109053	MMS-IIA-119-c1_67	0	0		MoH-M36-c1_100	0.002314	0		TH-M4-c1_100	0.00292	0.02549	0.1146	MMS-2-53_112	0	0		MMS-Ma100-9-c1_104	0	0.01213	0	MMS-Ma350-1-c1_100	0	0		MMS-VB-14_104	0	0		MMS-VB-26-c1_100	0.005239	0.02655	0.1973	MMS-VB-100-c1_104	0	0.02673	0	MMS-VB-116_104	0	0.02673	0	MMS-VI-155_98	0.00292
107	CDS	98182	KE-4b	MaE-M16_102	0.004425	0.003289	1.34539	MMS-IIA-119-c1_68	0.005708	0.009898	0.5767	MoH-M36-c1_101	0.005702	0		TH-M4-c1_101	0.005693	0.05372	0.106	MMS-2-53_113	0.00127	0.003286	0.3866	MMS-Ma100-9-c1_105	0.007003	0.01325	0.5285	MMS-Ma350-1-c1_101	0.005708	0.009898	0.5767	MMS-VB-14_105	0.00127	0		MMS-VB-26-c1_101	0.002846	0.003286	0.8663	MMS-VB-100-c1_105	0.005704	0.003289	1.734	MMS-VB-116_105	0.005704	0.003289	1.734	MMS-VI-155_99	0.0076
108	CDS	98713	KE-4b	MaE-M16_103	0.0009012	0.02663	0.0338415	MMS-IIA-119-c1_69	0.002073	0.02903	0.07142	MoH-M36-c1_102	0.003248	0.02925	0.1111	TH-M4-c1_102	0.003611	0.05079	0.07108	MMS-2-53_114	0.005474	0.02373	0.2306	MMS-Ma100-9-c1_106	0.003522	0.0332	0.1061	MMS-Ma350-1-c1_102	0.0009251	0.02736	0.03381	MMS-VB-14_106	0	0		MMS-VB-26-c1_102	0.003521	0.02069	0.1702	MMS-VB-100-c1_106	0.003333	0.02755	0.121	MMS-VB-116_106	0.003333	0.02755	0.121	MMS-VI-155_100	0.003248
109	CDS	99663	KE-4b	MaE-M16_104	0	0.02727	0	MMS-IIA-119-c1_70	0	0.02727	0	MoH-M36-c1_103	0	0.02736	0	TH-M4-c1_103	0.001941	0.1244	0.0156	MMS-2-53_115	0	0.03364	0	MMS-Ma100-9-c1_107	0.009439	0.07324	0.1289	MMS-Ma350-1-c1_103	0	0.02807	0	MMS-VB-14_107	0	0.01724	0	MMS-VB-26-c1_103	0	0.02727	0	MMS-VB-100-c1_107	0	0.02817	0	MMS-VB-116_107	0	0.02817	0	MMS-VI-155_101	0
110	CDS	100921	KE-4b	MaE-M16_105	0.005015	0.03752	0.133662	MMS-IIA-119-c1_71	0.004595	0.02525	0.182	MoH-M36-c1_104	0.008379	0.06276	0.1335	TH-M4-c1_104	0.00781	0.06888	0.1134	MMS-2-53_116	0.008244	0.03291	0.2505	MMS-Ma100-9-c1_108	0.007668	0.05172	0.1482	MMS-Ma350-1-c1_104	0.005434	0.03597	0.1511	MMS-VB-14_108	0.0005559	0.001452	0.383	MMS-VB-26-c1_104	0.004035	0.03136	0.1287	MMS-VB-100-c1_108	0.0067	0.03293	0.2035	MMS-VB-116_108	0.00768	0.03139	0.2447	MMS-VI-155_102	0.007533
111	CDS	101496	KE-4b	MaE-M16_106	0.01279	0.06803	0.188005	MMS-IIA-119-c1_72	0.007685	0.03481	0.2207	MoH-M36-c1_105	0.007417	0.02979	0.249	TH-M4-c1_105	0.01068	0.08375	0.1275	MMS-2-53_117	0.01005	0.03232	0.3109	MMS-Ma100-9-c1_109	0.007684	0.04054	0.1895	MMS-Ma350-1-c1_105	0.005319	0.03163	0.1682	MMS-VB-14_109	0.009513	0.0258	0.3687	MMS-VB-26-c1_105	0.005326	0.03307	0.161	MMS-VB-100-c1_109	0.006236	0.03495	0.1784	MMS-VB-116_109	0.006236	0.03495	0.1784	MMS-VI-155_103	0.009506
112	CDS	103634	KE-4b	MaE-M16_107	0.003385	0.01377	0.245824	MMS-IIA-119-c1_73	0.00341	0.008534	0.3995	MoH-M36-c1_106	0.001508	0.02791	0.05402	TH-M4-c1_106	0.001869	0.05015	0.03727	MMS-2-53_118	0.005275	0.02228	0.2368	MMS-Ma100-9-c1_110	0.001508	0.01291	0.1168	MMS-Ma350-1-c1_106	0.001507	0.01806	0.08341	MMS-VB-14_110	0.001508	0.004273	0.3528	MMS-VB-26-c1_106	0.005274	0.01283	0.4112	MMS-VB-100-c1_110	0.004924	0.008539	0.5767	MMS-VB-116_110	0.004924	0.008539	0.5767	MMS-VI-155_104	0.001508
113	CDS	104922	KE-4b	MaE-M16_108	0.004839	0.0241	0.200788	MMS-IIA-119-c1_74	0.00378	0.01896	0.1993	MoH-M36-c1_107	0.003939	0.01074	0.3669	TH-M4-c1_107	0.005992	0.08457	0.07086	MMS-2-53_119	0.003202	0.03124	0.1025	MMS-Ma100-9-c1_111	0.00914	0.03523	0.2594	MMS-Ma350-1-c1_107	0.004674	0.01586	0.2946	MMS-VB-14_111	0.005418	0.02572	0.2106	MMS-VB-26-c1_107	0.001886	0.02504	0.07534	MMS-VB-100-c1_111	0.004679	0.01583	0.2955	MMS-VB-116_111	0.004679	0.01583	0.2955	MMS-VI-155_105	0.004679
114	CDS	105701	KE-4b	MaE-M16_109	0.001711	0.02793	0.0612603	MMS-IIA-119-c1_75	0.0008792	0.009218	0.09539	MoH-M36-c1_108	0.0006818	0.00179	0.3809	TH-M4-c1_108	0.001705	0.05905	0.02887	MMS-2-53_120	0.002434	0.04004	0.06079	MMS-Ma100-9-c1_112	0.002569	0.02612	0.09837	MMS-Ma350-1-c1_108	0.005334	0.02976	0.1793	MMS-VB-14_112	0.001538	0		MMS-VB-26-c1_108	0.0006816	0.005395	0.1263	MMS-VB-100-c1_112	0	0.01852	0	MMS-VB-116_112	0	0.01852	0	MMS-VI-155_106	0.001712
115	CDS	107746	KE-4b	MaE-M16_110	0,006297	0		MMS-IIA-119-c1_76	0.006297	0		MoH-M36-c1_109	0	0.01495	0	TH-M4-c1_109	0.02452	0.06279	0.3905	MMS-2-53_121	0.006297	0		MMS-Ma100-9-c1_113	0.006297	0.03025	0.2081	MMS-Ma350-1-c1_109	0.006297	0		MMS-VB-14_113	0.006297	0		MMS-VB-26-c1_109	0.006297	0		MMS-VB-100-c1_113	0.006297	0		MMS-VB-116_113	0.006297	0		MMS-VI-155_107	0.006297
116	CDS	109486	KE-4b	MaE-M16_111	0	0.01667	0	MMS-IIA-119-c1_77	0.003634	0.02531	0.1436	MoH-M36-c1_110	0	0.01667	0	TH-M4-c1_110	0.01896	0.09178	0.2066	MMS-2-53_122	0	0.01667	0	MMS-Ma100-9-c1_114	0.007299	0.04311	0.1693	MMS-Ma350-1-c1_110	0	0.01667	0	MMS-VB-14_114	0	0.01667	0	MMS-VB-26-c1_110	0.003634	0.02531	0.1436	MMS-VB-100-c1_114	0	0.02508	0	MMS-VB-116_114	0	0.02508	0	MMS-VI-155_108	0
117	CDS	109749	KE-4b	MaE-M16_112	0	0.02337	0	MMS-IIA-119-c1_78	0.001776	0		MoH-M36-c1_111	0	0		TH-M4-c1_111	0.003557	0.04748	0.07491	MMS-2-53_123	0.001777	0.01212	0.1466	MMS-Ma100-9-c1_115	0.001779	0.02714	0.06554	MMS-Ma350-1-c1_111	0.001777	0.003696	0.4808	MMS-VB-14_115	0	0		MMS-VB-26-c1_111	0.001776	0.003703	0.4795	MMS-VB-100-c1_115	0	0.03967	0	MMS-VB-116_115	0	0.03967	0	MMS-VI-155_109	0
118	CDS	110156	KE-4b	MaE-M16_113	0.002024	0.01205	0.167967	MMS-IIA-119-c1_79	0.01242	0.03319	0.3742	MoH-M36-c1_112	0	0		TH-M4-c1_112	0.002567	0.0108	0.2376	MMS-2-53_124	0.01505	0.03358	0.4483	MMS-Ma100-9-c1_116	0.006631	0.0243	0.2729	MMS-Ma350-1-c1_112	0	0		MMS-VB-14_117	0.03826	0.06504	0.5883	MMS-VB-26-c1_112	0.01242	0.03319	0.3742	MMS-VB-100-c1_116	0	0.01205	0	MMS-VB-116_116	0	0.01205	0	MMS-VI-155_110	0.002024
119	CDS	110998	KE-4b	MaE-M16_114	0.008179	0.00953	0.858237	MMS-IIA-119-c1_80	0.02478	0.01967	1.26	MoH-M36-c1_113	0.003523	0		TH-M4-c1_113	0.02603	0.04555	0.5714	MMS-2-53_125	0.003523	0.009579	0.3678	MMS-Ma100-9-c1_117	0.02005	0.1309	0.1531	MMS-Ma350-1-c1_113	0.003523	0		MMS-VB-14_118	0.008179	0.009402	0.8698	MMS-VB-26-c1_113	0.02478	0.01967	1.26	MMS-VB-100-c1_117	0.003523	0.01903	0.1852	MMS-VB-116_117	0.003523	0.01903	0.1852	MMS-VI-155_111	0.008179
120	CDS	111579	KE-4b	MaE-M16_115	0.01188	0.03912	0.303681	MMS-IIA-119-c1_81	0.007803	0.01669	0.4675	MoH-M36-c1_114	0.001049	0		TH-M4-c1_114	0.007511	0.01122	0.6693	MMS-2-53_126	0.009395	0.02117	0.4439	MMS-Ma100-9-c1_118	0.006452	0.0284	0.2272	MMS-Ma350-1-c1_114	0.00292	0		MMS-VB-14_119	0.001049	0		MMS-VB-26-c1_114	0.007733	0.01657	0.4667	MMS-VB-100-c1_118	0.008333	0.03525	0.2364	MMS-VB-116_118	0.008333	0.03525	0.2364	MMS-VI-155_112	0.01105
121	CDS	111927	KE-4b	MaE-M16_116	0.004116	0.01755	0.23453	MMS-IIA-119-c1_82	0	0.03072	0	MoH-M36-c1_115	0	0		TH-M4-c1_115	0	0.02703	0	MMS-2-53_127	0	0.03072	0	MMS-Ma100-9-c1_119	0.007455	0.0494	0.1509	MMS-Ma350-1-c1_115	0	0		MMS-VB-14_120	0	0		MMS-VB-26-c1_115	0	0.03072	0	MMS-VB-100-c1_119	0.004115	0.02169	0.1897	MMS-VB-116_119	0.004115	0.02169	0.1897	MMS-VI-155_113	0.004116
122	CDS	113363	KE-4b	MaE-M16_117	0.002649	0.03053	0.0867671	MMS-IIA-119-c1_83	0	0.03053	0	MoH-M36-c1_116	0.002647	0		TH-M4-c1_116	0.02044	0.06909	0.2959	MMS-2-53_128	0.002649	0.04269	0.06207	MMS-Ma100-9-c1_120	0.01174	0.04271	0.275	MMS-Ma350-1-c1_116	0	0.005842	0	MMS-VB-14_121	0.002117	0		MMS-VB-26-c1_116	0	0.03053	0	MMS-VB-100-c1_120	0.002649	0.0246	0.1077	MMS-VB-116_120	0.002649	0.0246	0.1077	MMS-VI-155_114	0.002649
123	CDS	114095	KE-4b	MaE-M16_118	0.004236	0.00498	0.850602	MMS-IIA-119-c1_84	0.002358	0.01001	0.2355	MoH-M36-c1_117	0.002361	0		TH-M4-c1_117	0.007507	0.01516	0.4953	MMS-2-53_129	0.002361	0.004983	0.4737	MMS-Ma100-9-c1_121	0.008075	0.0451	0.1791	MMS-Ma350-1-c1_117	0	0		MMS-VB-14_122	0	0		MMS-VB-26-c1_117	0.002358	0.01001	0.2355	MMS-VB-100-c1_121	0.00187	0.004992	0.3745	MMS-VB-116_121	0.00187	0.004992	0.3745	MMS-VI-155_115	0.00187
124	CDS	114649	KE-4b	MaE-M16_119	0.002239	0.03177	0.0704753	MMS-IIA-119-c1_85	0	0.01939	0	MoH-M36-c1_118	0	0.0125	0	TH-M4-c1_118	0	0.01857	0	MMS-2-53_130	0.001119	0.05208	0.02148	MMS-Ma100-9-c1_122	0.007275	0.04477	0.1625	MMS-Ma350-1-c1_118	0	0		MMS-VB-14_123	0	0.01316	0	MMS-VB-26-c1_118	0	0.01939	0	MMS-VB-100-c1_122	0.002239	0.03177	0.07047	MMS-VB-116_122	0.002239	0.03177	0.07047	MMS-VI-155_116	0.002239
125	CDS	115275	KE-4b	MaE-M16_120	0.00274	0.01578	0.173638	MMS-IIA-119-c1_86	0.004254	0.01582	0.269	MoH-M36-c1_119	0.004252	0.01254	0.339	TH-M4-c1_119	0.003978	0.03251	0.1223	MMS-2-53_131	0.003976	0.03273	0.1215	MMS-Ma100-9-c1_123	0.003708	0.03145	0.1179	MMS-Ma350-1-c1_119	0.003974	0.01255	0.3168	MMS-VB-14_124	0.003978	0.01252	0.3178	MMS-VB-26-c1_119	0.00274	0.01582	0.1732	MMS-VB-100-c1_123	0.002737	0.03147	0.08698	MMS-VB-116_123	0.002737	0.03147	0.08698	MMS-VI-155_117	0.004254
126	CDS	115802	KE-4b	MaE-M16_121	0.002118	0.0138	0.153478	MMS-IIA-119-c1_87	0.00198	0.01381	0.1434	MoH-M36-c1_120	0.004242	0.01681	0.2524	TH-M4-c1_120	0.03965	0.3656	0.1084	MMS-2-53_132	0.0229	0.1491	0.1536	MMS-Ma100-9-c1_124	0.03933	0.3808	0.1033	MMS-Ma350-1-c1_120	0.004239	0.03722	0.1139	MMS-VB-14_125	0.003008	0.02132	0.1411	MMS-VB-26-c1_120	0.0007507	0.01085	0.06916	MMS-VB-100-c1_124	0.001365	0.01381	0.09885	MMS-VB-116_124	0.001365	0.01381	0.09885	MMS-VI-155_118	0.03687
127	CDS	116873	KE-4b	MaE-M16_122	0.002913	0.01959	0.148698	MMS-IIA-119-c1_88	0.01552	0.05423	0.2861	MoH-M36-c1_121	0.002609	0.02672	0.09763	TH-M4-c1_121	0.007019	0.06047	0.1161	MMS-2-53_133	0.0436	0.2445	0.1783	MMS-Ma100-9-c1_125	0.007844	0.06505	0.1206	MMS-Ma350-1-c1_121	0	0.01391	0	MMS-VB-14_126	0.005832	0.03077	0.1896	MMS-VB-26-c1_121	0.002913	0.02291	0.1272	MMS-VB-100-c1_125	0.002913	0.01959	0.1487	MMS-VB-116_125	0.002913	0.01959	0.1487	MMS-VI-155_119	0.02149
128	CDS	118850	KE-4b	MaE-M16_123	0.004237	0.02299	0.184298	MMS-IIA-119-c1_89	0.002113	0.04089	0.05167	MoH-M36-c1_122	0.002111	0.04714	0.04479	TH-M4-c1_122	0.0165	0.1255	0.1315	MMS-2-53_134	0.00901	0.1103	0.08169	MMS-Ma100-9-c1_126	0.00724	0.1158	0.06255	MMS-Ma350-1-c1_122	0.004766	0.01729	0.2757	MMS-VB-14_127	0.004234	0.02333	0.1815	MMS-VB-26-c1_122	0.004237	0.02299	0.1843	MMS-VB-100-c1_126	0.004237	0.02299	0.1843	MMS-VB-116_126	0.004237	0.02299	0.1843	MMS-VI-155_120	0.01116
129	CDS	119869	KE-4b	MaE-M16_124	0.00977	0.1223	0.0798855	MMS-IIA-119-c1_90	0.009788	0.1282	0.07633	MoH-M36-c1_123	0.01231	0.1311	0.0939	TH-M4-c1_123	0.009808	0.1075	0.09127	MMS-2-53_141	0.03295	0.2145	0.1536	MMS-Ma100-9-c1_128	0.04206	0.1868	0.2251	MMS-Ma350-1-c1_149	0.03961	0.1951	0.203	MMS-VB-14_128	0.008018	0.03264	0.2457	MMS-VB-26-c1_123	0.009317	0.08603	0.1083	MMS-VB-100-c1_127	0.009782	0.1009	0.09692	MMS-VB-116_127	0.009782	0.1009	0.09692	MMS-VI-155_132	0.0412
130	CDS	120512	KE-4b	MaE-M16_125	0.002092	0.01106	0.18915	MMS-IIA-119-c1_91	0.001045	0.004228	0.2472	MoH-M36-c1_124	0.001866	0.004219	0.4423	TH-M4-c1_124	0.002494	0.06912	0.03609	MMS-2-53_142	0.006047	0.1368	0.04421	MMS-Ma100-9-c1_129	0.006258	0.05246	0.1193	MMS-Ma350-1-c1_150	0.001045	0.002107	0.4962	MMS-VB-14_129	0.001042	0.02976	0.03503	MMS-VB-26-c1_124	0.002092	0.01106	0.1892	MMS-VB-100-c1_128	0.002092	0.01106	0.1892	MMS-VB-116_128	0.002092	0.01106	0.1892	MMS-VI-155_133	0.002502
131	CDS	121092	KE-4b	MaE-M16_126	0	0.005577	0	MMS-IIA-119-c1_92	0	0.01686	0	MoH-M36-c1_125	0	0.01686	0	TH-M4-c1_125	0	0.03479	0	MMS-2-53_143	0	0.05099	0	MMS-Ma100-9-c1_130	0	0.0805	0	MMS-Ma350-1-c1_151	0	0.01115	0	MMS-VB-14_130	0	0.02269	0	MMS-VB-26-c1_125	0	0.005577	0	MMS-VB-100-c1_129	0	0.005577	0	MMS-VB-116_129	0	0.005577	0	MMS-VI-155_134	0
132	CDS	122677	KE-4b	MaE-M16_127	0	0.008101	0	MMS-IIA-119-c1_93	0	0.0205	0	MoH-M36-c1_126	0.0007642	0.01844	0.04145	TH-M4-c1_126	0.001713	0.06562	0.0261	MMS-2-53_144	0.006511	0.05241	0.1242	MMS-Ma100-9-c1_131	0.003247	0.03742	0.08679	MMS-Ma350-1-c1_152	0.001903	0.01844	0.1032	MMS-VB-14_131	0.0007645	0.01633	0.04682	MMS-VB-26-c1_126	0	0.002016	0	MMS-VB-100-c1_130	0	0.01016	0	MMS-VB-116_130	0	0.01016	0	MMS-VI-155_135	0.002856
133	CDS	123308	KE-4b	MaE-M16_128	0.004438	0.03824	0.116056	MMS-IIA-119-c1_94	0.004437	0.02251	0.1971	MoH-M36-c1_127	0.002497	0.005077	0.4918	TH-M4-c1_127	0.006956	0.03819	0.1821	MMS-2-53_145	0.004437	0.01734	0.2559	MMS-Ma100-9-c1_132	0.005718	0.02518	0.2271	MMS-Ma350-1-c1_153	0.004433	0.03503	0.1266	MMS-VB-14_132	0.004434	0.04544	0.09758	MMS-VB-26-c1_127	0.004439	0		MMS-VB-100-c1_131	0.006384	0.03828	0.1668	MMS-VB-116_131	0.006384	0.03828	0.1668	MMS-VI-155_136	0.004437
134	CDS	124864	KE-4b	MaE-M16_129	0.002284	0.02105	0.108504	MMS-IIA-119-c1_95	0.002284	0.01489	0.1534	MoH-M36-c1_128	0	0.003014	0	TH-M4-c1_128	0.002284	0.04268	0.0535	MMS-2-53_146	0.003429	0.02997	0.1144	MMS-Ma100-9-c1_133	0.003676	0.04544	0.08089	MMS-Ma350-1-c1_154	0.003677	0.01182	0.3111	MMS-VB-14_133	0.00114	0.006062	0.1881	MMS-VB-26-c1_128	0.001393	0		MMS-VB-100-c1_132	0.003429	0.02109	0.1626	MMS-VB-116_132	0.003429	0.02109	0.1626	MMS-VI-155_137	0.005073
135	CDS	125589	KE-4b	MaE-M16_130	0.006828	0.02358	0.289567	MMS-IIA-119-c1_96	0.008905	0.0279	0.3192	MoH-M36-c1_129	0	0		TH-M4-c1_129	0.01895	0.07488	0.2531	MMS-2-53_147	0.01467	0.008548	1.716	MMS-Ma100-9-c1_134	0.03241	0.07247	0.4472	MMS-Ma350-1-c1_155	0.006828	0.02358	0.2896	MMS-VB-14_134	0.008423	0.008547	0.9854	MMS-VB-26-c1_129	0.007303	0.004235	1.725	MMS-VB-100-c1_133	0.006828	0.02358	0.2896	MMS-VB-116_133	0.006828	0.02358	0.2896	MMS-VI-155_138	0.02648
136	CDS	126652	KE-4b	MaE-M16_131	0.002915	0.02053	0.141987	MMS-IIA-119-c1_97	0.001454	0.02044	0.07113	MoH-M36-c1_130	0.00112	0		TH-M4-c1_130	0.003705	0.03095	0.1197	MMS-2-53_148	0.001451	0.0292	0.04969	MMS-Ma100-9-c1_135	0.01335	0.04734	0.282	MMS-Ma350-1-c1_156	0.001454	0.02357	0.06167	MMS-VB-14_135	0.004039	0		MMS-VB-26-c1_130	0	0		MMS-VB-100-c1_134	0.002915	0.01737	0.1678	MMS-VB-116_134	0.002915	0.01737	0.1678	MMS-VI-155_139	0.004044
137	CDS	127370	KE-4b	MaE-M16_132	0	0.007341	0	MMS-IIA-119-c1_98	0.001198	0.008246	0.1453	MoH-M36-c1_131	0.001198	0		TH-M4-c1_131	0.003048	0.04237	0.07194	MMS-2-53_149	0.003601	0.02415	0.1491	MMS-Ma100-9-c1_136	0.005732	0.05184	0.1106	MMS-Ma350-1-c1_157	0.001198	0		MMS-VB-14_136	0.001198	0.004857	0.2466	MMS-VB-26-c1_131	0	0.004811	0	MMS-VB-100-c1_135	0.001198	0.007341	0.1631	MMS-VB-116_135	0.001198	0.007341	0.1631	MMS-VI-155_140	0.00212
138	CDS	128386	KE-4b	MaE-M16_133	0.004673	0.01296	0.360571	MMS-IIA-119-c1_99	0	0.01698	0	MoH-M36-c1_132	0	0		TH-M4-c1_132	0.006749	0.05473	0.1233	MMS-2-53_150	0.002063	0.01856	0.1111	MMS-Ma100-9-c1_137	0.006755	0.03141	0.2151	MMS-Ma350-1-c1_158	0.002609	0.005651	0.4617	MMS-VB-14_137	0	0.0129	0	MMS-VB-26-c1_132	0	0		MMS-VB-100-c1_136	0.004673	0.01296	0.3606	MMS-VB-116_136	0.004673	0.01296	0.3606	MMS-VI-155_141	0.004673
139	CDS	129647	KE-4b	MaE-M16_134	0.001217	0.02254	0.0539929	MMS-IIA-119-c1_100	0	0		MoH-M36-c1_133	0	0.006296	0	TH-M4-c1_133	0.002439	0.04928	0.04948	MMS-2-53_151	0	0.01463	0	MMS-Ma100-9-c1_138	0.008579	0.03613	0.2375	MMS-Ma350-1-c1_159	0	0		MMS-VB-14_138	0	0.006296	0	MMS-VB-26-c1_133	0	0		MMS-VB-100-c1_137	0.001217	0.02254	0.05401	MMS-VB-116_137	0.001217	0.02254	0.05401	MMS-VI-155_142	0.001219
140	CDS	130251	KE-4b	MaE-M16_135	0,008651	0		MMS-IIA-119-c1_101	0.003303	0		MoH-M36-c1_134	0.006617	0		TH-M4-c1_134	0.01267	0.007193	1761	MMS-2-53_152	0.006626	0.015	0.4417	MMS-Ma100-9-c1_139	0.01532	0.008892	1.723	MMS-Ma350-1-c1_160	0.006621	0		MMS-VB-14_139	0.003303	0		MMS-VB-26-c1_134	0.003303	0		MMS-VB-100-c1_138	0.008651	0.007265	1.191	MMS-VB-116_138	0.008651	0.007265	1.191	MMS-VI-155_143	0.03957
141	CDS	131666	KE-4b	MaE-M16_136	0.03147	0.1377	0.22854	MMS-IIA-119-c1_102	0.03286	0.1384	0.2374	MoH-M36-c1_135	0.03146	0.1382	0.2276	TH-M4-c1_135	0.03187	0.1607	0.1984	MMS-2-53_153	0.03546	0.1489	0.2381	MMS-Ma100-9-c1_140	0.03447	0.1462	0.2357	MMS-Ma350-1-c1_161	0.03146	0.1345	0.2338	MMS-VB-14_140	0.03256	0.1382	0.2356	MMS-VB-26-c1_135	0.003813	0.003078	1.239	MMS-VB-100-c1_139	0.03147	0.1493	0.2108	MMS-VB-116_139	0.03147	0.1493	0.2108	MMS-VI-155_144	0.0313
142	CDS	132733	KE-4b	MaE-M16_137	0.04044	0.2665	0.151745	MMS-IIA-119-c1_103	0.04014	0.2643	0.1519	MoH-M36-c1_136	0.04044	0.2699	0.1498	TH-M4-c1_136	0.04419	0.2509	0.1761	MMS-2-53_154	0.04669	0.2879	0.1622	MMS-Ma100-9-c1_141	0.04337	0.2551	0.17	MMS-Ma350-1-c1_162	0.04044	0.2624	0.1541	MMS-VB-14_141	0.04236	0.2692	0.1574	MMS-VB-26-c1_136	0	0		MMS-VB-100-c1_140	0.04121	0.2517	0.1637	MMS-VB-116_140	0.04121	0.2517	0.1637	MMS-VI-155_145	0.04337
143	CDS	133873	KE-4b	MaE-M16_138	0.005579	0.03763	0.148259	MMS-IIA-119-c1_104	0.007379	0.04238	0.1741	MoH-M36-c1_137	0.005581	0.0421	0.1325	TH-M4-c1_137	0.005385	0.0308	0.1748	MMS-2-53_155	0.007381	0.04226	0.1747	MMS-Ma100-9-c1_142	0.008196	0.03077	0.2663	MMS-Ma350-1-c1_163	0.005581	0.04001	0.1395	MMS-VB-14_142	0.006576	0.0421	0.1562	MMS-VB-26-c1_137	0.002786	0.01961	0.1421	MMS-VB-100-c1_141	0.005579	0.03761	0.1483	MMS-VB-116_141	0.005579	0.03761	0.1483	MMS-VI-155_146	0.005576
144	CDS	135361	KE-4b	MaE-M16_139	0,01192	0		MMS-IIA-119-c1_105	0	0		MoH-M36-c1_138	0	0.007525	0	TH-M4-c1_138	0.009133	0.03541	0.2579	MMS-2-53_156	0.01191	0.02801	0.4253	MMS-Ma100-9-c1_143	0.009791	0.08896	0.1101	MMS-Ma350-1-c1_164	0.002762	0		MMS-VB-14_143	0.007745	0.03755	0.2063	MMS-VB-26-c1_138	0	0		MMS-VB-100-c1_142	0.006348	0.007602	0.8351	MMS-VB-116_142	0.006348	0.007602	0.8351	MMS-VI-155_147	0.009151
145	CDS	135778	KE-4b	MaE-M16_140	0.007597	0.02739	0.277364	MMS-IIA-119-c1_106	0.003123	0.01858	0.1681	MoH-M36-c1_139	0	0.009093	0	TH-M4-c1_139	0.01536	0.04113	0.3735	MMS-2-53_157	0.003786	0.03681	0.1029	MMS-Ma100-9-c1_144	0.01074	0.065	0.1652	MMS-Ma350-1-c1_165	0	0		MMS-VB-14_144	0.003119	0.02766	0.1127	MMS-VB-26-c1_139	0	0		MMS-VB-100-c1_143	0	0.009093	0	MMS-VB-116_143	0	0.009093	0	MMS-VI-155_148	0.003784
146	CDS	136266	KE-4b	MaE-M16_141	0,001602	0		MMS-IIA-119-c1_107	0.001325	0.003444	0.3848	MoH-M36-c1_140	0.001325	0.01246	0.1064	TH-M4-c1_140	0.004292	0.02917	0.1471	MMS-2-53_158	0.002929	0.00963	0.3041	MMS-Ma100-9-c1_145	0.001601	0.03085	0.05191	MMS-Ma350-1-c1_166	0	0		MMS-VB-14_145	0	0.02286	0	MMS-VB-26-c1_140	0	0		MMS-VB-100-c1_144	0	0		MMS-VB-116_144	0	0		MMS-VI-155_149	0.002929
147	CDS	137183	KE-4b	MaE-M16_142	0.00151	0.008521	0.177209	MMS-IIA-119-c1_108	0	0.003613	0	MoH-M36-c1_141	0.00151	0.0171	0.08828	TH-M4-c1_141	0.002899	0.07635	0.03797	MMS-2-53_159	0.001861	0.02456	0.07577	MMS-Ma100-9-c1_146	0.001044	0.02458	0.0425	MMS-Ma350-1-c1_167	0.0005798	0.003613	0.1605	MMS-VB-14_146	0.0004647	0.02833	0.0164	MMS-VB-26-c1_141	0	0.001202	0	MMS-VB-100-c1_145	0.00151	0.01587	0.09512	MMS-VB-116_145	0.00151	0.01587	0.09512	MMS-VI-155_150	0.0005789
148	CDS	139860	KE-4b	MaE-M16_143	0	0.02704	0	MMS-IIA-119-c1_109	0	0.006819	0	MoH-M36-c1_142	0.006604	0.03778	0.1748	TH-M4-c1_142	0.00457	0.07562	0.06043	MMS-2-53_160	0.002965	0.03766	0.07874	MMS-Ma100-9-c1_147	0.002925	0.03925	0.07452	MMS-Ma350-1-c1_168	0	0.003478	0	MMS-VB-14_147	0	0.0342	0	MMS-VB-26-c1_142	0	0		MMS-VB-100-c1_146	0	0.03058	0	MMS-VB-116_146	0	0.03058	0	MMS-VI-155_151	0.001628
149	CDS	140759	KE-4b	MaE-M16_144	0	0.02182	0	MMS-IIA-119-c1_111	0.005169	0.02581	0.2003	MoH-M36-c1_143	0.003572	0.02148	0.1663	TH-M4-c1_143	0.003565	0.1068	0.03339	MMS-2-53_161	0.003572	0.0172	0.2077	MMS-Ma100-9-c1_148	0.001585	0.008425	0.1881	MMS-Ma350-1-c1_169	0.001584	0.004208	0.3763	MMS-VB-14_148	0	0.02182	0	MMS-VB-26-c1_143	0	0		MMS-VB-100-c1_147	0.001585	0.02182	0.07262	MMS-VB-116_147	0.001585	0.02182	0.07262	MMS-VI-155_152	0
150	CDS	141520	KE-4b	MaE-M16_145	0.003002	0.02147	0.139823	MMS-IIA-119-c1_112	0.005822	0.03035	0.1918	MoH-M36-c1_144	0.00632	0.01786	0.3538	TH-M4-c1_144	0.01596	0.06468	0.2467	MMS-2-53_162	0.003565	0.03601	0.09899	MMS-Ma100-9-c1_149	0.003265	0.02917	0.1119	MMS-Ma350-1-c1_170	0	0.008531	0	MMS-VB-14_149	0.003265	0.02145	0.1522	MMS-VB-26-c1_144	0	0		MMS-VB-100-c1_148	0.001999	0.02145	0.0932	MMS-VB-116_148	0.001999	0.02145	0.0932	MMS-VI-155_153	0.001498
151	CDS	142695	KE-4b	MaE-M16_146	0.01341	0.04732	0.28339	MMS-IIA-119-c1_113	0.002108	0.02557	0.08245	MoH-M36-c1_145	0.002108	0.02557	0.08245	TH-M4-c1_145	0.006359	0.07186	0.08849	MMS-2-53_163	0.004228	0.02557	0.1653	MMS-Ma100-9-c1_150	0.01244	0.0718	0.1732	MMS-Ma350-1-c1_171	0.001655	0		MMS-VB-14_150	0.01125	0.04254	0.2645	MMS-VB-26-c1_145	0	0		MMS-VB-100-c1_149	0.01125	0.04254	0.2645	MMS-VB-116_149	0.01125	0.04254	0.2645	MMS-VI-155_154	0.01126
152	CDS	143349	KE-4b	MaE-M16_147	0	0.00482	0	MMS-IIA-119-c1_114	0.002348	0.009663	0.2429	MoH-M36-c1_146	0.002348	0.009663	0.2429	TH-M4-c1_146	0.001887	0.03409	0.05536	MMS-2-53_164	0.004231	0.02431	0.174	MMS-Ma100-9-c1_151	0	0.01445	0	MMS-Ma350-1-c1_172	0	0.01445	0	MMS-VB-14_151	0	0.00482	0	MMS-VB-26-c1_146	0	0.009647	0	MMS-VB-100-c1_150	0	0.00482	0	MMS-VB-116_150	0	0.00482	0	MMS-VI-155_155	0
153	CDS	144092	KE-4b	MaE-M16_148	0.004912	0.005414	0.907277	MMS-IIA-119-c1_115	0.007114	0.0275	0.2587	MoH-M36-c1_147	0.009316	0.02753	0.3384	TH-M4-c1_147	0.01485	0.07972	0.1863	MMS-2-53_165	0.007114	0.0275	0.2587	MMS-Ma100-9-c1_152	0.007114	0.03328	0.2138	MMS-Ma350-1-c1_173	0.007114	0.01632	0.4359	MMS-VB-14_152	0.004912	0.005414	0.9073	MMS-VB-26-c1_147	0	0		MMS-VB-100-c1_151	0.004912	0.005414	0.9073	MMS-VB-116_151	0.004912	0.005414	0.9073	MMS-VI-155_156	0.004912
154	CDS	144841	KE-4b	MaE-M16_149	0	0.001599	0	MMS-IIA-119-c1_116	0.003498	0.03706	0.09437	MoH-M36-c1_148	0.003498	0.0387	0.09039	TH-M4-c1_148	0.006754	0.03988	0.1694	MMS-2-53_166	0.004377	0.03606	0.1214	MMS-Ma100-9-c1_153	0.006418	0.02069	0.3102	MMS-Ma350-1-c1_174	0.001705	0.01485	0.1148	MMS-VB-14_153	0.004724	0.01898	0.2489	MMS-VB-26-c1_148	0.005986	0.02499	0.2395	MMS-VB-100-c1_152	0	0.003306	0	MMS-VB-116_152	0	0.003306	0	MMS-VI-155_157	0
155	CDS	146738	KE-4b	MaE-M16_150	0	0.005437	0	MMS-IIA-119-c1_117	0.0037	0.02763	0.1339	MoH-M36-c1_149	0.0037	0.02483	0.149	TH-M4-c1_149	0.001051	0.05661	0.01856	MMS-2-53_167	0.002373	0.02484	0.09551	MMS-Ma100-9-c1_154	0.00235	0.08105	0.02899	MMS-Ma350-1-c1_175	0.00132	0.01647	0.08016	MMS-VB-14_154	0.001319	0.02245	0.05872	MMS-VB-26-c1_149	0	0.02242	0	MMS-VB-100-c1_153	0.001052	0.005422	0.1939	MMS-VB-116_153	0.001052	0.005422	0.1939	MMS-VI-155_158	0
156	CDS	147912	KE-4b	MaE-M16_151	0,003643	0		MMS-IIA-119-c1_118	0.007348	0.02391	0.3074	MoH-M36-c1_150	0.005511	0.02391	0.2305	TH-M4-c1_150	0.005472	0.03164	0.1729	MMS-2-53_168	0.007348	0.02388	0.3078	MMS-Ma100-9-c1_155	0.01455	0.2337	0.06225	MMS-Ma350-1-c1_176	0.001818	0.004034	0.4507	MMS-VB-14_155	0.003646	0.02814	0.1296	MMS-VB-26-c1_150	0.005149	0.02815	0.1829	MMS-VB-100-c1_154	0.001818	0		MMS-VB-116_154	0.001818	0		MMS-VI-155_159	0.001818
157	CDS	148718	KE-4b	MaE-M16_152	0	0.004005	0	MMS-IIA-119-c1_119	0	0.03006	0	MoH-M36-c1_151	0	0.03006	0	TH-M4-c1_151	0.001566	0.05874	0.02666	MMS-2-53_169	0.001873	0.04554	0.04114	MMS-Ma100-9-c1_156	0.007504	0.1851	0.04053	MMS-Ma350-1-c1_177	0	0.01908	0	MMS-VB-14_156	0.00187	0.03723	0.05024	MMS-VB-26-c1_151	0.00187	0.03723	0.05024	MMS-VB-100-c1_155	0.001566	0		MMS-VB-116_155	0.001566	0		MMS-VI-155_160	0.001566
158	CDS	149525	KE-4b	MaE-M16_153	0	0		MMS-IIA-119-c1_120	0.002566	0.01364	0.1882	MoH-M36-c1_152	0.002566	0.02029	0.1265	TH-M4-c1_152	0	0.04053	0	MMS-2-53_170	0.002566	0.01364	0.1882	MMS-Ma100-9-c1_157	0.0116	0.3296	0.0352	MMS-Ma350-1-c1_178	0	0.02029	0	MMS-VB-14_157	0.002563	0.03368	0.07609	MMS-VB-26-c1_152	0	0.04108	0	MMS-VB-100-c1_156	0	0		MMS-VB-116_156	0	0		MMS-VI-155_161	0
159	CDS	150020	KE-4b	MaE-M16_154	0.001906	0.005088	0.374607	MMS-IIA-119-c1_121	0.004355	0.03733	0.1167	MoH-M36-c1_153	0.004355	0.03156	0.138	TH-M4-c1_153	0.003823	0.04782	0.07994	MMS-2-53_171	0.004355	0.03156	0.138	MMS-Ma100-9-c1_158	0.03508	0.1896	0.185	MMS-Ma350-1-c1_179	0.003819	0.02129	0.1794	MMS-VB-14_158	0.003819	0.0621	0.0615	MMS-VB-26-c1_153	0.001906	0.03374	0.05649	MMS-VB-100-c1_157	0.001906	0.005088	0.3746	MMS-VB-116_157	0.001906	0.005088	0.3746	MMS-VI-155_162	0.001906
160	CDS	150628	KE-4b	MaE-M16_155	0,005311	0		MMS-IIA-119-c1_122	0.009354	0		MoH-M36-c1_154	0.009354	0		TH-M4-c1_154	0.02166	0.02202	0.9835	MMS-2-53_172	0.02011	0		MMS-Ma100-9-c1_159	0.07746	0.2192	0.3533	MMS-Ma350-1-c1_180	0.005311	0		MMS-VB-14_159	0.01068	0.02215	0.4821	MMS-VB-26-c1_154	0.009354	0		MMS-VB-100-c1_158	0.005311	0		MMS-VB-116_158	0.005311	0		MMS-VI-155_163	0.005311
161	CDS	150961	KE-4b	MaE-M16_156	0	0.0102	0	MMS-IIA-119-c1_123	0.001635	0.05153	0.03172	MoH-M36-c1_155	0.001635	0.05153	0.03172	TH-M4-c1_155	0.002927	0.06967	0.04202	MMS-2-53_173	0.003283	0.05513	0.05955	MMS-Ma100-9-c1_160	0.02489	0.2463	0.1011	MMS-Ma350-1-c1_181	0.002283	0.05056	0.04514	MMS-VB-14_160	0.001617	0.09058	0.01785	MMS-VB-26-c1_155	0	0.02762	0	MMS-VB-100-c1_159	0	0		MMS-VB-116_159	0	0		MMS-VI-155_164	0
162	CDS	151869	KE-4b	MaE-M16_157	0	0.03789	0	MMS-IIA-119-c1_124	0.001919	0.05075	0.03781	MoH-M36-c1_156	0.001919	0.05075	0.03781	TH-M4-c1_156	0.00382	0.1137	0.0336	MMS-2-53_174	0.001919	0.04671	0.04109	MMS-Ma100-9-c1_161	0.01126	0.1284	0.08768	MMS-Ma350-1-c1_182	0.003454	0.05024	0.06875	MMS-VB-14_161	0	0.0339	0	MMS-VB-26-c1_156	0.00345	0.04681	0.0737	MMS-VB-100-c1_160	0	0		MMS-VB-116_160	0	0		MMS-VI-155_165	0
163	CDS	152649	KE-4b	MaE-M16_158	0	0		MMS-IIA-119-c1_125	0	0.01353	0	MoH-M36-c1_157	0	0.01353	0	TH-M4-c1_157	0.01328	0.2152	0.06173	MMS-2-53_175	0	0.01353	0	MMS-Ma100-9-c1_162	0.004688	0		MMS-Ma350-1-c1_183	0	0		MMS-VB-14_162	0	0		MMS-VB-26-c1_157	0	0		MMS-VB-100-c1_161	0	0		MMS-VB-116_161	0	0		MMS-VI-155_166	0
164	CDS	152908	KE-4b	MaE-M16_159	0	0.03094	0	MMS-IIA-119-c1_126	0	0.01015	0	MoH-M36-c1_158	0	0.01015	0	TH-M4-c1_158	0.01824	0.2741	0.06654	MMS-2-53_176	0	0.02046	0	MMS-Ma100-9-c1_163	0.003724	0.01019	0.3654	MMS-Ma350-1-c1_184	0.003717	0		MMS-VB-14_163	0	0.01015	0	MMS-VB-26-c1_158	0	0.01031	0	MMS-VB-100-c1_162	0	0		MMS-VB-116_162	0	0		MMS-VI-155_167	0
165	CDS	153221	KE-4b	MaE-M16_160	0.004265	0.02692	0.158432	MMS-IIA-119-c1_127	0.006641	0.02208	0.3007	MoH-M36-c1_159	0.005451	0.0221	0.2466	TH-M4-c1_159	0.005676	0.07731	0.07341	MMS-2-53_177	0.005451	0.02979	0.183	MMS-Ma100-9-c1_164	0.004263	0.05453	0.07818	MMS-Ma350-1-c1_185	0.006632	0.01746	0.3799	MMS-VB-14_164	0.004265	0.02692	0.1585	MMS-VB-26-c1_159	0.004493	0.01706	0.2634	MMS-VB-100-c1_163	0	0		MMS-VB-116_163	0	0		MMS-VI-155_168	0
166	CDS	154488	KE-4b	MaE-M16_161	0.004171	0.009994	0.41735	MMS-IIA-119-c1_128	0	0.01513	0	MoH-M36-c1_160	0	0.01513	0	TH-M4-c1_160	0	0.03476	0	MMS-2-53_178	0	0.01509	0	MMS-Ma100-9-c1_165	0.00187	0.01476	0.1267	MMS-Ma350-1-c1_186	0	0.0249	0	MMS-VB-14_165	0.00417	0.02486	0.1677	MMS-VB-26-c1_160	0	0.01008	0	MMS-VB-100-c1_164	0	0		MMS-VB-116_164	0	0		MMS-VI-155_169	0
167	CDS	155138	KE-4b	MaE-M16_162	0.002503	0.06565	0.0381264	MMS-IIA-119-c1_129	0.004797	0.06217	0.07715	MoH-M36-c1_161	0.004794	0.06493	0.07384	TH-M4-c1_161	0.006867	0.0799	0.08595	MMS-2-53_179	0.005716	0.05708	0.1002	MMS-Ma100-9-c1_166	0.003191	0.0684	0.04665	MMS-Ma350-1-c1_187	0.005953	0.04418	0.1347	MMS-VB-14_166	0.00137	0.06327	0.02166	MMS-VB-26-c1_161	0.003887	0.04707	0.08259	MMS-VB-100-c1_165	0.0009135	0.004738	0.1928	MMS-VB-116_165	0.0009135	0.004738	0.1928	MMS-VI-155_170	0
168	CDS	156435	KE-4b	MaE-M16_163	0.01392	0.04239	0.328379	MMS-IIA-119-c1_130	0.01507	0.05547	0.2717	MoH-M36-c1_162	0.01469	0.04835	0.3038	TH-M4-c1_162	0.009302	0.05236	0.1777	MMS-2-53_180	0.01614	0.05147	0.3136	MMS-Ma100-9-c1_167	0.01248	0.02371	0.5262	MMS-Ma350-1-c1_188	0.009594	0.02971	0.3229	MMS-VB-14_167	0.002813	0.01454	0.1935	MMS-VB-26-c1_162	0.004226	0.02669	0.1583	MMS-VB-100-c1_166	0.001406	0		MMS-VB-116_166	0.001406	0		MMS-VI-155_171	0.001406
169	CDS	157564	KE-4b	MaE-M16_164	0.002046	0.02624	0.0779726	MMS-IIA-119-c1_131	0.002047	0.174	0.01177	MoH-M36-c1_163	0.002047	0.174	0.01177	TH-M4-c1_163	0.004611	0.1184	0.03894	MMS-2-53_181	0.002047	0.174	0.01177	MMS-Ma100-9-c1_168	0.002046	0.02624	0.07797	MMS-Ma350-1-c1_189	0.002046	0.1005	0.02036	MMS-VB-14_168	0.004103	0.0263	0.156	MMS-VB-26-c1_163	0.004103	0.01583	0.2592	MMS-VB-100-c1_167	0	0		MMS-VB-116_167	0	0		MMS-VI-155_172	0
170	CDS	158177	KE-4b	MaE-M16_165	0	0.004964	0	MMS-IIA-119-c1_132	0	0.03597	0	MoH-M36-c1_164	0	0.03597	0	TH-M4-c1_164	0.01131	0.1058	0.1069	MMS-2-53_182	0.00183	0.04298	0.04257	MMS-Ma100-9-c1_169	0.006541	0.1004	0.06515	MMS-Ma350-1-c1_190	0	0.004964	0	MMS-VB-14_169	0.01208	0.0854	0.1414	MMS-VB-26-c1_164	0.01208	0.0854	0.1414	MMS-VB-100-c1_168	0	0.01	0	MMS-VB-116_168	0	0.01	0	MMS-VI-155_173	0
171	CDS	158821	KE-4b	MaE-M16_166	0	0.02012	0	MMS-IIA-119-c1_133	0.001642	0.15	0.01095	MoH-M36-c1_165	0.001642	0.15	0.01095	TH-M4-c1_165	0.004002	0.1233	0.03245	MMS-2-53_183	0.001643	0.1444	0.01138	MMS-Ma100-9-c1_170	0.004	0.119	0.03363	MMS-Ma350-1-c1_191	0	0		MMS-VB-14_170	0.003288	0.3343	0.009835	MMS-VB-26-c1_165	0.007133	0.3908	0.01825	MMS-VB-100-c1_169	0	0		MMS-VB-116_169	0	0		MMS-VI-155_174	0
172	CDS	159562	KE-4b	MaE-M16_167	0	0.01992	0	MMS-IIA-119-c1_134	0.009648	0.06304	0.153	MoH-M36-c1_166	0.009648	0.06304	0.153	TH-M4-c1_166	0.00576	0.1393	0.04134	MMS-2-53_184	0.007707	0.06775	0.1138	MMS-Ma100-9-c1_171	0.007697	0.1236	0.06226	MMS-Ma350-1-c1_192	0.001916	0		MMS-VB-14_171	0.01649	0.2037	0.08094	MMS-VB-26-c1_166	0.01488	0.2156	0.06904	MMS-VB-100-c1_170	0	0		MMS-VB-116_170	0	0		MMS-VI-155_175	0
173	CDS	160329	KE-4b	MaE-M16_168	0	0.008889	0	MMS-IIA-119-c1_135	0.003714	0.03844	0.0966	MoH-M36-c1_167	0.003714	0.0477	0.07785	TH-M4-c1_167	0.0171	0.2642	0.06474	MMS-2-53_185	0	0.03865	0	MMS-Ma100-9-c1_172	0.0171	0.2528	0.06765	MMS-Ma350-1-c1_193	0	0		MMS-VB-14_172	0.006512	0.3041	0.02141	MMS-VB-26-c1_167	0.006512	0.3041	0.02141	MMS-VB-100-c1_171	0	0		MMS-VB-116_171	0	0		MMS-VI-155_176	0
174	CDS	160720	KE-4b	MaE-M16_169	0	0		MMS-IIA-119-c1_136	0.00936	0.08382	0.1117	MoH-M36-c1_168	0.00936	0.08382	0.1117	TH-M4-c1_168	0.01408	0.1754	0.08024	MMS-2-53_186	0.00936	0.08382	0.1117	MMS-Ma100-9-c1_173	0.01408	0.1635	0.08607	MMS-Ma350-1-c1_194	0	0		MMS-VB-14_173	0.013	0.1872	0.06944	MMS-VB-26-c1_168	0.013	0.1872	0.06944	MMS-VB-100-c1_172	0	0		MMS-VB-116_172	0	0		MMS-VI-155_177	0
175	CDS	161048	KE-4b	MaE-M16_170	0	0		MMS-IIA-119-c1_137	0.003462	0.02988	0.1159	MoH-M36-c1_169	0.003462	0.02988	0.1159	TH-M4-c1_169	0.03323	0.2056	0.1616	MMS-2-53_187	0.003462	0.05601	0.06182	MMS-Ma100-9-c1_174	0.02972	0.2176	0.1366	MMS-Ma350-1-c1_195	0	0		MMS-VB-14_174	0.004467	0.06624	0.06743	MMS-VB-26-c1_169	0.02973	0.2413	0.1232	MMS-VB-100-c1_173	0	0		MMS-VB-116_173	0	0		MMS-VI-155_178	0.004467
176	CDS	161395	KE-4b	MaE-M16_171	0	0		MMS-IIA-119-c1_138	0.03002	0.04827	0.6219	MoH-M36-c1_170	0.03002	0.04827	0.6219	TH-M4-c1_170	0	0.03126	0	MMS-2-53_188	0.03002	0.04827	0.6219	MMS-Ma100-9-c1_175	0	0.03126	0	MMS-Ma350-1-c1_196	0.006211	0		MMS-VB-14_175	0	0		MMS-VB-26-c1_170	0	0.01601	0	MMS-VB-100-c1_174	0	0		MMS-VB-116_174	0	0		MMS-VI-155_179	0
177	CDS	161598	KE-4b	MaE-M16_172	0	0		MMS-IIA-119-c1_139	0.01361	0.0469	0.2903	MoH-M36-c1_171	0.01361	0.0469	0.2903	TH-M4-c1_171	0.006595	0.04535	0.1454	MMS-2-53_189	0.01361	0.0469	0.2903	MMS-Ma100-9-c1_176	0.006595	0.02973	0.2218	MMS-Ma350-1-c1_197	0	0		MMS-VB-14_176	0	0		MMS-VB-26-c1_171	0	0.01493	0	MMS-VB-100-c1_175	0	0		MMS-VB-116_175	0	0		MMS-VI-155_180	0
178	CDS	161819	KE-4b	MaE-M16_173	0,002078	0		MMS-IIA-119-c1_140	0.01785	0.2199	0.08119	MoH-M36-c1_172	0.01785	0.2199	0.08119					MMS-2-53_190	0.01785	0.2327	0.07672	MMS-Ma100-9-c1_177	0.005823	0.04609	0.1263	MMS-Ma350-1-c1_198	0.002102	0		MMS-VB-14_177	0	0		MMS-VB-26-c1_172	0	0.01759	0	MMS-VB-100-c1_176	0	0		MMS-VB-116_176	0	0		MMS-VI-155_181	0.001651
179	CDS	162662	KE-4b	MaE-M16_174	0.002482	0.005232	0.474388	MMS-IIA-119-c1_141	0.03299	0.2892	0.1141	MoH-M36-c1_173	0.03087	0.2898	0.1065	TH-M4-c1_173	0.02111	0.2325	0.09077	MMS-2-53_191	0.03087	0.3033	0.1018	MMS-Ma100-9-c1_178	0	0.03165	0	MMS-Ma350-1-c1_199	0	0.005232	0	MMS-VB-14_178	0	0.005232	0	MMS-VB-26-c1_173	0	0.005232	0	MMS-VB-100-c1_177	0	0.01047	0	MMS-VB-116_177	0	0.01047	0	MMS-VI-155_182	0
180	CDS	163278	KE-4b	MaE-M16_175	0	0.002336	0	MMS-IIA-119-c1_142	0.05448	1.014	0.05372	MoH-M36-c1_174	0.05448	1.014	0.05372	TH-M4-c1_174	0.05641	0.9985	0.05649	MMS-2-53_192	0.05559	1.001	0.05555	MMS-Ma100-9-c1_179	0.00415	0.04041	0.1027	MMS-Ma350-1-c1_200	0	0		MMS-VB-14_179	0	0		MMS-VB-26-c1_174	0.002072	0.01631	0.127	MMS-VB-100-c1_178	0	0.002336	0	MMS-VB-116_178	0	0.002336	0	MMS-VI-155_183	0
181	CDS	164579	KE-4b	MaE-M16_176	0	0.004299	0	MMS-IIA-119-c1_143	0.09205	0.763	0.1207	MoH-M36-c1_175	0.09205	0.763	0.1207	TH-M4-c1_175	0.09593	0.745	0.1288	MMS-2-53_193	0.09455	0.7396	0.1278	MMS-Ma100-9-c1_180	0	0		MMS-Ma350-1-c1_201	0	0		MMS-VB-14_180	0	0		MMS-VB-26-c1_175	0	0.004278	0	MMS-VB-100-c1_179	0	0.01301	0	MMS-VB-116_179	0	0.01301	0	MMS-VI-155_184	0
182	CDS	165286	KE-4b	MaE-M16_177	0	0		MMS-IIA-119-c1_144	0.005127	0.05508	0.09309	MoH-M36-c1_176	0.00513	0.04279	0.1199	TH-M4-c1_176	0.00965	0.3278	0.02944	MMS-2-53_194	0.002561	0.04807	0.05327	MMS-Ma100-9-c1_181	0	0.017	0	MMS-Ma350-1-c1_202	0	0		MMS-VB-14_181	0	0		MMS-VB-26-c1_176	0.001965	0.01701	0.1155	MMS-VB-100-c1_180	0	0.017	0	MMS-VB-116_180	0	0.017	0	MMS-VI-155_185	0
183	CDS	165896	KE-4b	MaE-M16_178	0	0		MMS-IIA-119-c1_145	0.01106	0.04028	0.2747	MoH-M36-c1_177	0	0		TH-M4-c1_177	0.01106	0.1827	0.06051	MMS-2-53_195	0.01507	0.04048	0.3722	MMS-Ma100-9-c1_182	0	0.00782	0	MMS-Ma350-1-c1_203	0	0		MMS-VB-14_182	0	0		MMS-VB-26-c1_177	0.003136	0		MMS-VB-100-c1_181	0	0.01567	0	MMS-VB-116_181	0	0.01567	0	MMS-VI-155_186	0
A-4-Thr-TGT	tR	166342	KE-4b
184	CDS	166431	KE-4b	MaE-M16_179	0	0.01069	0	MMS-IIA-119-c1_146	0	0.01258	0	MoH-M36-c1_178	0	0.01799	0	TH-M4-c1_179	0	0.0333	0	MMS-2-53_197	0	0.03648	0	MMS-Ma100-9-c1_183	0.001237	0.02836	0.04361	MMS-Ma350-1-c1_205	0	0		MMS-VB-14_184	0	0.008033	0	MMS-VB-26-c1_178	0	0.01618	0	MMS-VB-100-c1_183	0	0.01886	0	MMS-VB-116_183	0	0.01886	0	MMS-VI-155_187	0
A-5-Tyr-GTA	tR	166504	KE-4b
A-6-Gly-TCC	tR	166639	KE-4b
A-7-Thr-GGT	tR	166737	KE-4b
185	CDS	166855	KE-4b	MaE-M16_180	0	0		MMS-IIA-119-c1_147	0	0		MoH-M36-c1_179	0	0		TH-M4-c1_180	0.003593	0.06319	0.05686	MMS-2-53_198	0	0.038	0	MMS-Ma100-9-c1_184	0	0.0649	0	MMS-Ma350-1-c1_206	0	0		MMS-VB-14_185	0.004317	0		MMS-VB-26-c1_179	0	0.009327	0	MMS-VB-100-c1_184	0	0		MMS-VB-116_184	0	0		MMS-VI-155_188	0
A-8-Trp-CCA	tR	168068	KE-4b
186	CDS	168163	KE-4b	MaE-M16_181	0.002785	0.03811	0.0730779	MMS-IIA-119-c1_148	0.002785	0.03811	0.07307	MoH-M36-c1_180	0.002786	0.006012	0.4634	TH-M4-c1_181	0.002786	0.01829	0.1523	MMS-2-53_199	0.002785	0.02564	0.1086	MMS-Ma100-9-c1_185	0.002786	0.05005	0.05566	MMS-Ma350-1-c1_207	0.002785	0.04465	0.06236	MMS-VB-14_186	0.002785	0.03811	0.07307	MMS-VB-26-c1_180	0.002786	0.01206	0.2311	MMS-VB-100-c1_185	0.002786	0		MMS-VB-116_185	0.002786	0		MMS-VI-155_189	0.002786
187	CDS	168510	KE-4b	MaE-M16_182	0	0.02313	0	MMS-IIA-119-c1_149	0	0.02313	0	MoH-M36-c1_181	0	0.0473	0	TH-M4-c1_182	0	0.04354	0	MMS-2-53_200	0	0.05171	0	MMS-Ma100-9-c1_186	0.002894	0.06836	0.04234	MMS-Ma350-1-c1_208	0	0.0313	0	MMS-VB-14_187	0	0.03095	0	MMS-VB-26-c1_181	0	0.039	0	MMS-VB-100-c1_186	0	0		MMS-VB-116_186	0	0		MMS-VI-155_190	0
188	CDS	169118	KE-4b	MaE-M16_183	0.002171	0.02134	0.101734	MMS-IIA-119-c1_150	0.00217	0.02914	0.07446	MoH-M36-c1_182	0.002171	0.04086	0.05312	TH-M4-c1_183	0.002171	0.02763	0.07856	MMS-2-53_201	0.00435	0.05331	0.08159	MMS-Ma100-9-c1_187	0.002171	0.04086	0.05312	MMS-Ma350-1-c1_209	0.002171	0.02609	0.08318	MMS-VB-14_188	0.005794	0.0409	0.1417	MMS-VB-26-c1_182	0.003981	0.04883	0.08152	MMS-VB-100-c1_187	0.002171	0.01365	0.159	MMS-VB-116_187	0.002171	0.01365	0.159	MMS-VI-155_191	0.002171
189	CDS	169551	KE-4b	MaE-M16_184	0.002389	0.0971	0.0246035	MMS-IIA-119-c1_151	0.002389	0.0971	0.02461	MoH-M36-c1_183	0.002389	0.0971	0.02461	TH-M4-c1_184	0.002389	0.1191	0.02006	MMS-2-53_202	0.002389	0.1152	0.02073	MMS-Ma100-9-c1_188	0	0.0551	0	MMS-Ma350-1-c1_210	0.002389	0.1035	0.02309	MMS-VB-14_189	0.002389	0.0971	0.02461	MMS-VB-26-c1_183	0.002389	0.0971	0.02461	MMS-VB-100-c1_188	0	0		MMS-VB-116_188	0	0		MMS-VI-155_192	0
190	CDS	170469	KE-4b	MaE-M16_185	0.03029	0.1602	0.189076	MMS-IIA-119-c1_152	0.02615	0.1602	0.1632	MoH-M36-c1_184	0.02615	0.1602	0.1632	TH-M4-c1_185	0.02615	0.1602	0.1633	MMS-2-53_203	0.02615	0.17	0.1538	MMS-Ma100-9-c1_189	0.02882	0.1443	0.1998	MMS-Ma350-1-c1_211	0.02615	0.1602	0.1632	MMS-VB-14_190	0.02955	0.181	0.1633	MMS-VB-26-c1_184	0.02615	0.1703	0.1535	MMS-VB-100-c1_189	0.01053	0.04169	0.2525	MMS-VB-116_189	0.01053	0.04169	0.2525	MMS-VI-155_193	0.007277
191	CDS	171031	KE-4b	MaE-M16_186	0.0007121	0.05957	0.011954	MMS-IIA-119-c1_153	0.0007117	0.06195	0.01149	MoH-M36-c1_185	0.0007121	0.05875	0.01212					MMS-2-53_204	0.0009992	0.0628	0.01591	MMS-Ma100-9-c1_190	0.0007852	0.06206	0.01265	MMS-Ma350-1-c1_212	0.0007121	0.05957	0.01195	MMS-VB-14_191	0.0007144	0.03619	0.01974	MMS-VB-26-c1_185	0.0007135	0.04548	0.01569	MMS-VB-100-c1_190	0	0.002944	0	MMS-VB-116_190	0	0.002944	0	MMS-VI-155_194	0
192	CDS	171565	KE-4b	MaE-M16_187	0.0002843	0.02073	0.0137144	MMS-IIA-119-c1_154	0.0003509	0.006312	0.05558	MoH-M36-c1_186	0.000351	0.006983	0.05027	TH-M4-c1_187	0	0.04562	0	MMS-2-53_205	0.0002842	0.03009	0.009445	MMS-Ma100-9-c1_191	0.001764	0.08236	0.02142	MMS-Ma350-1-c1_213	0	0.00631	0	MMS-VB-14_192	0.0002843	0.0185	0.01536	MMS-VB-26-c1_186	0	0.01494	0	MMS-VB-100-c1_191	0.0002842	0.01573	0.01807	MMS-VB-116_191	0.0002842	0.01573	0.01807	MMS-VI-155_195	0.0002844
193	CDS	175746	KE-4b	MaE-M16_188	0	0.007854	0	MMS-IIA-119-c1_155	0	0		MoH-M36-c1_187	0	0		TH-M4-c1_188	0	0.05549	0	MMS-2-53_206	0	0.03193	0	MMS-Ma100-9-c1_192	0	0.132	0	MMS-Ma350-1-c1_214	0	0		MMS-VB-14_193	0	0.007854	0	MMS-VB-26-c1_187	0	0.007854	0	MMS-VB-100-c1_192	0	0.03193	0	MMS-VB-116_192	0	0.03193	0	MMS-VI-155_196	0
194	CDS	180112	KE-4b	MaE-M16_189	0	0.01212	0	MMS-IIA-119-c1_156	0	0.01212	0	MoH-M36-c1_188	0	0.01212	0	TH-M4-c1_189	0	0.06073	0	MMS-2-53_207	0	0.04631	0	MMS-Ma100-9-c1_193	0	0.1005	0	MMS-Ma350-1-c1_215	0	0.01212	0	MMS-VB-14_194	0	0.01212	0	MMS-VB-26-c1_188	0	0.01212	0	MMS-VB-100-c1_193	0	0.04631	0	MMS-VB-116_193	0	0.04631	0	MMS-VI-155_197	0
195	CDS	180523	KE-4b	MaE-M16_190	0	0.009356	0	MMS-IIA-119-c1_157	0	0		MoH-M36-c1_189	0	0		TH-M4-c1_190	0.0006908	0.07202	0.009593	MMS-2-53_208	0.000576	0.01938	0.02973	MMS-Ma100-9-c1_194	0.005787	0.1034	0.05595	MMS-Ma350-1-c1_216	0	0.002856	0	MMS-VB-14_195	0	0.009356	0	MMS-VB-26-c1_189	0	0.009356	0	MMS-VB-100-c1_194	0	0.01096	0	MMS-VB-116_194	0	0.01096	0	MMS-VI-155_198	0
196	CDS	181022	KE-4b
197	CDS	183136	KE-4b	MaE-M16_192	0	0.01029	0	MMS-IIA-119-c1_159	0	0		MoH-M36-c1_191	0	0		TH-M4-c1_192	0	0.1395	0	MMS-2-53_210	0	0.03038	0	MMS-Ma100-9-c1_196	0	0.1071	0	MMS-Ma350-1-c1_218	0	0		MMS-VB-14_197	0	0.01029	0	MMS-VB-26-c1_191	0	0.01029	0	MMS-VB-100-c1_196	0	0		MMS-VB-116_196	0	0		MMS-VI-155_200	0
198	CDS	184379	KE-4b	MaE-M16_193	0.003922	0.07208	0.0544118	MMS-IIA-119-c1_160	0	0		MoH-M36-c1_192	0	0		TH-M4-c1_193	0.004289	0.06336	0.0677	MMS-2-53_211	0.003919	0.0759	0.05163	MMS-Ma100-9-c1_197	0	0.02216	0	MMS-Ma350-1-c1_219	0	0		MMS-VB-14_198	0.003922	0.07208	0.05441	MMS-VB-26-c1_192	0.003922	0.07208	0.05441	MMS-VB-100-c1_197	0.003919	0.08147	0.04811	MMS-VB-116_197	0.003919	0.08147	0.04811	MMS-VI-155_201	0.003919
199	CDS	184782	KE-4b	MaE-M16_194	0.003872	0.07976	0.0485456	MMS-IIA-119-c1_161	0	0.004812	0	MoH-M36-c1_193	0	0		TH-M4-c1_194	0	0.07502	0	MMS-2-53_212	0	0.07988	0	MMS-Ma100-9-c1_198	0	0		MMS-Ma350-1-c1_220	0	0		MMS-VB-14_199	0.001932	0.09034	0.02139	MMS-VB-26-c1_193	0.001932	0.09553	0.02023	MMS-VB-100-c1_198	0	0.08004	0	MMS-VB-116_198	0	0.08004	0	MMS-VI-155_202	0
200	CDS	185426	KE-4b	MaE-M16_195	0	0.03153	0	MMS-IIA-119-c1_162	0	0		MoH-M36-c1_194	0	0		TH-M4-c1_195	0	0.02111	0	MMS-2-53_213	0.004759	0.03169	0.1502	MMS-Ma100-9-c1_199	0	0.01036	0	MMS-Ma350-1-c1_221	0	0		MMS-VB-14_200	0	0.03153	0	MMS-VB-26-c1_194	0	0.03153	0	MMS-VB-100-c1_199	0	0.03153	0	MMS-VB-116_199	0	0.03153	0	MMS-VI-155_203	0
201	CDS	186049	KE-4b	MaE-M16_196	0	0.11	0	MMS-IIA-119-c1_163	0	0		MoH-M36-c1_195	0	0		TH-M4-c1_196	0	0.0878	0	MMS-2-53_214	0	0.1056	0	MMS-Ma100-9-c1_200	0	0.02528	0	MMS-Ma350-1-c1_222	0	0		MMS-VB-14_201	0	0.11	0	MMS-VB-26-c1_195	0	0.11	0	MMS-VB-100-c1_200	0	0.09715	0	MMS-VB-116_200	0	0.09715	0	MMS-VI-155_204	0
202	CDS	186370	KE-4b	MaE-M16_197	0	0.04964	0	MMS-IIA-119-c1_164	0	0		MoH-M36-c1_196	0	0		TH-M4-c1_197	0	0.04635	0	MMS-2-53_215	0	0.08543	0	MMS-Ma100-9-c1_201	0	0		MMS-Ma350-1-c1_223	0	0		MMS-VB-14_202	0	0.04964	0	MMS-VB-26-c1_196	0	0.04964	0	MMS-VB-100-c1_201	0	0.04964	0	MMS-VB-116_201	0	0.04964	0	MMS-VI-155_205	0
203	CDS	187209	KE-4b	MaE-M16_198	0	0.03665	0	MMS-IIA-119-c1_165	0	0		MoH-M36-c1_197	0	0		TH-M4-c1_198	0	0.03665	0	MMS-2-53_216	0	0.05674	0	MMS-Ma100-9-c1_202	0	0.0271	0	MMS-Ma350-1-c1_224	0	0		MMS-VB-14_203	0	0.03665	0	MMS-VB-26-c1_197	0	0.03665	0	MMS-VB-100-c1_202	0	0.02902	0	MMS-VB-116_202	0	0.02902	0	MMS-VI-155_206	0
204	CDS	187486	KE-4b	MaE-M16_199	0,001842	0		MMS-IIA-119-c1_166	0	0		MoH-M36-c1_198	0	0		TH-M4-c1_199	0.003333	0.02045	0.163	MMS-2-53_217	0.004488	0.008143	0.5511	MMS-Ma100-9-c1_203	0.01046	0.07113	0.1471	MMS-Ma350-1-c1_225	0	0		MMS-VB-14_204	0.001842	0		MMS-VB-26-c1_198	0.001842	0		MMS-VB-100-c1_203	0	0.008035	0	MMS-VB-116_203	0	0.008035	0	MMS-VI-155_207	0
205	CDS	187833	KE-4b	MaE-M16_200	0	0		MMS-IIA-119-c1_167	0	0		MoH-M36-c1_199	0	0		TH-M4-c1_200	0	0.007881	0	MMS-2-53_218	0	0.00787	0	MMS-Ma100-9-c1_204	0	0.09972	0	MMS-Ma350-1-c1_226	0.002967	0.02121	0.1399	MMS-VB-14_205	0	0		MMS-VB-26-c1_199	0	0		MMS-VB-100-c1_204	0	0.02126	0	MMS-VB-116_204	0	0.02126	0	MMS-VI-155_208	0
206	CDS	188614	KE-4b	MaE-M16_201	0	0		MMS-IIA-119-c1_168	0	0		MoH-M36-c1_200	0	0		TH-M4-c1_201	0	0.01503	0	MMS-2-53_219	0	0		MMS-Ma100-9-c1_205	0	0.01503	0	MMS-Ma350-1-c1_227	0	0		MMS-VB-14_206	0	0		MMS-VB-26-c1_200	0	0		MMS-VB-100-c1_205	0	0.03848	0	MMS-VB-116_205	0	0.03848	0	MMS-VI-155_209	0
207	CDS	189032	KE-4b	MaE-M16_202	0	0		MMS-IIA-119-c1_169	0	0		MoH-M36-c1_201	0	0		TH-M4-c1_202	0	0	NA	MMS-2-53_220	0	0		MMS-Ma100-9-c1_206	0.005583	0.07509	0.07435	MMS-Ma350-1-c1_228	0	0		MMS-VB-14_207	0	0		MMS-VB-26-c1_201	0	0		MMS-VB-100-c1_206	0	0		MMS-VB-116_206	0	0		MMS-VI-155_210	0
208	CDS	189229	KE-4b	MaE-M16_203	0	0.01714	0	MMS-IIA-119-c1_170	0	0		MoH-M36-c1_202	0	0		TH-M4-c1_203	0	0.00857	0	MMS-2-53_221	0	0.02324	0	MMS-Ma100-9-c1_207	0	0.03521	0	MMS-Ma350-1-c1_229	0	0		MMS-VB-14_208	0	0.01714	0	MMS-VB-26-c1_202	0	0.01714	0	MMS-VB-100-c1_207	0	0.01744	0	MMS-VB-116_207	0	0.01744	0	MMS-VI-155_211	0
209	CDS	189658	KE-4b	MaE-M16_204	0	0.09592	0	MMS-IIA-119-c1_171	0	0		MoH-M36-c1_203	0	0		TH-M4-c1_204	0	0.04049	0	MMS-2-53_222	0	0.08434	0	MMS-Ma100-9-c1_208	0.00474	0.1329	0.03567	MMS-Ma350-1-c1_230	0	0		MMS-VB-14_209	0	0.08434	0	MMS-VB-26-c1_203	0	0.08434	0	MMS-VB-100-c1_208	0	0.09796	0	MMS-VB-116_208	0	0.09796	0	MMS-VI-155_212	0
210	CDS	190037	KE-4b	MaE-M16_205	0	0.01245	0	MMS-IIA-119-c1_172	0	0		MoH-M36-c1_204	0	0		TH-M4-c1_205	0	0.02447	0	MMS-2-53_223	0	0.006135	0	MMS-Ma100-9-c1_209	0	0.1077	0	MMS-Ma350-1-c1_231	0	0		MMS-VB-14_210	0	0.006135	0	MMS-VB-26-c1_204	0	0.006135	0	MMS-VB-100-c1_209	0.002219	0.01226	0.181	MMS-VB-116_209	0.002219	0.01226	0.181	MMS-VI-155_213	0
211	CDS	190363	KE-4b	MaE-M16_206	0	0		MMS-IIA-119-c1_173	0	0.01067	0	MoH-M36-c1_205	0	0		TH-M4-c1_206	0	0.01067	0	MMS-2-53_224	0	0		MMS-Ma100-9-c1_210	0	0.0329	0	MMS-Ma350-1-c1_232	0	0		MMS-VB-14_211	0	0		MMS-VB-26-c1_205	0	0.01067	0	MMS-VB-100-c1_210	0	0		MMS-VB-116_210	0	0		MMS-VI-155_214	0
212	CDS	190912	KE-4b	MaE-M16_207	0	0.008233	0	MMS-IIA-119-c1_174	0	0		MoH-M36-c1_206	0	0.01559	0	TH-M4-c1_207	0	0.04391	0	MMS-2-53_225	0	0.01673	0	MMS-Ma100-9-c1_211	0	0.08353	0	MMS-Ma350-1-c1_233	0	0.008233	0	MMS-VB-14_212	0	0.01673	0	MMS-VB-26-c1_206	0	0.008233	0	MMS-VB-100-c1_211	0	0.01673	0	MMS-VB-116_211	0	0.01673	0	MMS-VI-155_215	0
213	CDS	191233	KE-4b	MaE-M16_208	0	0.02917	0	MMS-IIA-119-c1_175	0	0		MoH-M36-c1_207	0	0		TH-M4-c1_208	0	0.01741	0	MMS-2-53_226	0.002758	0.01226	0.2249	MMS-Ma100-9-c1_212	0.00227	0.1386	0.01638	MMS-Ma350-1-c1_234	0	0		MMS-VB-14_213	0	0.02917	0	MMS-VB-26-c1_207	0	0.0175	0	MMS-VB-100-c1_212	0	0		MMS-VB-116_212	0	0		MMS-VI-155_216	0
214	CDS	191640	KE-4b	MaE-M16_209	0	0		MMS-IIA-119-c1_176	0	0		MoH-M36-c1_208	0	0		TH-M4-c1_209	0	0.05716	0	MMS-2-53_227	0.003488	0		MMS-Ma100-9-c1_213	0	0.0821	0	MMS-Ma350-1-c1_235	0	0		MMS-VB-14_214	0	0		MMS-VB-26-c1_208	0	0		MMS-VB-100-c1_213	0	0.008998	0	MMS-VB-116_213	0	0.008998	0	MMS-VI-155_217	0
215	CDS	192184	KE-4b	MaE-M16_210	0	0.01263	0	MMS-IIA-119-c1_177	0	0		MoH-M36-c1_209	0	0		TH-M4-c1_210	0	0.02124	0	MMS-2-53_228	0.002927	0.01278	0.2291	MMS-Ma100-9-c1_214	0.002856	0.08025	0.03559	MMS-Ma350-1-c1_236	0	0		MMS-VB-14_215	0	0.01263	0	MMS-VB-26-c1_209	0	0.01263	0	MMS-VB-100-c1_214	0	0		MMS-VB-116_214	0	0		MMS-VI-155_218	0
216	CDS	192564	KE-4b	MaE-M16_211	0,01496	0		MMS-IIA-119-c1_178	0	0		MoH-M36-c1_210	0	0		TH-M4-c1_211	0.007408	0.02899	0.2555	MMS-2-53_229	0.01489	0.02899	0.5136	MMS-Ma100-9-c1_215	0.007408	0.04533	0.1634	MMS-Ma350-1-c1_237	0	0		MMS-VB-14_216	0.01496	0		MMS-VB-26-c1_210	0.01496	0		MMS-VB-100-c1_215	0.00742	0		MMS-VB-116_215	0.00742	0		MMS-VI-155_219	0.007408
217	CDS	193081	KE-4b	MaE-M16_212	0,003542	0		MMS-IIA-119-c1_179	0	0		MoH-M36-c1_211	0	0		TH-M4-c1_212	0	0.03271	0	MMS-2-53_230	0.002865	0.006665	0.4299	MMS-Ma100-9-c1_216	0	0.06348	0	MMS-Ma350-1-c1_238	0	0.01191	0	MMS-VB-14_217	0	0		MMS-VB-26-c1_211	0	0		MMS-VB-100-c1_216	0	0.01855	0	MMS-VB-116_216	0	0.01855	0	MMS-VI-155_220	0
218	CDS	193294	KE-4b	MaE-M16_213	0	0.004539	0	MMS-IIA-119-c1_180	0	0		MoH-M36-c1_212	0	0		TH-M4-c1_213	0	0.02712	0	MMS-2-53_231	0	0.006879	0	MMS-Ma100-9-c1_217	0	0.07766	0	MMS-Ma350-1-c1_239	0	0		MMS-VB-14_218	0	0.004539	0	MMS-VB-26-c1_212	0	0.006826	0	MMS-VB-100-c1_217	0	0.00227	0	MMS-VB-116_217	0	0.00227	0	MMS-VI-155_221	0.00115
219	CDS	193742	KE-4b	MaE-M16_214	0	0.01598	0	MMS-IIA-119-c1_181	0	0.01598	0	MoH-M36-c1_213	0	0.01598	0	TH-M4-c1_214	0	0.04806	0	MMS-2-53_232	0.006603	0.09786	0.06748	MMS-Ma100-9-c1_218	0	0.1184	0	MMS-Ma350-1-c1_240	0	0.04806	0	MMS-VB-14_219	0	0.01598	0	MMS-VB-26-c1_213	0	0.01598	0	MMS-VB-100-c1_218	0	0.04806	0	MMS-VB-116_218	0	0.04806	0	MMS-VI-155_222	0
220	CDS	195075	KE-4b	MaE-M16_215	0	0.01549	0	MMS-IIA-119-c1_182	0	0		MoH-M36-c1_214	0	0		TH-M4-c1_215	0	0.04049	0	MMS-2-53_233	0	0.07556	0	MMS-Ma100-9-c1_219	0	0.05889	0	MMS-Ma350-1-c1_241	0.004102	0.01549	0.2649	MMS-VB-14_220	0	0.01549	0	MMS-VB-26-c1_214	0	0.01549	0	MMS-VB-100-c1_219	0	0.01549	0	MMS-VB-116_219	0	0.01549	0	MMS-VI-155_223	0
221	CDS	195527	KE-4b	MaE-M16_216	0	0.01333	0	MMS-IIA-119-c1_183	0	0		MoH-M36-c1_215	0.00376	0		TH-M4-c1_216	0	0.02504	0	MMS-2-53_234	0	0.008252	0	MMS-Ma100-9-c1_220	0	0.008252	0	MMS-Ma350-1-c1_242	0	0		MMS-VB-14_221	0	0.01333	0	MMS-VB-26-c1_215	0	0.01333	0	MMS-VB-100-c1_220	0	0		MMS-VB-116_220	0	0		MMS-VI-155_224	0
222	CDS	195910	KE-4b	MaE-M16_217	0	0.01439	0	MMS-IIA-119-c1_184	0	0		MoH-M36-c1_216	0	0		TH-M4-c1_217	0	0.01445	0	MMS-2-53_235	0	0.05881	0	MMS-Ma100-9-c1_221	0	0.05896	0	MMS-Ma350-1-c1_243	0	0.0241	0	MMS-VB-14_222	0	0.01439	0	MMS-VB-26-c1_216	0	0.0241	0	MMS-VB-100-c1_221	0	0.0241	0	MMS-VB-116_221	0	0.0241	0	MMS-VI-155_225	0
223	CDS	196345	KE-4b	MaE-M16_218	0	0.002982	0	MMS-IIA-119-c1_185	0	0		MoH-M36-c1_217	0	0		TH-M4-c1_218	0.001548	0.005995	0.2582	MMS-2-53_236	0.001211	0.03732	0.03246	MMS-Ma100-9-c1_222	0	0.04704	0	MMS-Ma350-1-c1_244	0	0.01203	0	MMS-VB-14_223	0	0.002982	0	MMS-VB-26-c1_217	0	0.01203	0	MMS-VB-100-c1_222	0	0.01203	0	MMS-VB-116_222	0	0.01203	0	MMS-VI-155_226	0
224	CDS	197005	KE-4b	MaE-M16_219	0.006789	0.007265	0.93448	MMS-IIA-119-c1_186	0.003784	0		MoH-M36-c1_218	0.003784	0		TH-M4-c1_219	0.003784	0.0221	0.1712	MMS-2-53_237	0.003773	0.09305	0.04054	MMS-Ma100-9-c1_223	0.003784	0.03813	0.09924	MMS-Ma350-1-c1_245	0.003784	0		MMS-VB-14_224	0.006789	0.007265	0.9345	MMS-VB-26-c1_218	0.003784	0		MMS-VB-100-c1_223	0.003784	0		MMS-VB-116_223	0.003784	0		MMS-VI-155_227	0.003784
225	CDS	198024	KE-4b	MaE-M16_220	0	0		MMS-IIA-119-c1_187	0	0		MoH-M36-c1_219	0	0		TH-M4-c1_220	0	0.02255	0	MMS-2-53_238	0.009496	0.06885	0.1379	MMS-Ma100-9-c1_224	0.009479	0.1222	0.07757	MMS-Ma350-1-c1_246	0	0.07496	0	MMS-VB-14_225	0	0		MMS-VB-26-c1_219	0	0.02255	0	MMS-VB-100-c1_224	0	0.02255	0	MMS-VB-116_224	0	0.02255	0	MMS-VI-155_228	0
226	CDS	198501	KE-4b	MaE-M16_221	0	0		MMS-IIA-119-c1_188	0	0		MoH-M36-c1_220	0	0		TH-M4-c1_221	0	0	NA	MMS-2-53_239	0	0.01412	0	MMS-Ma100-9-c1_225	0	0.01412	0	MMS-Ma350-1-c1_247	0	0		MMS-VB-14_226	0	0		MMS-VB-26-c1_220	0	0		MMS-VB-100-c1_225	0	0		MMS-VB-116_225	0	0		MMS-VI-155_229	0
227	CDS	198666	KE-4b	MaE-M16_222	0.002716	0.006942	0.391242	MMS-IIA-119-c1_189	0	0		MoH-M36-c1_221	0	0		TH-M4-c1_222	0.01485	0.08731	0.1701	MMS-2-53_240	0.01483	0.09782	0.1516	MMS-Ma100-9-c1_226	0.01482	0.1041	0.1424	MMS-Ma350-1-c1_248	0.003304	0		MMS-VB-14_227	0.002716	0.01407	0.193	MMS-VB-26-c1_221	0	0.006925	0	MMS-VB-100-c1_226	0	0.006925	0	MMS-VB-116_226	0	0.006925	0	MMS-VI-155_230	0
228	CDS	198987	KE-4b	MaE-M16_223	0.002494	0.005362	0.465125	MMS-IIA-119-c1_190	0	0.002679	0	MoH-M36-c1_222	0	0.002679	0	TH-M4-c1_223	0.01902	0.1437	0.1324	MMS-2-53_241	0.02085	0.1365	0.1528	MMS-Ma100-9-c1_227	0.02112	0.1481	0.1426	MMS-Ma350-1-c1_249	0.002258	0.008089	0.2792	MMS-VB-14_228	0.002494	0.005362	0.4651	MMS-VB-26-c1_222	0.003272	0.005372	0.6091	MMS-VB-100-c1_227	0.003272	0.005372	0.6091	MMS-VB-116_227	0.003272	0.005372	0.6091	MMS-VI-155_231	0.003274
229	CDS	199441	KE-4b	MaE-M16_224	0	0		MMS-IIA-119-c1_191	0	0		MoH-M36-c1_223	0	0																						MMS-VB-26-c1_223	0	0										MMS-VI-155_232	0.00831
230	CDS	200762	KE-4b	MaE-M16_225	0.0007892	0.01337	0.0590277	MMS-IIA-119-c1_192	0.0007891	0.006807	0.1159	MoH-M36-c1_224	0.001441	0.005101	0.2826	TH-M4-c1_224	0.005697	0.2697	0.02112	MMS-2-53_242	0.007946	0.2777	0.02861	MMS-Ma100-9-c1_228	0.00157	0.07219	0.02174	MMS-Ma350-1-c1_250	0.002233	0.01028	0.2172	MMS-VB-14_229	0.0007892	0.01337	0.05903	MMS-VB-26-c1_224	0.0007882	0.01786	0.04414	MMS-VB-100-c1_228	0.0006519	0.01272	0.05127	MMS-VB-116_228	0.0006519	0.01272	0.05127	MMS-VI-155_233	0
231	CDS	202769	KE-4b	MaE-M16_226	0	0		MMS-IIA-119-c1_193	0.008289	0		MoH-M36-c1_225	0	0						MMS-2-53_243	0.02288	0.3358	0.06813	MMS-Ma100-9-c1_229	0	0.0186	0									MMS-VB-26-c1_225	0.006529	0										MMS-VI-155_234	0
232	CDS	202945	KE-4b	MaE-M16_227	0.00194	0.01248	0.155449	MMS-IIA-119-c1_194	0	0		MoH-M36-c1_226	0	0		TH-M4-c1_225	0.008561	0.04639	0.1846	MMS-2-53_244	0.008928	0.1103	0.08097	MMS-Ma100-9-c1_230	0.005421	0.04742	0.1143	MMS-Ma350-1-c1_251	0.003875	0.03855	0.1005	MMS-VB-14_230	0.00194	0.01248	0.1555	MMS-VB-26-c1_226	0	0.01672	0	MMS-VB-100-c1_229	0	0.01672	0	MMS-VB-116_229	0	0.01672	0	MMS-VI-155_235	0
233	CDS	203776	KE-4b	MaE-M16_228	0.000652	0.01003	0.065005	MMS-IIA-119-c1_195	0	0		MoH-M36-c1_227	0	0		TH-M4-c1_226	0.0006524	0.03758	0.01736	MMS-2-53_245	0.001306	0.0255	0.05121	MMS-Ma100-9-c1_231	0	0.00685	0	MMS-Ma350-1-c1_252	0	0.00685	0	MMS-VB-14_231	0.000652	0.01177	0.05542	MMS-VB-26-c1_227	0	0.008578	0	MMS-VB-100-c1_230	0	0.008578	0	MMS-VB-116_230	0	0.008578	0	MMS-VI-155_236	0
234	CDS	205638	KE-4b	MaE-M16_229	0.0029	0.02405	0.120582	MMS-IIA-119-c1_196	0.001293	0.008208	0.1576	MoH-M36-c1_228	0.001293	0.008208	0.1576	TH-M4-c1_227	0.00616	0.1159	0.05315	MMS-2-53_246	0.004548	0.08613	0.0528	MMS-Ma100-9-c1_232	0.001602	0.0352	0.04552	MMS-Ma350-1-c1_253	0.001602	0.03563	0.04497	MMS-VB-14_232	0.0029	0.02405	0.1206	MMS-VB-26-c1_228	0.001602	0.03563	0.04497	MMS-VB-100-c1_231	0.001602	0.03563	0.04497	MMS-VB-116_231	0.001602	0.03563	0.04497	MMS-VI-155_237	0.0016
235	CDS	206626	KE-4b	MaE-M16_230	0	0		MMS-IIA-119-c1_197	0	0		MoH-M36-c1_229	0	0		TH-M4-c1_228	0	0.04955	0	MMS-2-53_247	0.01404	0.0587	0.2392	MMS-Ma100-9-c1_233	0	0.01006	0	MMS-Ma350-1-c1_254	0	0.01006	0	MMS-VB-14_233	0	0		MMS-VB-26-c1_229	0	0.01006	0	MMS-VB-100-c1_232	0	0.01006	0	MMS-VB-116_232	0	0.01006	0	MMS-VI-155_238	0
236	CDS	206977	KE-4b	MaE-M16_231	0.002085	0.006693	0.311519	MMS-IIA-119-c1_198	0	0		MoH-M36-c1_230	0	0		TH-M4-c1_229	0.007343	0.0589	0.1247	MMS-2-53_248	0.00313	0.008961	0.3493	MMS-Ma100-9-c1_234	0.004183	0.006693	0.6249	MMS-Ma350-1-c1_255	0.003997	0.01285	0.311	MMS-VB-14_234	0.002085	0.006693	0.3114	MMS-VB-26-c1_230	0.005044	0.01285	0.3926	MMS-VB-100-c1_233	0.005044	0.01285	0.3926	MMS-VB-116_233	0.005044	0.01285	0.3926	MMS-VI-155_239	0.003565
237	CDS	208385	KE-4b	MaE-M16_232	0.003938	0.007461	0.527811	MMS-IIA-119-c1_199	0	0		MoH-M36-c1_231	0	0		TH-M4-c1_230	0.006271	0.0552	0.1136	MMS-2-53_249	0.0006394	0.01426	0.04485	MMS-Ma100-9-c1_235	0	0.006776	0	MMS-Ma350-1-c1_256	0.002922	0		MMS-VB-14_235	0.003938	0.007461	0.5278	MMS-VB-26-c1_231	0	0		MMS-VB-100-c1_234	0	0		MMS-VB-116_234	0	0		MMS-VI-155_240	0.003297
238	CDS	209295	KE-4b	MaE-M16_233	0	0.01948	0	MMS-IIA-119-c1_200	0	0.005766	0	MoH-M36-c1_232	0	0		TH-M4-c1_231	0.01268	0.03119	0.4064	MMS-2-53_250	0.004914	0.01737	0.2829	MMS-Ma100-9-c1_236	0	0.0252	0	MMS-Ma350-1-c1_257	0.002152	0.0115	0.1872	MMS-VB-14_236	0	0.009346	0	MMS-VB-26-c1_232	0	0.005766	0	MMS-VB-100-c1_235	0.002152	0.0115	0.1872	MMS-VB-116_235	0.002152	0.0115	0.1872	MMS-VI-155_241	0.002756
239	CDS	209839	KE-4b	MaE-M16_234	0.001882	0.007431	0.253263	MMS-IIA-119-c1_201	0	0.002505	0	MoH-M36-c1_233	0	0.005033	0	TH-M4-c1_232	0.004185	0.05409	0.07738	MMS-2-53_251	0.004921	0.03029	0.1625	MMS-Ma100-9-c1_237	0.003247	0.02524	0.1287	MMS-Ma350-1-c1_258	0.003247	0.02525	0.1286	MMS-VB-14_237	0.00094	0.007429	0.1265	MMS-VB-26-c1_233	0.001151	0.01497	0.07689	MMS-VB-100-c1_236	0.001151	0.01497	0.07689	MMS-VB-116_236	0.001151	0.01497	0.07689	MMS-VI-155_242	0.00094
240	CDS	211114	KE-4b	MaE-M16_235	0.003437	0.007989	0.430217	MMS-IIA-119-c1_202	0	0.00198	0	MoH-M36-c1_234	0	0.00198	0	TH-M4-c1_233	0.005347	0.0393	0.136	MMS-2-53_252	0.004395	0.02641	0.1665	MMS-Ma100-9-c1_238	0.00439	0.02664	0.1648	MMS-Ma350-1-c1_259	0.006118	0.02662	0.2298	MMS-VB-14_238	0.003437	0.005972	0.5756	MMS-VB-26-c1_234	0	0		MMS-VB-100-c1_237	0.000953	0		MMS-VB-116_237	0.000953	0		MMS-VI-155_243	0.003435
241	CDS	212676	KE-4b	MaE-M16_236	0,006124	0		MMS-IIA-119-c1_203	0.006124	0		MoH-M36-c1_235	0.006124	0		TH-M4-c1_234	0.006124	0.02875	0.213	MMS-2-53_253	0.01232	0.07957	0.1548	MMS-Ma100-9-c1_239	0.006115	0.06318	0.09679	MMS-Ma350-1-c1_260	0.006124	0.04309	0.1421	MMS-VB-14_239	0.006124	0		MMS-VB-26-c1_235	0.01256	0		MMS-VB-100-c1_238	0.01256	0		MMS-VB-116_238	0.01256	0		MMS-VI-155_244	0.006124
242	CDS	212915	KE-4b	MaE-M16_237	0.002743	0.0105	0.261238	MMS-IIA-119-c1_204	0	0.003447	0	MoH-M36-c1_236	0	0.003447	0	TH-M4-c1_235	0.007271	0.0135	0.5386	MMS-2-53_254	0.002742	0.01344	0.204	MMS-Ma100-9-c1_240	0.002743	0.01039	0.2639	MMS-Ma350-1-c1_261	0	0.003447	0	MMS-VB-14_240	0.002742	0.01395	0.1966	MMS-VB-26-c1_236	0	0.003447	0	MMS-VB-100-c1_239	0	0.003447	0	MMS-VB-116_239	0	0.003447	0	MMS-VI-155_245	0.002741
243	CDS	213999	KE-4b	MaE-M16_238	0	0.01738	0	MMS-IIA-119-c1_205	0	0.01056	0	MoH-M36-c1_237	0	0		TH-M4-c1_236	0.004032	0.05708	0.07065	MMS-2-53_255	0.004033	0.01741	0.2317	MMS-Ma100-9-c1_241	0	0.01738	0	MMS-Ma350-1-c1_262	0	0		MMS-VB-14_241	0	0.01738	0	MMS-VB-26-c1_237	0	0		MMS-VB-100-c1_240	0	0		MMS-VB-116_240	0	0		MMS-VI-155_246	0
244	CDS	214735	KE-4b	MaE-M16_239	0.00207	0.02854	0.0725298	MMS-IIA-119-c1_206	0	0		MoH-M36-c1_238	0	0		TH-M4-c1_237	0.003478	0.03143	0.1107	MMS-2-53_256	0.00599	0.04272	0.1402	MMS-Ma100-9-c1_242	0.004028	0.03381	0.1191	MMS-Ma350-1-c1_263	0	0		MMS-VB-14_242	0.00207	0.02854	0.07253	MMS-VB-26-c1_238	0	0		MMS-VB-100-c1_241	0.0005466	0.001118	0.489	MMS-VB-116_241	0.0005466	0.001118	0.489	MMS-VI-155_247	0
245	CDS	217486	KE-4b	MaE-M16_240	0.001621	0.01812	0.0894592	MMS-IIA-119-c1_207	0	0		MoH-M36-c1_239	0.001621	0		TH-M4-c1_238	0.003253	0.027	0.1205	MMS-2-53_257	0.00325	0.03156	0.103	MMS-Ma100-9-c1_243	0.001621	0.01812	0.08949	MMS-Ma350-1-c1_264	0	0		MMS-VB-14_243	0.001621	0.01812	0.08949	MMS-VB-26-c1_239	0	0.004374	0	MMS-VB-100-c1_242	0.002022	0		MMS-VB-116_242	0.002022	0		MMS-VI-155_248	0
246	CDS	218265	KE-4b	MaE-M16_241	0	0.04835	0	MMS-IIA-119-c1_208	0	0		MoH-M36-c1_240	0	0		TH-M4-c1_239	0.005438	0.07186	0.07568	MMS-2-53_258	0.01543	0.03362	0.4589	MMS-Ma100-9-c1_244	0	0.03563	0	MMS-Ma350-1-c1_265	0	0		MMS-VB-14_244	0.005359	0.04555	0.1176	MMS-VB-26-c1_240	0	0		MMS-VB-100-c1_243	0	0		MMS-VB-116_243	0	0		MMS-VI-155_249	0
247	CDS	218643	KE-4b	MaE-M16_242	0.003271	0.01015	0.322266	MMS-IIA-119-c1_209	0.001632	0		MoH-M36-c1_241	0.001632	0		TH-M4-c1_240	0.008212	0.01673	0.4909	MMS-2-53_259	0.004922	0.02841	0.1733	MMS-Ma100-9-c1_245	0.007838	0.02838	0.2762	MMS-Ma350-1-c1_266	0.001632	0		MMS-VB-14_245	0.003271	0.01015	0.3223	MMS-VB-26-c1_241	0.001632	0		MMS-VB-100-c1_244	0.003269	0		MMS-VB-116_244	0.003269	0		MMS-VI-155_250	0.001632
248	CDS	219582	KE-4b	MaE-M16_243	0	0		MMS-IIA-119-c1_210	0.001897	0		MoH-M36-c1_242	0.001897	0		TH-M4-c1_241	0.003426	0.05325	0.06434	MMS-2-53_260	0.003431	0.0305	0.1125	MMS-Ma100-9-c1_246	0.003431	0.0305	0.1125	MMS-Ma350-1-c1_267	0	0		MMS-VB-14_246	0	0		MMS-VB-26-c1_242	0	0		MMS-VB-100-c1_245	0	0		MMS-VB-116_245	0	0		MMS-VI-155_251	0
249	CDS	220349	KE-4b	MaE-M16_244	0	0.001444	0	MMS-IIA-119-c1_211	0	0		MoH-M36-c1_243	0	0.001444	0	TH-M4-c1_242	0.00755	0.04764	0.1585	MMS-2-53_261	0.009243	0.06691	0.1382	MMS-Ma100-9-c1_247	0.007696	0.07207	0.1068	MMS-Ma350-1-c1_268	0.0006857	0		MMS-VB-14_247	0.0006859	0.001444	0.4749	MMS-VB-26-c1_243	0	0		MMS-VB-100-c1_246	0	0.002887	0	MMS-VB-116_246	0	0.002887	0	MMS-VI-155_252	0
250	CDS	222597	KE-4b	MaE-M16_245	0,0007403	0		MMS-IIA-119-c1_212	0	0.003888	0	MoH-M36-c1_244	0	0		TH-M4-c1_243	0.0007405	0.1023	0.007239	MMS-2-53_262	0.001623	0.08847	0.01834	MMS-Ma100-9-c1_248	0.0007403	0.09173	0.008071	MMS-Ma350-1-c1_269	0.0007403	0		MMS-VB-14_248	0	0		MMS-VB-26-c1_244	0	0		MMS-VB-100-c1_247	0	0.001936	0	MMS-VB-116_247	0	0.001936	0	MMS-VI-155_253	0
251	CDS	224292	KE-4b	MaE-M16_246	0	0		MMS-IIA-119-c1_213	0	0		MoH-M36-c1_245	0	0		TH-M4-c1_244	0	0	NA	MMS-2-53_263	0	0.01112	0	MMS-Ma100-9-c1_249	0	0		MMS-Ma350-1-c1_270	0	0		MMS-VB-14_249	0	0		MMS-VB-26-c1_245	0	0		MMS-VB-100-c1_248	0	0		MMS-VB-116_248	0	0		MMS-VI-155_254	0
252	CDS	224736	KE-4b	MaE-M16_247	0	0.005943	0	MMS-IIA-119-c1_214	0	0.005943	0	MoH-M36-c1_246	0	0.005943	0	TH-M4-c1_245	0.00496	0.07902	0.06276	MMS-2-53_264	0	0.01502	0	MMS-Ma100-9-c1_250	0.007707	0.05631	0.1369	MMS-Ma350-1-c1_271	0.001368	0.005934	0.2306	MMS-VB-14_250	0	0.005943	0	MMS-VB-26-c1_246	0	0.005943	0	MMS-VB-100-c1_249	0	0.005943	0	MMS-VB-116_249	0	0.005943	0	MMS-VI-155_255	0
253	CDS	225876	KE-4b	MaE-M16_248	0,001115	0		MMS-IIA-119-c1_215	0.001115	0		MoH-M36-c1_247	0.001115	0.00249	0.448	TH-M4-c1_246	0.003347	0.03241	0.1033	MMS-2-53_265	0.01706	0.1211	0.1409	MMS-Ma100-9-c1_251	0.001112	0.03443	0.03231	MMS-Ma350-1-c1_272	0.001115	0		MMS-VB-14_251	0.001115	0		MMS-VB-26-c1_247	0.001115	0		MMS-VB-100-c1_250	0.001115	0		MMS-VB-116_250	0.001115	0		MMS-VI-155_256	0.002234
254	CDS	227104	KE-4b	MaE-M16_249	0.01364	0.07234	0.188554	MMS-IIA-119-c1_216	0.001109	0.007746	0.1432	MoH-M36-c1_248	0	0.01561	0	TH-M4-c1_247	0.003311	0.03189	0.1038	MMS-2-53_266	0.01234	0.07791	0.1584	MMS-Ma100-9-c1_252	0.003055	0.01689	0.1809	MMS-Ma350-1-c1_273	0	0.01561	0	MMS-VB-14_252	0.01364	0.07234	0.1885	MMS-VB-26-c1_248	0.001112	0.02704	0.04113	MMS-VB-100-c1_251	0.001112	0.02704	0.04113	MMS-VB-116_251	0.001112	0.02704	0.04113	MMS-VI-155_257	0
255	CDS	228537	KE-4b	MaE-M16_250	0.008585	0.1157	0.0742005	MMS-IIA-119-c1_217	0.0086	0.006857	1.254	MoH-M36-c1_249	0.003301	0		TH-M4-c1_248	0.005944	0.01363	0.4362	MMS-2-53_267	0.008575	0.132	0.06495	MMS-Ma100-9-c1_253	0.002635	0.00681	0.387	MMS-Ma350-1-c1_274	0.003301	0		MMS-VB-14_253	0.008585	0.1157	0.07417	MMS-VB-26-c1_249	0.003301	0		MMS-VB-100-c1_252	0.003301	0		MMS-VB-116_252	0.003301	0		MMS-VI-155_258	0
256	CDS	229001	KE-4b	MaE-M16_251	0.01634	0.06444	0.253569	MMS-IIA-119-c1_218	0	0.02334	0	MoH-M36-c1_250	0	0		TH-M4-c1_249	0.002849	0.04786	0.05953	MMS-2-53_268	0.01568	0.04817	0.3255	MMS-Ma100-9-c1_254	0	0.01543	0	MMS-Ma350-1-c1_275	0	0		MMS-VB-14_254	0.01634	0.06444	0.2536	MMS-VB-26-c1_250	0	0.007734	0	MMS-VB-100-c1_253	0	0.007734	0	MMS-VB-116_253	0	0.007734	0	MMS-VI-155_259	0
257	CDS	229429	KE-4b	MaE-M16_252	0.00474	0.02065	0.22954	MMS-IIA-119-c1_219	0.00844	0.03552	0.2376	MoH-M36-c1_251	0.00474	0		TH-M4-c1_250	0.004736	0.03509	0.135	MMS-2-53_269	0.00474	0.03149	0.1505	MMS-Ma100-9-c1_255	0.00844	0.02501	0.3375	MMS-Ma350-1-c1_276	0.00474	0		MMS-VB-14_255	0.00474	0.02065	0.2295	MMS-VB-26-c1_251	0	0		MMS-VB-100-c1_254	0	0		MMS-VB-116_254	0	0		MMS-VI-155_260	0
258	CDS	229747	KE-4b	MaE-M16_253	0.005196	0.09072	0.0572751	MMS-IIA-119-c1_220	0.00189	0.05722	0.03304	MoH-M36-c1_252	0.00189	0.02058	0.09186	TH-M4-c1_251	0.01115	0.06867	0.1623	MMS-2-53_270	0.005196	0.08499	0.06114	MMS-Ma100-9-c1_256	0.006757	0.0417	0.1621	MMS-Ma350-1-c1_277	0.00189	0.02551	0.07412	MMS-VB-14_256	0.005196	0.08499	0.06114	MMS-VB-26-c1_252	0.001892	0.02057	0.09198	MMS-VB-100-c1_255	0.001892	0.02057	0.09198	MMS-VB-116_255	0.001892	0.02057	0.09198	MMS-VI-155_261	0
259	CDS	230364	KE-4b	MaE-M16_254	0.005317	0.02425	0.219258	MMS-IIA-119-c1_221	0.003182	0.011	0.2892	MoH-M36-c1_253	0.007464	0.04005	0.1864	TH-M4-c1_252	0.007456	0.05841	0.1276	MMS-2-53_271	0.008314	0.03564	0.2333	MMS-Ma100-9-c1_257	0.007459	0.04901	0.1522	MMS-Ma350-1-c1_278	0.007464	0.04239	0.1761	MMS-VB-14_257	0.00425	0.02422	0.1755	MMS-VB-26-c1_253	0.007469	0.02659	0.2809	MMS-VB-100-c1_256	0.007469	0.02659	0.2809	MMS-VB-116_256	0.007469	0.02659	0.2809	MMS-VI-155_262	0.001909
260	CDS	231892	KE-4b	MaE-M16_255	0	0.02342	0	MMS-IIA-119-c1_222	0	0.01149	0	MoH-M36-c1_254	0.0146	0.01144	1.276	TH-M4-c1_253	0	0.03641	0	MMS-2-53_272	0.005134	0.0356	0.1442	MMS-Ma100-9-c1_258	0	0.01149	0	MMS-Ma350-1-c1_279	0.0146	0.01144	1.276	MMS-VB-14_258	0	0.02342	0	MMS-VB-26-c1_254	0	0.01149	0	MMS-VB-100-c1_257	0.004115	0.01154	0.3568	MMS-VB-116_257	0.004115	0.01154	0.3568	MMS-VI-155_263	0
261	CDS	232176	KE-4b	MaE-M16_256	0.00846	0.012	0.705	MMS-IIA-119-c1_223	0.008461	0.018	0.47	MoH-M36-c1_255	0.00846	0.0426	0.1986	TH-M4-c1_254	0.00846	0.04311	0.1962	MMS-2-53_273	0.008461	0		MMS-Ma100-9-c1_259	0.008461	0.005951	1.422	MMS-Ma350-1-c1_280	0.00846	0.0426	0.1986	MMS-VB-14_259	0.00846	0.012	0.705	MMS-VB-26-c1_255	0.008461	0.005951	1.422	MMS-VB-100-c1_258	0.008461	0.005951	1.422	MMS-VB-116_258	0.008461	0.005951	1.422	MMS-VI-155_264	0
262	CDS	232797	KE-4b	MaE-M16_257	0.000603	0.01995	0.0302256	MMS-IIA-119-c1_224	0.003686	0.04714	0.07819	MoH-M36-c1_256	0.001976	0.02371	0.08331	TH-M4-c1_255	0.003854	0.05094	0.07565	MMS-2-53_274	0.002308	0.02374	0.09723	MMS-Ma100-9-c1_260	0.003854	0.04409	0.08742	MMS-Ma350-1-c1_281	0.001976	0.01995	0.09907	MMS-VB-14_260	0.000603	0.01995	0.03022	MMS-VB-26-c1_256	0.001207	0.01833	0.06581	MMS-VB-100-c1_259	0.0006031	0.01996	0.03022	MMS-VB-116_259	0.0006031	0.01996	0.03022	MMS-VI-155_265	0
263	CDS	234732	KE-4b	MaE-M16_258	0.006453	0.009222	0.69974	MMS-IIA-119-c1_225	0.01647	0.01862	0.8846	MoH-M36-c1_257	0.006453	0.009222	0.6998	TH-M4-c1_256	0.02343	0.02856	0.8206	MMS-2-53_275	0.006019	0.009264	0.6497	MMS-Ma100-9-c1_261	0.008627	0.02335	0.3694	MMS-Ma350-1-c1_282	0.006453	0.009222	0.6998	MMS-VB-14_261	0.006453	0.009222	0.6998	MMS-VB-26-c1_257	0.006453	0.009222	0.6998	MMS-VB-100-c1_260	0.006453	0.009222	0.6998	MMS-VB-116_260	0.006453	0.009222	0.6998	MMS-VI-155_266	0
264	CDS	235408	KE-4b	MaE-M16_259	0	0.01512	0	MMS-IIA-119-c1_226	0	0.01512	0	MoH-M36-c1_258	0	0.01512	0	TH-M4-c1_257	0	0.05111	0	MMS-2-53_276	0.003341	0.02279	0.1466	MMS-Ma100-9-c1_262	0	0.01512	0	MMS-Ma350-1-c1_283	0	0.01512	0	MMS-VB-14_262	0	0.01512	0	MMS-VB-26-c1_258	0	0.01512	0	MMS-VB-100-c1_261	0	0.01512	0	MMS-VB-116_261	0	0.01512	0	MMS-VI-155_267	0
265	CDS	235845	KE-4b	MaE-M16_260	0.007383	0.02447	0.301716	MMS-IIA-119-c1_227	0.009075	0.02353	0.3857	MoH-M36-c1_259	0.007383	0.02447	0.3017	TH-M4-c1_258	0.01968	0.04862	0.4048	MMS-2-53_277	0.005193	0.01791	0.29	MMS-Ma100-9-c1_263	0.01347	0.04285	0.3144	MMS-Ma350-1-c1_284	0.007383	0.02447	0.3017	MMS-VB-14_263	0.007383	0.02447	0.3017	MMS-VB-26-c1_259	0.01042	0.02447	0.4257	MMS-VB-100-c1_262	0.01042	0.03012	0.3459	MMS-VB-116_262	0.01042	0.03012	0.3459	MMS-VI-155_268	0
266	CDS	236377	KE-4b	MaE-M16_261	0.003253	0.03391	0.0959304	MMS-IIA-119-c1_228	0.002395	0.03576	0.06698	MoH-M36-c1_260	0.003254	0.03585	0.09077	TH-M4-c1_259	0.004468	0.03004	0.1487	MMS-2-53_278	0.007391	0.04534	0.163	MMS-Ma100-9-c1_264	0.003942	0.02615	0.1508	MMS-Ma350-1-c1_285	0.002396	0.03391	0.07067	MMS-VB-14_264	0.004111	0.03391	0.1212	MMS-VB-26-c1_260	0.002396	0.03776	0.06346	MMS-VB-100-c1_263	0.002396	0.03776	0.06346	MMS-VB-116_263	0.002396	0.03776	0.06346	MMS-VI-155_269	0.0006882
267	CDS	238328	KE-4b	MaE-M16_262	0	0		MMS-IIA-119-c1_229	0.1308	0.6	0.218	MoH-M36-c1_261	0.1308	0.6	0.218	TH-M4-c1_260	0.1358	0.5732	0.2369	MMS-2-53_279	0.1378	0.5794	0.2378	MMS-Ma100-9-c1_265	0.1409	0.5745	0.2452	MMS-Ma350-1-c1_286	0.1308	0.6	0.218	MMS-VB-14_265	0	0		MMS-VB-26-c1_261	0	0		MMS-VB-100-c1_264	0	0		MMS-VB-116_264	0	0		MMS-VI-155_270	0
268	CDS	238864	KE-4b	MaE-M16_263	0	0		MMS-IIA-119-c1_230	0.00309	0.06326	0.04885	MoH-M36-c1_262	0.00309	0.06326	0.04885	TH-M4-c1_261	0.003447	0.04771	0.07225	MMS-2-53_280	0.006551	0.05973	0.1097	MMS-Ma100-9-c1_266	0.003442	0.06302	0.05462	MMS-Ma350-1-c1_287	0.00309	0.06726	0.04594	MMS-VB-14_266	0	0		MMS-VB-26-c1_262	0	0		MMS-VB-100-c1_265	0	0		MMS-VB-116_265	0	0		MMS-VI-155_271	0
269	CDS	239764	KE-4b	MaE-M16_264	0	0.009084	0	MMS-IIA-119-c1_231	0.01933	0.1117	0.1731	MoH-M36-c1_263	0.01933	0.1117	0.1731					MMS-2-53_281	0.019	0.09773	0.1944	MMS-Ma100-9-c1_267	0.04673	0.2843	0.1644	MMS-Ma350-1-c1_288	0.01933	0.1117	0.1731	MMS-VB-14_267	0	0.01217	0	MMS-VB-26-c1_263	0	0.009084	0	MMS-VB-100-c1_266	0.001456	0.009084	0.1602	MMS-VB-116_266	0.001456	0.009084	0.1602	MMS-VI-155_272	0
A-9-Leu-CAA	tR	241141	KE-4b
270	CDS	241280	KE-4b	MaE-M16_265	0	0		MMS-IIA-119-c1_232	0.0142	0.05212	0.2726	MoH-M36-c1_264	0.0142	0.05212	0.2726									MMS-Ma100-9-c1_268	0.1086	0.1955	0.5553									MMS-VB-26-c1_264	0	0										MMS-VI-155_273	0
271	CDS	241842	KE-4b	MaE-M16_266	0.002535	0.02923	0.086726	MMS-IIA-119-c1_233	0.002535	0.02923	0.08671	MoH-M36-c1_265	0.002535	0.02923	0.08671	TH-M4-c1_263	0.01213	0.1673	0.07249	MMS-2-53_282	0.03836	0.2743	0.1399	MMS-Ma100-9-c1_269	0.01148	0.09542	0.1203	MMS-Ma350-1-c1_289	0.002535	0.02923	0.08671	MMS-VB-14_268	0.002535	0.02923	0.08671	MMS-VB-26-c1_265	0.002535	0.0367	0.06907	MMS-VB-100-c1_267	0.002535	0.02923	0.08671	MMS-VB-116_267	0.002535	0.02923	0.08671	MMS-VI-155_274	0
272	CDS	243040	KE-4b	MaE-M16_267	0.002091	0.02813	0.0743335	MMS-IIA-119-c1_234	0.001045	0.02806	0.03725	MoH-M36-c1_266	0.002091	0.02813	0.07435	TH-M4-c1_264	0.02004	0.2568	0.07804	MMS-2-53_283	0.0444	0.3633	0.1222	MMS-Ma100-9-c1_270	0.02501	0.2494	0.1003	MMS-Ma350-1-c1_290	0.002091	0.02813	0.07435	MMS-VB-14_269	0.002091	0.02813	0.07435	MMS-VB-26-c1_266	0.002091	0.02813	0.07435	MMS-VB-100-c1_268	0.002091	0.03384	0.0618	MMS-VB-116_268	0.002091	0.03384	0.0618	MMS-VI-155_275	0
273	CDS	244635	KE-4b	MaE-M16_268	0	0		MMS-IIA-119-c1_235	0	0.002035	0	MoH-M36-c1_267	0	0		TH-M4-c1_265	0.00505	0.2467	0.02047	MMS-2-53_284	0.02235	0.5131	0.04355	MMS-Ma100-9-c1_271	0.01485	0.5132	0.02894	MMS-Ma350-1-c1_291	0	0		MMS-VB-14_270	0	0		MMS-VB-26-c1_267	0	0		MMS-VB-100-c1_269	0	0		MMS-VB-116_269	0	0		MMS-VI-155_276	0
274	CDS	244757	KE-4b	MaE-M16_269	0,009317	0		MMS-IIA-119-c1_236	0.009317	0		MoH-M36-c1_268	0.009317	0		TH-M4-c1_266	0.06522	0.3215	0.2029	MMS-2-53_285	0.155	0.5555	0.279	MMS-Ma100-9-c1_272	0.04072	0.3157	0.129	MMS-Ma350-1-c1_292	0.009317	0		MMS-VB-14_271	0.009317	0		MMS-VB-26-c1_268	0.009317	0		MMS-VB-100-c1_270	0.009317	0		MMS-VB-116_270	0.009317	0		MMS-VI-155_277	0.009317
275	CDS	245337	KE-4b	MaE-M16_270	0	0.01207	0	MMS-IIA-119-c1_237	0	0.01766	0	MoH-M36-c1_269	0	0.01207	0	TH-M4-c1_267	0.01322	0.2759	0.04792	MMS-2-53_286	0.07649	0.4849	0.1577	MMS-Ma100-9-c1_273	0.0302	0.2449	0.1233	MMS-Ma350-1-c1_293	0	0.01207	0	MMS-VB-14_272	0	0.01207	0	MMS-VB-26-c1_269	0	0.01207	0	MMS-VB-100-c1_271	0	0.01207	0	MMS-VB-116_271	0	0.01207	0	MMS-VI-155_278	0
276	CDS	246254	KE-4b	MaE-M16_271	0	0		MMS-IIA-119-c1_238	0	0		MoH-M36-c1_270	0	0		TH-M4-c1_268	0.02351	0.2394	0.09818	MMS-2-53_287	0.03025	0.2983	0.1014	MMS-Ma100-9-c1_274	0.07638	0.6694	0.1141	MMS-Ma350-1-c1_294	0	0		MMS-VB-14_273	0	0.01048	0	MMS-VB-26-c1_270	0	0		MMS-VB-100-c1_272	0	0		MMS-VB-116_272	0	0		MMS-VI-155_279	0
277	CDS	246499	KE-4b	MaE-M16_272	0	0		MMS-IIA-119-c1_239	0	0		MoH-M36-c1_271	0.002435	0		TH-M4-c1_270	0.01448	0.1334	0.1086	MMS-2-53_289	0.04375	0.2807	0.1559	MMS-Ma100-9-c1_275	0.03677	0.1066	0.3451	MMS-Ma350-1-c1_296	0	0		MMS-VB-14_275	0	0		MMS-VB-26-c1_271	0	0		MMS-VB-100-c1_274	0.002404	0		MMS-VB-116_274	0.002404	0		MMS-VI-155_280	0
278	CDS	247233	KE-4b	MaE-M16_273	0	0		MMS-IIA-119-c1_240	0.00455	0		MoH-M36-c1_272	0	0		TH-M4-c1_271	0.01099	0.05171	0.2125	MMS-2-53_290	0.07468	0.3448	0.2166	MMS-Ma100-9-c1_276	0.01261	0.05356	0.2354	MMS-Ma350-1-c1_297	0	0		MMS-VB-14_276	0	0		MMS-VB-26-c1_272	0	0		MMS-VB-100-c1_275	0.001946	0		MMS-VB-116_275	0.001946	0		MMS-VI-155_281	0.001948
279	CDS	247821	KE-4b	MaE-M16_274	0	0		MMS-IIA-119-c1_241	0	0		MoH-M36-c1_273	0	0		TH-M4-c1_272	0	0.06653	0	MMS-2-53_291	0.006088	0.03931	0.1549	MMS-Ma100-9-c1_277	0.003027	0.04059	0.07457	MMS-Ma350-1-c1_298	0	0		MMS-VB-14_277	0	0		MMS-VB-26-c1_273	0	0		MMS-VB-100-c1_276	0	0		MMS-VB-116_276	0	0		MMS-VI-155_282	0
280	CDS	248406	KE-4b	MaE-M16_275	0	0		MMS-IIA-119-c1_242	0	0		MoH-M36-c1_274	0	0		TH-M4-c1_273	0.005502	0.03906	0.1409	MMS-2-53_292	0.007801	0.06218	0.1255	MMS-Ma100-9-c1_278	0.01012	0.08718	0.1161	MMS-Ma350-1-c1_299	0	0		MMS-VB-14_278	0	0		MMS-VB-26-c1_274	0	0		MMS-VB-100-c1_277	0	0		MMS-VB-116_277	0	0		MMS-VI-155_283	0
281	CDS	249385	KE-4b	MaE-M16_276	0	0.006349	0	MMS-IIA-119-c1_243	0	0		MoH-M36-c1_275	0	0		TH-M4-c1_274	0.002969	0.0378	0.07854	MMS-2-53_293	0.005846	0.08698	0.06721	MMS-Ma100-9-c1_279	0.008567	0.07288	0.1176	MMS-Ma350-1-c1_300	0	0		MMS-VB-14_279	0	0		MMS-VB-26-c1_275	0	0		MMS-VB-100-c1_278	0	0		MMS-VB-116_278	0	0		MMS-VI-155_284	0
282	CDS	250314	KE-4b	MaE-M16_277	0	0		MMS-IIA-119-c1_244	0	0		MoH-M36-c1_276	0	0		TH-M4-c1_275	0.007696	0.1185	0.06495	MMS-2-53_294	0.01401	0.1263	0.111	MMS-Ma100-9-c1_280	0.01341	0.06772	0.198	MMS-Ma350-1-c1_301	0	0		MMS-VB-14_280	0	0		MMS-VB-26-c1_276	0	0		MMS-VB-100-c1_279	0	0		MMS-VB-116_279	0	0		MMS-VI-155_285	0
283	CDS	250794	KE-4b	MaE-M16_278	0	0		MMS-IIA-119-c1_245	0	0		MoH-M36-c1_277	0	0		TH-M4-c1_276	0.008868	0.06942	0.1277	MMS-2-53_295	0.003675	0.02845	0.1292	MMS-Ma100-9-c1_281	0.01634	0.07338	0.2227	MMS-Ma350-1-c1_302	0	0		MMS-VB-14_281	0	0		MMS-VB-26-c1_277	0	0.003825	0	MMS-VB-100-c1_280	0	0		MMS-VB-116_280	0	0		MMS-VI-155_286	0
284	CDS	251607	KE-4b	MaE-M16_279	0,001548	0		MMS-IIA-119-c1_246	0	0		MoH-M36-c1_278	0	0		TH-M4-c1_277	0.004654	0.02521	0.1846	MMS-2-53_296	0.003591	0.008822	0.4071	MMS-Ma100-9-c1_282	0.0031	0.01428	0.2171	MMS-Ma350-1-c1_303	0	0		MMS-VB-14_282	0	0		MMS-VB-26-c1_278	0	0		MMS-VB-100-c1_281	0	0		MMS-VB-116_281	0	0		MMS-VI-155_287	0
285	CDS	252539	KE-4b	MaE-M16_280	0	0.01749	0	MMS-IIA-119-c1_247	0	0		MoH-M36-c1_279	0	0		TH-M4-c1_278	0.002842	0.061	0.04659	MMS-2-53_297	0	0.01749	0	MMS-Ma100-9-c1_283	0.006454	0.04412	0.1463	MMS-Ma350-1-c1_304	0	0		MMS-VB-14_283	0	0		MMS-VB-26-c1_279	0	0		MMS-VB-100-c1_282	0	0		MMS-VB-116_282	0	0		MMS-VI-155_288	0
286	CDS	253156	KE-4b	MaE-M16_281	0.0009944	0.0233	0.0426781	MMS-IIA-119-c1_248	0.0003828	0.004905	0.07805	MoH-M36-c1_280	0.0003062	0		TH-M4-c1_279	0.00777	0.06606	0.1176	MMS-2-53_298	0.004448	0.08002	0.05558	MMS-Ma100-9-c1_284	0.007383	0.09998	0.07385	MMS-Ma350-1-c1_305	0	0		MMS-VB-14_284	0	0		MMS-VB-26-c1_280	0	0.001609	0	MMS-VB-100-c1_283	0.0003062	0		MMS-VB-116_283	0.0003062	0		MMS-VI-155_289	0.00253
287	CDS	257021	KE-4b	MaE-M16_282	0.008327	0.004445	1.87334	MMS-IIA-119-c1_249	0.004143	0		MoH-M36-c1_281	0.004143	0		TH-M4-c1_280	0.01582	0.07757	0.2039	MMS-2-53_299	0.0168	0.117	0.1435	MMS-Ma100-9-c1_285	0.01208	0.02664	0.4533	MMS-Ma350-1-c1_306	0.006228	0.004452	1.399	MMS-VB-14_285	0.005772	0		MMS-VB-26-c1_281	0.004143	0		MMS-VB-100-c1_284	0.008321	0.004452	1.869	MMS-VB-116_284	0.008321	0.004452	1.869	MMS-VI-155_290	0.01042
288	CDS	257731	KE-4b	MaE-M16_283	0.002718	0.002439	1.11439	MMS-IIA-119-c1_250	0.00113	0		MoH-M36-c1_282	0	0		TH-M4-c1_281	0.009321	0.05367	0.1737	MMS-2-53_300	0.004977	0.01054	0.4724	MMS-Ma100-9-c1_286	0.006121	0.004873	1.256	MMS-Ma350-1-c1_307	0	0		MMS-VB-14_286	0.00113	0		MMS-VB-26-c1_282	0	0		MMS-VB-100-c1_285	0	0.005217	0	MMS-VB-116_285	0	0.005217	0	MMS-VI-155_291	0.001811
289	CDS	259099	KE-4b	MaE-M16_284	0	0.008999	0	MMS-IIA-119-c1_251	0.004376	0		MoH-M36-c1_283	0.00218	0.004491	0.4855	TH-M4-c1_282	0.002176	0.03691	0.05896	MMS-2-53_301	0	0.008999	0	MMS-Ma100-9-c1_287	0.00218	0.01356	0.1608	MMS-Ma350-1-c1_308	0	0		MMS-VB-14_287	0	0		MMS-VB-26-c1_283	0	0		MMS-VB-100-c1_286	0	0.004509	0	MMS-VB-116_286	0	0.004509	0	MMS-VI-155_292	0
290	CDS	259923	KE-4b	MaE-M16_285	0	0.003398	0	MMS-IIA-119-c1_252	0.0008671	0		MoH-M36-c1_284	0	0		TH-M4-c1_283	0.003925	0.0504	0.07789	MMS-2-53_302	0.002325	0.01618	0.1437	MMS-Ma100-9-c1_288	0.0008674	0		MMS-Ma350-1-c1_309	0.0008671	0		MMS-VB-14_288	0.0008671	0		MMS-VB-26-c1_284	0	0		MMS-VB-100-c1_287	0	0.001954	0	MMS-VB-116_287	0	0.001954	0	MMS-VI-155_293	0
291	CDS	261675	KE-4b	MaE-M16_286	0	0		MMS-IIA-119-c1_253	0	0		MoH-M36-c1_285	0	0		TH-M4-c1_284	0	0.0431	0	MMS-2-53_303	0	0.01402	0	MMS-Ma100-9-c1_289	0	0.007026	0	MMS-Ma350-1-c1_310	0	0		MMS-VB-14_289	0	0		MMS-VB-26-c1_285	0	0		MMS-VB-100-c1_288	0	0		MMS-VB-116_288	0	0		MMS-VI-155_294	0.003408
292	CDS	262124	KE-4b	MaE-M16_287	0	0		MMS-IIA-119-c1_254	0	0		MoH-M36-c1_286	0	0		TH-M4-c1_285	0.006446	0.02117	0.3045	MMS-2-53_304	0	0.04394	0	MMS-Ma100-9-c1_290	0	0		MMS-Ma350-1-c1_311	0	0		MMS-VB-14_290	0	0		MMS-VB-26-c1_286	0	0		MMS-VB-100-c1_289	0	0		MMS-VB-116_289	0	0		MMS-VI-155_295	0
293	CDS	262582	KE-4b	MaE-M16_288	0	0		MMS-IIA-119-c1_255	0.001606	0		MoH-M36-c1_287	0	0		TH-M4-c1_286	0.01158	0.03039	0.3811	MMS-2-53_305	0	0.008619	0	MMS-Ma100-9-c1_291	0.004162	0.008619	0.4828	MMS-Ma350-1-c1_312	0	0		MMS-VB-14_291	0	0		MMS-VB-26-c1_287	0.002076	0.004325	0.4801	MMS-VB-100-c1_290	0	0		MMS-VB-116_290	0	0		MMS-VI-155_296	0
294	CDS	263304	KE-4b	MaE-M16_289	0,003018	0		MMS-IIA-119-c1_256	0.003018	0		MoH-M36-c1_288	0.003018	0		TH-M4-c1_287	0.003018	0.02729	0.1106	MMS-2-53_306	0.003018	0.01346	0.2243	MMS-Ma100-9-c1_292	0.003018	0.01346	0.2243	MMS-Ma350-1-c1_313	0.005465	0		MMS-VB-14_292	0.003018	0		MMS-VB-26-c1_288	0.003018	0		MMS-VB-100-c1_291	0.003018	0		MMS-VB-116_291	0.003018	0		MMS-VI-155_297	0.003018
295	CDS	263810	KE-4b	MaE-M16_290	0	0		MMS-IIA-119-c1_257	0	0		MoH-M36-c1_289	0	0		TH-M4-c1_288	0.01478	0.1055	0.1401	MMS-2-53_307	0	0.03538	0	MMS-Ma100-9-c1_293	0.002003	0.02852	0.07024	MMS-Ma350-1-c1_314	0.002527	0		MMS-VB-14_293	0.002003	0		MMS-VB-26-c1_289	0	0		MMS-VB-100-c1_292	0	0		MMS-VB-116_292	0	0		MMS-VI-155_298	0
296	CDS	264366	KE-4b	MaE-M16_291	0.0004556	0.005802	0.0785246	MMS-IIA-119-c1_258	0.0004556	0.005802	0.07852	MoH-M36-c1_290	0.0004556	0.005802	0.07852	TH-M4-c1_289	0.02007	0.1632	0.123	MMS-2-53_308	0.005876	0.05345	0.1099	MMS-Ma100-9-c1_294	0.002557	0.03902	0.06552	MMS-Ma350-1-c1_315	0.0004556	0.005802	0.07852	MMS-VB-14_294	0.0004556	0.005802	0.07852	MMS-VB-26-c1_290	0.0004556	0.00827	0.05509	MMS-VB-100-c1_293	0.0004556	0.005802	0.07852	MMS-VB-116_293	0.0004556	0.005802	0.07852	MMS-VI-155_299	0.0004556
297	CDS	265620	KE-4b	MaE-M16_292	0.0036	0.006173	0.583185	MMS-IIA-119-c1_259	0.00249	0.006173	0.4034	MoH-M36-c1_291	0.0036	0.006167	0.5838	TH-M4-c1_290	0.01144	0.07554	0.1514	MMS-2-53_309	0.01282	0.03632	0.3529	MMS-Ma100-9-c1_295	0.006381	0.02739	0.2329	MMS-Ma350-1-c1_316	0.00388	0.006173	0.6286	MMS-VB-14_295	0.003876	0.009098	0.4261	MMS-VB-26-c1_291	0.00249	0.006173	0.4034	MMS-VB-100-c1_294	0.003877	0.01242	0.3121	MMS-VB-116_294	0.003877	0.01242	0.3121	MMS-VI-155_300	0.00249
298	CDS	266815	KE-4b	MaE-M16_293	0	0.00546	0	MMS-IIA-119-c1_260	0.0008537	0		MoH-M36-c1_292	0	0						MMS-2-53_310	0.0008542	0.02373	0.03599	MMS-Ma100-9-c1_296	0	0.004686	0	MMS-Ma350-1-c1_317	0	0		MMS-VB-14_296	0	0.00234	0	MMS-VB-26-c1_292	0.00108	0		MMS-VB-100-c1_295	0	0		MMS-VB-116_295	0	0		MMS-VI-155_301	0
299	CDS	268177	KE-4b	MaE-M16_294	0.0009872	0.007431	0.132849	MMS-IIA-119-c1_261	0.0009872	0.007431	0.1329	MoH-M36-c1_293	0.006754	0.07087	0.09529					MMS-2-53_311	0.006551	0.02241	0.2923	MMS-Ma100-9-c1_297	0.007555	0.01751	0.4316	MMS-Ma350-1-c1_318	0.0009872	0.007431	0.1329	MMS-VB-14_297	0.0009872	0.007431	0.1329	MMS-VB-26-c1_293	0.0009872	0		MMS-VB-100-c1_296	0.002176	0.007434	0.2927	MMS-VB-116_296	0.002176	0.007434	0.2927	MMS-VI-155_302	0.0009872
300	CDS	269407	KE-4b	MaE-M16_295	0	0.00342	0	MMS-IIA-119-c1_262	0	0.00342	0	MoH-M36-c1_294	0.005764	0.0784	0.07352	TH-M4-c1_293	0.008336	0.1009	0.08265	MMS-2-53_312	0.01132	0.02893	0.3912	MMS-Ma100-9-c1_298	0.001601	0.006895	0.2322	MMS-Ma350-1-c1_319	0	0.00342	0	MMS-VB-14_298	0	0.00342	0	MMS-VB-26-c1_294	0.001616	0.00342	0.4725	MMS-VB-100-c1_297	0	0.00342	0	MMS-VB-116_297	0	0.00342	0	MMS-VI-155_303	0
301	CDS	270342	KE-4b	MaE-M16_296	0	0		MMS-IIA-119-c1_263	0	0		MoH-M36-c1_295	0.005921	0.03028	0.1956	TH-M4-c1_294	0.01936	0.1134	0.1707	MMS-2-53_313	0	0.02249	0	MMS-Ma100-9-c1_299	0.003308	0.01476	0.2241	MMS-Ma350-1-c1_320	0.003308	0		MMS-VB-14_299	0	0		MMS-VB-26-c1_295	0	0		MMS-VB-100-c1_298	0	0		MMS-VB-116_298	0	0		MMS-VI-155_304	0
302	CDS	270769	KE-4b	MaE-M16_297	0	0		MMS-IIA-119-c1_264	0	0		MoH-M36-c1_296	0	0.01723	0	TH-M4-c1_295	0.008065	0.1213	0.06647	MMS-2-53_314	0.01115	0.02381	0.4683	MMS-Ma100-9-c1_300	0	0		MMS-Ma350-1-c1_321	0	0		MMS-VB-14_300	0	0		MMS-VB-26-c1_296	0	0		MMS-VB-100-c1_299	0	0		MMS-VB-116_299	0	0		MMS-VI-155_305	0
303	CDS	270954	KE-4b	MaE-M16_298	0	0.01117	0	MMS-IIA-119-c1_265	0	0.01117	0	MoH-M36-c1_297	0.001954	0.03076	0.06353	TH-M4-c1_296	0.01981	0.1137	0.1742	MMS-2-53_315	0.004935	0.02653	0.186	MMS-Ma100-9-c1_301	0.007391	0.01124	0.6577	MMS-Ma350-1-c1_322	0	0.01117	0	MMS-VB-14_301	0	0.01117	0	MMS-VB-26-c1_297	0	0.01117	0	MMS-VB-100-c1_300	0	0.01117	0	MMS-VB-116_300	0	0.01117	0	MMS-VI-155_306	0
304	CDS	271743	KE-4b	MaE-M16_299	0	0		MMS-IIA-119-c1_266	0	0		MoH-M36-c1_298	0	0		TH-M4-c1_297	0.01071	0.06811	0.1572	MMS-2-53_316	0.007993	0.01535	0.5209	MMS-Ma100-9-c1_302	0.01117	0.02792	0.4001	MMS-Ma350-1-c1_323	0	0		MMS-VB-14_302	0	0		MMS-VB-26-c1_298	0	0		MMS-VB-100-c1_301	0	0.005342	0	MMS-VB-116_301	0	0.005342	0	MMS-VI-155_307	0
305	CDS	272447	KE-4b	MaE-M16_300	0	0		MMS-IIA-119-c1_267	0	0		MoH-M36-c1_299	0	0		TH-M4-c1_300	0.00434	0.05555	0.07814	MMS-2-53_317	0.00434	0.01974	0.2199	MMS-Ma100-9-c1_303	0.00434	0.05555	0.07814	MMS-Ma350-1-c1_324	0	0		MMS-VB-14_303	0	0		MMS-VB-26-c1_299	0	0		MMS-VB-100-c1_302	0	0		MMS-VB-116_302	0	0		MMS-VI-155_308	0
306	CDS	272794	KE-4b	MaE-M16_301	0	0		MMS-IIA-119-c1_268	0	0.003106	0	MoH-M36-c1_300	0	0		TH-M4-c1_301	0.00312	0.03881	0.08039	MMS-2-53_318	0.001555	0.05927	0.02624	MMS-Ma100-9-c1_304	0.002793	0.02232	0.1251	MMS-Ma350-1-c1_325	0	0.006543	0	MMS-VB-14_304	0	0		MMS-VB-26-c1_300	0	0.003106	0	MMS-VB-100-c1_303	0.001559	0.009695	0.1608	MMS-VB-116_303	0.001559	0.009695	0.1608	MMS-VI-155_309	0
307	CDS	273928	KE-4b	MaE-M16_302	0,004652	0		MMS-IIA-119-c1_269	0.004652	0		MoH-M36-c1_301	0.004652	0		TH-M4-c1_302	0.008551	0.09252	0.09242	MMS-2-53_319	0.004553	0.1337	0.03404	MMS-Ma100-9-c1_305	0.004619	0.09312	0.0496	MMS-Ma350-1-c1_326	0.004652	0		MMS-VB-14_305	0.004652	0		MMS-VB-26-c1_301	0.004652	0		MMS-VB-100-c1_304	0.004652	0		MMS-VB-116_304	0.004652	0		MMS-VI-155_310	0.004652
308	CDS	274257	KE-4b	MaE-M16_303	0	0		MMS-IIA-119-c1_270	0	0		MoH-M36-c1_302	0	0		TH-M4-c1_303	0	0.01267	0	MMS-2-53_320	0	0.03873	0	MMS-Ma100-9-c1_306	0	0.01267	0	MMS-Ma350-1-c1_327	0	0		MMS-VB-14_306	0	0		MMS-VB-26-c1_302	0	0		MMS-VB-100-c1_305	0	0		MMS-VB-116_305	0	0		MMS-VI-155_311	0
309	CDS	274580	KE-4b	MaE-M16_304	0	0		MMS-IIA-119-c1_271	0	0		MoH-M36-c1_303	0	0		TH-M4-c1_304	0	0.04521	0	MMS-2-53_321	0.007518	0.2233	0.03367	MMS-Ma100-9-c1_307	0.001166	0.04831	0.02414	MMS-Ma350-1-c1_328	0	0		MMS-VB-14_307	0	0		MMS-VB-26-c1_303	0	0		MMS-VB-100-c1_306	0	0		MMS-VB-116_306	0	0		MMS-VI-155_312	0
310	CDS	275595	KE-4b	MaE-M16_305	0	0		MMS-IIA-119-c1_272	0	0		MoH-M36-c1_304	0.003503	0.002668	1.313	TH-M4-c1_305	0.01141	0.04435	0.2574	MMS-2-53_322	0.007027	0.11	0.06386	MMS-Ma100-9-c1_308	0.001356	0.01617	0.08386	MMS-Ma350-1-c1_329	0	0		MMS-VB-14_308	0.001356	0		MMS-VB-26-c1_304	0	0		MMS-VB-100-c1_307	0	0		MMS-VB-116_307	0	0		MMS-VI-155_313	0
311	CDS	276735	KE-4b	MaE-M16_306	0	0		MMS-IIA-119-c1_273	0	0		MoH-M36-c1_305	0	0.01183	0	TH-M4-c1_306	0.00243	0.05058	0.04805	MMS-2-53_323	0.00243	0.03045	0.07981	MMS-Ma100-9-c1_309	0	0.01831	0	MMS-Ma350-1-c1_330	0	0		MMS-VB-14_309	0	0		MMS-VB-26-c1_305	0	0		MMS-VB-100-c1_308	0	0.01822	0	MMS-VB-116_308	0	0.01822	0	MMS-VI-155_314	0
312	CDS	277232	KE-4b	MaE-M16_307	0.004698	0.04351	0.107975	MMS-IIA-119-c1_274	0	0.00265	0	MoH-M36-c1_306	0.003391	0.01346	0.2519	TH-M4-c1_307	0.003391	0.05808	0.05839	MMS-2-53_324	0.002345	0.01071	0.219	MMS-Ma100-9-c1_310	0.001043	0.01618	0.06444	MMS-Ma350-1-c1_331	0	0.00265	0	MMS-VB-14_310	0	0.00265	0	MMS-VB-26-c1_306	0	0.00265	0	MMS-VB-100-c1_309	0	0.005331	0	MMS-VB-116_309	0	0.005331	0	MMS-VI-155_315	0
313	CDS	278410	KE-4b	MaE-M16_308	0	0.0245	0	MMS-IIA-119-c1_275	0	0		MoH-M36-c1_307	0	0.01227	0	TH-M4-c1_308	0	0.04847	0	MMS-2-53_325	0	0.01223	0	MMS-Ma100-9-c1_311	0	0.01223	0	MMS-Ma350-1-c1_332	0	0		MMS-VB-14_311	0	0.01223	0	MMS-VB-26-c1_307	0	0.01227	0	MMS-VB-100-c1_310	0.004612	0		MMS-VB-116_310	0.004612	0		MMS-VI-155_316	0
314	CDS	278886	KE-4b	MaE-M16_309	0	0.03206	0	MMS-IIA-119-c1_276	0.0009712	0		MoH-M36-c1_308	0.0009707	0.03849	0.02522	TH-M4-c1_309	0.003116	0.07339	0.04245	MMS-2-53_326	0	0.01585	0	MMS-Ma100-9-c1_312	0	0.02187	0	MMS-Ma350-1-c1_333	0	0.001999	0	MMS-VB-14_312	0	0		MMS-VB-26-c1_308	0	0.003997	0	MMS-VB-100-c1_311	0	0		MMS-VB-116_311	0	0		MMS-VI-155_317	0
315	CDS	280431	KE-4b	MaE-M16_310	0.01637	0.1411	0.116017	MMS-IIA-119-c1_277	0	0		MoH-M36-c1_309	0	0.01405	0	TH-M4-c1_310	0.0218	0.1366	0.1596	MMS-2-53_327	0.004658	0.007027	0.6628	MMS-Ma100-9-c1_313	0.001657	0.007028	0.2358	MMS-Ma350-1-c1_334	0	0.00349	0	MMS-VB-14_313	0	0		MMS-VB-26-c1_309	0	0		MMS-VB-100-c1_312	0	0		MMS-VB-116_312	0	0		MMS-VI-155_318	0
316	CDS	281333	KE-4b	MaE-M16_311	0.003538	0.01881	0.188091	MMS-IIA-119-c1_278	0.001075	0		MoH-M36-c1_310	0.005042	0.0321	0.1571	TH-M4-c1_311	0.007284	0.09103	0.08003	MMS-2-53_328	0.004738	0.01877	0.2524	MMS-Ma100-9-c1_314	0.002692	0.003324	0.8099	MMS-Ma350-1-c1_335	0.0009598	0		MMS-VB-14_314	0.0005371	0.0025	0.2148	MMS-VB-26-c1_310	0.001075	0		MMS-VB-100-c1_313	0.0005371	0		MMS-VB-116_313	0.0005371	0		MMS-VI-155_319	0.0005371
317	CDS	284097	KE-4b	MaE-M16_312	0.003223	0.006574	0.490265	MMS-IIA-119-c1_279	0.001254	0.007653	0.1639	MoH-M36-c1_311	0.003223	0.006574	0.4902	TH-M4-c1_312	0.04784	0.2605	0.1837	MMS-2-53_329	0.04525	0.339	0.1335	MMS-Ma100-9-c1_315	0.003221	0.01547	0.2082	MMS-Ma350-1-c1_336	0	0		MMS-VB-14_315	0.003523	0		MMS-VB-26-c1_311	0	0		MMS-VB-100-c1_314	0.003219	0.01539	0.2092	MMS-VB-116_314	0.003219	0.01539	0.2092	MMS-VI-155_320	0.003219
318	CDS	284623	KE-4b	MaE-M16_313	0	0.008445	0	MMS-IIA-119-c1_280	0.01337	0.03684	0.3629	MoH-M36-c1_312	0	0.01682	0	TH-M4-c1_313	0.02152	0.0824	0.2612	MMS-2-53_539	0.1538	0.4123	0.373	MMS-Ma100-9-c1_316	0.003123	0.02735	0.1142	MMS-Ma350-1-c1_337	0.01337	0.03684	0.3629	MMS-VB-14_316	0.03696	0.05385	0.6864	MMS-VB-26-c1_312	0.01337	0.03684	0.3629	MMS-VB-100-c1_315	0.01337	0.03684	0.3629	MMS-VB-116_315	0.01337	0.03684	0.3629	MMS-VI-155_321	0.01337
319	CDS	285067	KE-4b	MaE-M16_314	0.01411	0.07612	0.185365	MMS-IIA-119-c1_281	0.04637	0.252	0.184	MoH-M36-c1_313	0.0435	0.2346	0.1854	TH-M4-c1_314	0.06341	0.3561	0.1781	MMS-2-53_540	0.2016	2.409	0.08369	MMS-Ma100-9-c1_317	0.04468	0.2377	0.188	MMS-Ma350-1-c1_338	0.04764	0.2521	0.189	MMS-VB-14_317	0.05337	0.2392	0.2232	MMS-VB-26-c1_313	0.04637	0.2543	0.1823	MMS-VB-100-c1_316	0.05413	0.2607	0.2076	MMS-VB-116_316	0.05413	0.2607	0.2076	MMS-VI-155_322	0.05483
320	CDS	287300	KE-4b	MaE-M16_315	0.006715	0.04043	0.16609	MMS-IIA-119-c1_282	0.02796	0.1905	0.1468	MoH-M36-c1_314	0.02974	0.1732	0.1717	TH-M4-c1_315	0.03376	0.2048	0.1649	MMS-2-53_330	0.04746	0.2653	0.1788	MMS-Ma100-9-c1_318	0.02999	0.2184	0.1373	MMS-Ma350-1-c1_339	0.0267	0.1876	0.1423	MMS-VB-14_318	0.03071	0.1831	0.1678	MMS-VB-26-c1_314	0.02795	0.1907	0.1466	MMS-VB-100-c1_317	0.02974	0.183	0.1625	MMS-VB-116_317	0.02974	0.183	0.1625	MMS-VI-155_323	0.02974
321	CDS	288598	KE-4b	MaE-M16_316	0.04255	0.2716	0.156664	MMS-IIA-119-c1_283	0	0.006893	0	MoH-M36-c1_315	0.04261	0.2865	0.1487	TH-M4-c1_316	0.01149	0.1643	0.06993	MMS-2-53_331	0.01259	0.02706	0.4651	MMS-Ma100-9-c1_319	0.04255	0.2716	0.1566	MMS-Ma350-1-c1_340	0	0.006893	0	MMS-VB-14_319	0.04255	0.2716	0.1566	MMS-VB-26-c1_315	0	0.006893	0	MMS-VB-100-c1_318	0.04255	0.2716	0.1566	MMS-VB-116_318	0.04255	0.2716	0.1566	MMS-VI-155_324	0.04255
322	CDS	289181	KE-4b	MaE-M16_317	0.0138	0.09624	0.143392	MMS-IIA-119-c1_284	0	0		MoH-M36-c1_316	0.006443	0.06915	0.09318	TH-M4-c1_317	0.003587	0.1503	0.02386	MMS-2-53_332	0.0166	0.1419	0.117	MMS-Ma100-9-c1_320	0.01577	0.1609	0.09801	MMS-Ma350-1-c1_341	0	0		MMS-VB-14_320	0.01379	0.1492	0.09247	MMS-VB-26-c1_316	0	0		MMS-VB-100-c1_319	0.01379	0.1492	0.09247	MMS-VB-116_319	0.01379	0.1492	0.09247	MMS-VI-155_325	0.0138
323	CDS	289602	KE-4b	MaE-M16_318	0.01117	0.1093	0.102196	MMS-IIA-119-c1_285	0.00386	0.1296	0.02978	MoH-M36-c1_317	0.01208	0.1534	0.07875	TH-M4-c1_318	0.007692	0.1646	0.04675	MMS-2-53_333	0.01207	0.1593	0.07579	MMS-Ma100-9-c1_321	0.01117	0.06721	0.1663	MMS-Ma350-1-c1_342	0.003855	0.1359	0.02837	MMS-VB-14_321	0.003118	0.04616	0.06755	MMS-VB-26-c1_317	0.005075	0.1332	0.0381	MMS-VB-100-c1_320	0.009937	0.09797	0.1014	MMS-VB-116_320	0.009937	0.09797	0.1014	MMS-VI-155_326	0.01117
324	CDS	290830	KE-4b	MaE-M16_319	0.01027	0.1223	0.0839738	MMS-IIA-119-c1_286	0.005881	0.03184	0.1847	MoH-M36-c1_318	0.02648	0.1921	0.1379	TH-M4-c1_319	0.01146	0.1156	0.09912	MMS-2-53_334	0.008364	0.06231	0.1342	MMS-Ma100-9-c1_322	0.01142	0.1405	0.08125	MMS-Ma350-1-c1_343	0.01263	0.07993	0.158	MMS-VB-14_322	0.003603	0.03042	0.1184	MMS-VB-26-c1_318	0.006838	0.02973	0.23	MMS-VB-100-c1_321	0.01354	0.1096	0.1235	MMS-VB-116_321	0.01354	0.1096	0.1235	MMS-VI-155_327	0.01027
325	CDS	292458	KE-4b	MaE-M16_320	0.02794	0.02518	1.10961	MMS-IIA-119-c1_287	0.005715	0		MoH-M36-c1_319	0.005715	0		TH-M4-c1_320	0.02794	0.05175	0.5399	MMS-2-53_335	0.01617	0		MMS-Ma100-9-c1_323	0.02794	0.05175	0.5399	MMS-Ma350-1-c1_344	0.01033	0		MMS-VB-14_323	0.01033	0		MMS-VB-26-c1_319	0.005715	0		MMS-VB-100-c1_322	0.02794	0.03832	0.7292	MMS-VB-116_322	0.02794	0.03832	0.7292	MMS-VI-155_328	0.02794
326	CDS	292825	KE-4b	MaE-M16_321	0.004596	0.1101	0.0417439	MMS-IIA-119-c1_288	0	0		MoH-M36-c1_320	0	0		TH-M4-c1_321	0.005087	0.09479	0.05366	MMS-2-53_336	0	0.01814	0	MMS-Ma100-9-c1_324	0.00229	0.0899	0.02547	MMS-Ma350-1-c1_345	0	0.03054	0	MMS-VB-14_324	0	0.03054	0	MMS-VB-26-c1_320	0	0		MMS-VB-100-c1_323	0	0.07671	0	MMS-VB-116_323	0	0.07671	0	MMS-VI-155_329	0.00229
327	CDS	293327	KE-4b	MaE-M16_322	0.006321	0.09644	0.0655433	MMS-IIA-119-c1_289	0	0.007032	0	MoH-M36-c1_321	0	0.007032	0	TH-M4-c1_322	0.006327	0.03665	0.1727	MMS-2-53_337	0	0.01405	0	MMS-Ma100-9-c1_325	0.006321	0.09644	0.06555	MMS-Ma350-1-c1_346	0	0.01405	0	MMS-VB-14_325	0	0.01405	0	MMS-VB-26-c1_321	0	0.01428	0	MMS-VB-100-c1_324	0.01221	0.1386	0.08809	MMS-VB-116_324	0.01221	0.1386	0.08809	MMS-VI-155_330	0.009516
328	CDS	293796	KE-4b	MaE-M16_323	0.00427	0.1257	0.0339698	MMS-IIA-119-c1_290	0	0.005712	0	MoH-M36-c1_322	0	0.005712	0	TH-M4-c1_323	0	0.09957	0	MMS-2-53_338	0.002724	0.01149	0.2371	MMS-Ma100-9-c1_326	0.004877	0.1118	0.04362	MMS-Ma350-1-c1_347	0.001533	0.02361	0.06492	MMS-VB-14_326	0.001533	0.02361	0.06492	MMS-VB-26-c1_322	0	0.005712	0	MMS-VB-100-c1_325	0.001215	0.1261	0.009642	MMS-VB-116_325	0.001215	0.1261	0.009642	MMS-VI-155_331	0.00427
329	CDS	294800	KE-4b	MaE-M16_324	0.03265	0.1023	0.319159	MMS-IIA-119-c1_291	0	0		MoH-M36-c1_323	0	0		TH-M4-c1_324	0.02992	0.07923	0.3776	MMS-2-53_339	0.006601	0.006727	0.9812	MMS-Ma100-9-c1_327	0.02934	0.102	0.2877	MMS-Ma350-1-c1_348	0.006601	0.006727	0.9812	MMS-VB-14_327	0.006601	0.006727	0.9812	MMS-VB-26-c1_323	0	0		MMS-VB-100-c1_326	0.02158	0.1174	0.1837	MMS-VB-116_326	0.02158	0.1174	0.1837	MMS-VI-155_332	0.03265
330	CDS	295379	KE-4b	MaE-M16_325	0.01214	0.2409	0.0503944	MMS-IIA-119-c1_292	0.002341	0.003062	0.7647	MoH-M36-c1_324	0.01214	0.2282	0.05318	TH-M4-c1_325	0.01243	0.07477	0.1662	MMS-2-53_340	0.004697	0.0192	0.2447	MMS-Ma100-9-c1_328	0.01483	0.2407	0.06161	MMS-Ma350-1-c1_349	0.006901	0.007676	0.8991	MMS-VB-14_328	0.005724	0.0108	0.5302	MMS-VB-26-c1_324	0.002341	0.006124	0.3824	MMS-VB-100-c1_327	0.01214	0.2323	0.05226	MMS-VB-116_327	0.01214	0.2323	0.05226	MMS-VI-155_333	0.01214
331	CDS	296400	KE-4b	MaE-M16_326	0.116	0.7047	0.164609	MMS-IIA-119-c1_293	0.003024	0.02712	0.1115	MoH-M36-c1_325	0.1093	0.7248	0.1508	TH-M4-c1_326	0.01647	0.107	0.1539	MMS-2-53_341	0.004017	0.02972	0.1352	MMS-Ma100-9-c1_329	0.1146	0.6836	0.1676	MMS-Ma350-1-c1_350	0.001267	0.02177	0.05823	MMS-VB-14_329	0.003025	0.02966	0.102	MMS-VB-26-c1_325	0.003026	0.02121	0.1427	MMS-VB-100-c1_328	0.1167	0.6857	0.1702	MMS-VB-116_328	0.1167	0.6857	0.1702	MMS-VI-155_334	0.1108
332	CDS	297577	KE-4b	MaE-M16_327	0.1025	0.6976	0.146932	MMS-IIA-119-c1_294	0.003474	0.02758	0.126	MoH-M36-c1_326	0.1104	0.697	0.1584	TH-M4-c1_327	0.005403	0.1042	0.05185	MMS-2-53_342	0.002279	0.01796	0.1269	MMS-Ma100-9-c1_330	0.1121	0.6611	0.1695	MMS-Ma350-1-c1_351	0.003888	0.07594	0.0512	MMS-VB-14_330	0.001916	0.01741	0.11	MMS-VB-26-c1_326	0.003839	0.01288	0.2982	MMS-VB-100-c1_329	0.1148	0.6768	0.1696	MMS-VB-116_329	0.1148	0.6768	0.1696	MMS-VI-155_335	0.1104
333	CDS	298341	KE-4b	MaE-M16_328	0.08638	0.7377	0.117094	MMS-IIA-119-c1_295	0.001338	0.007108	0.1882	MoH-M36-c1_327	0.09319	0.8818	0.1057	TH-M4-c1_328	0.007472	0.1169	0.06393	MMS-2-53_343	0.009211	0.02667	0.3454	MMS-Ma100-9-c1_331	0.08828	0.8615	0.1025	MMS-Ma350-1-c1_352	0.006125	0.07577	0.08084	MMS-VB-14_331	0.00268	0.01079	0.2484	MMS-VB-26-c1_327	0.001338	0.007108	0.1882	MMS-VB-100-c1_330	0.08571	0.8917	0.09611	MMS-VB-116_330	0.08571	0.8917	0.09611	MMS-VI-155_336	0.09991
334	CDS	299210	KE-4b	MaE-M16_329	0.1328	1.017	0.13058	MMS-IIA-119-c1_296	0	0.004565	0	MoH-M36-c1_328	0.1246	1.028	0.1211	TH-M4-c1_329	0.01153	0.09556	0.1206	MMS-2-53_344	0	0.0245	0	MMS-Ma100-9-c1_332	0.1255	0.9895	0.1268	MMS-Ma350-1-c1_353	0.009812	0.09634	0.1019	MMS-VB-14_332	0.003826	0		MMS-VB-26-c1_328	0.001684	0.009212	0.1828	MMS-VB-100-c1_331	0.1258	1.011	0.1244	MMS-VB-116_331	0.1258	1.011	0.1244	MMS-VI-155_337	0.1246
335	CDS	299877	KE-4b	MaE-M16_330	0.163	0.8862	0.183931	MMS-IIA-119-c1_297	0	0.004685	0	MoH-M36-c1_329	0.1634	0.848	0.1927	TH-M4-c1_330	0.02853	0.1213	0.2351	MMS-2-53_345	0.002268	0		MMS-Ma100-9-c1_333	0.1586	0.8212	0.1932	MMS-Ma350-1-c1_354	0.0162	0.1257	0.1288	MMS-VB-14_333	0	0		MMS-VB-26-c1_329	0.002267	0.01132	0.2002	MMS-VB-100-c1_332	0.1586	0.8324	0.1906	MMS-VB-116_332	0.1586	0.8324	0.1906	MMS-VI-155_338	0.1634
336	CDS	300540	KE-4b	MaE-M16_331	0.005582	0.182	0.0306703	MMS-IIA-119-c1_298	0	0		MoH-M36-c1_330	0.01954	0.3295	0.0593	TH-M4-c1_331	0.0137	0.1638	0.08368	MMS-2-53_346	0.002838	0.03353	0.08465	MMS-Ma100-9-c1_334	0.01837	0.3114	0.05901	MMS-Ma350-1-c1_355	0.01847	0.19	0.09723	MMS-VB-14_334	0	0.01019	0	MMS-VB-26-c1_330	0.001166	0		MMS-VB-100-c1_333	0.02299	0.2942	0.07815	MMS-VB-116_333	0.02299	0.2942	0.07815	MMS-VI-155_339	0.01857
337	CDS	301839	KE-4b	MaE-M16_332	0.001144	0.0126	0.0907937	MMS-IIA-119-c1_299	0.001144	0		MoH-M36-c1_331	0.02112	0.133	0.1588	TH-M4-c1_332	0.01737	0.1326	0.1309	MMS-2-53_347	0.006053	0.01498	0.404	MMS-Ma100-9-c1_335	0.02035	0.1747	0.1165	MMS-Ma350-1-c1_356	0.009322	0.04243	0.2197	MMS-VB-14_335	0.001144	0.005934	0.1928	MMS-VB-26-c1_331	0.001144	0		MMS-VB-100-c1_334	0.01047	0.05668	0.1847	MMS-VB-116_334	0.01047	0.05668	0.1847	MMS-VI-155_340	0.02145
338	CDS	302871	KE-4b	MaE-M16_333	0	0.01322	0	MMS-IIA-119-c1_300	0	0		MoH-M36-c1_332	0.006124	0.02672	0.2292	TH-M4-c1_333	0.02369	0.05179	0.4575	MMS-2-53_348	0	0.006543	0	MMS-Ma100-9-c1_336	0.02266	0.2429	0.09326	MMS-Ma350-1-c1_357	0.004821	0.01328	0.3631	MMS-VB-14_336	0	0.01322	0	MMS-VB-26-c1_332	0	0		MMS-VB-100-c1_335	0.004821	0.01328	0.3631	MMS-VB-116_335	0.004821	0.01328	0.3631	MMS-VI-155_341	0.003052
339	CDS	303360	KE-4b	MaE-M16_334	0	0.006886	0	MMS-IIA-119-c1_301	0.0005943	0		MoH-M36-c1_333	0.004056	0.0163	0.2489	TH-M4-c1_334	0.01153	0.03836	0.3006	MMS-2-53_349	0.00286	0.01235	0.2316	MMS-Ma100-9-c1_337	0.01672	0.2133	0.07839	MMS-Ma350-1-c1_358	0.002979	0.009501	0.3135	MMS-VB-14_337	0.0005942	0.008198	0.07248	MMS-VB-26-c1_333	0	0		MMS-VB-100-c1_336	0.002979	0.009501	0.3135	MMS-VB-116_336	0.002979	0.009501	0.3135	MMS-VI-155_342	0.002861
340	CDS	305817	KE-4b	MaE-M16_335	0	0		MMS-IIA-119-c1_302	0	0		MoH-M36-c1_334	0.00364	0.01033	0.3524	TH-M4-c1_335	0.005871	0.02068	0.284	MMS-2-53_350	0.004464	0.03154	0.1416	MMS-Ma100-9-c1_338	0.0207	0.2477	0.08357	MMS-Ma350-1-c1_359	0.002225	0.01047	0.2124	MMS-VB-14_338	0.001817	0		MMS-VB-26-c1_334	0	0		MMS-VB-100-c1_337	0.004046	0.01047	0.3864	MMS-VB-116_337	0.004046	0.01047	0.3864	MMS-VI-155_343	0.002226
341	CDS	306535	KE-4b	MaE-M16_336	0.00192	0.004213	0.455732	MMS-IIA-119-c1_303	0	0.004214	0	MoH-M36-c1_335	0.006882	0.1124	0.06125	TH-M4-c1_336	0.00885	0.07799	0.1135	MMS-2-53_351	0.001911	0.04568	0.04183	MMS-Ma100-9-c1_339	0.0338	0.3427	0.09863	MMS-Ma350-1-c1_360	0.003853	0.0263	0.1465	MMS-VB-14_339	0.00192	0.004213	0.4556	MMS-VB-26-c1_335	0	0.004214	0	MMS-VB-100-c1_338	0.003853	0.03065	0.1257	MMS-VB-116_338	0.003853	0.03065	0.1257	MMS-VI-155_344	0.003853
342	CDS	307296	KE-4b	MaE-M16_337	0	0		MMS-IIA-119-c1_304	0	0		MoH-M36-c1_336	0.002735	0.02554	0.1071	TH-M4-c1_337	0.002433	0.05241	0.04642	MMS-2-53_352	0	0.0256	0	MMS-Ma100-9-c1_340	0.02419	0.1742	0.1389	MMS-Ma350-1-c1_361	0.002735	0.02548	0.1073	MMS-VB-14_340	0	0		MMS-VB-26-c1_336	0	0		MMS-VB-100-c1_339	0.002735	0.02548	0.1073	MMS-VB-116_339	0.002735	0.02548	0.1073	MMS-VI-155_345	0.003954
343	CDS	308289	KE-4b	MaE-M16_338	0.004256	0.004817	0.883537	MMS-IIA-119-c1_305	0.003368	0		MoH-M36-c1_337	0.01611	0.07248	0.2222	TH-M4-c1_338	0.01902	0.06687	0.2844	MMS-2-53_353	0.009438	0.01522	0.6201	MMS-Ma100-9-c1_341	0.03322	0.2218	0.1498	MMS-Ma350-1-c1_362	0.01264	0.03474	0.3637	MMS-VB-14_341	0.004256	0.004817	0.8835	MMS-VB-26-c1_337	0.00449	0.0024	1.871	MMS-VB-100-c1_340	0.01467	0.0373	0.3932	MMS-VB-116_340	0.01467	0.0373	0.3932	MMS-VI-155_346	0.01492
344	CDS	309613	KE-4b	MaE-M16_339	0.005325	0.03166	0.168193	MMS-IIA-119-c1_306	0.001305	0		MoH-M36-c1_338	0.004156	0.03195	0.1301	TH-M4-c1_339	0.01026	0.06402	0.1603	MMS-2-53_354	0.005466	0.03128	0.1747	MMS-Ma100-9-c1_342	0.1305	1.733	0.07531	MMS-Ma350-1-c1_363	0.006363	0.0334	0.1905	MMS-VB-14_342	0.005325	0.03338	0.1595	MMS-VB-26-c1_338	0.000652	0.001336	0.488	MMS-VB-100-c1_341	0.006363	0.0334	0.1905	MMS-VB-116_341	0.006363	0.0334	0.1905	MMS-VI-155_347	0.008122
345	CDS	312094	KE-4b	MaE-M16_340	0.006984	0.009335	0.748152	MMS-IIA-119-c1_307	0	0		MoH-M36-c1_339	0.008555	0		TH-M4-c1_340	0.01615	0.02052	0.7867	MMS-2-53_355	0.005802	0.01107	0.5241	MMS-Ma100-9-c1_343	0.01817	0.08166	0.2225	MMS-Ma350-1-c1_364	0.006984	0.009335	0.7482	MMS-VB-14_343	0.01009	0.009345	1.08	MMS-VB-26-c1_339	0	0		MMS-VB-100-c1_342	0.006984	0.01255	0.5565	MMS-VB-116_342	0.006984	0.01255	0.5565	MMS-VI-155_348	0.009352
346	CDS	313079	KE-4b	MaE-M16_341	0.004391	0.01361	0.32263	MMS-IIA-119-c1_308	0	0.0311	0	MoH-M36-c1_340	0.02266	0.1327	0.1708	TH-M4-c1_341	0.008319	0.03882	0.2143	MMS-2-53_356	0.002192	0.03409	0.0643	MMS-Ma100-9-c1_344	0.002193	0.02761	0.07943	MMS-Ma350-1-c1_365	0.004393	0.009067	0.4845	MMS-VB-14_344	0.004391	0.01361	0.3227	MMS-VB-26-c1_340	0	0.01541	0	MMS-VB-100-c1_343	0.004393	0.009067	0.4845	MMS-VB-116_343	0.004393	0.009067	0.4845	MMS-VI-155_349	0.004548
347	CDS	313770	KE-4b	MaE-M16_342	0.005794	0.002476	2.34006	MMS-IIA-119-c1_309	0	0.002474	0	MoH-M36-c1_341	0.01733	0.1969	0.08798	TH-M4-c1_342	0.008935	0.0533	0.1676	MMS-2-53_357	0.006919	0.02312	0.2992	MMS-Ma100-9-c1_345	0.02116	0.2358	0.08976	MMS-Ma350-1-c1_366	0.005794	0.007492	0.7734	MMS-VB-14_345	0.005794	0.002476	2.34	MMS-VB-26-c1_341	0	0.002474	0	MMS-VB-100-c1_344	0.005794	0.007492	0.7734	MMS-VB-116_344	0.005794	0.007492	0.7734	MMS-VI-155_350	0.004679
348	CDS	315077	KE-4b	MaE-M16_343	0.001311	0.01296	0.101157	MMS-IIA-119-c1_310	0	0		MoH-M36-c1_342	0.02729	0.1572	0.1736	TH-M4-c1_343	0.01956	0.1576	0.1242	MMS-2-53_358	0	0.01846	0	MMS-Ma100-9-c1_346	0.03054	0.1392	0.2194	MMS-Ma350-1-c1_367	0	0.01286	0	MMS-VB-14_346	0.001311	0.01288	0.1018	MMS-VB-26-c1_342	0	0		MMS-VB-100-c1_345	0.001312	0.01286	0.102	MMS-VB-116_345	0.001312	0.01286	0.102	MMS-VI-155_351	0.002335
349	CDS	316234	KE-4b	MaE-M16_344	0.001275	0.01169	0.109068	MMS-IIA-119-c1_311	0	0		MoH-M36-c1_343	0.05183	0.1606	0.3227	TH-M4-c1_344	0.02377	0.1289	0.1844	MMS-2-53_359	0.001274	0.005368	0.2374	MMS-Ma100-9-c1_347	0.04925	0.1459	0.3376	MMS-Ma350-1-c1_368	0	0.002652	0	MMS-VB-14_347	0.001275	0.005313	0.24	MMS-VB-26-c1_343	0	0		MMS-VB-100-c1_346	0	0.002652	0	MMS-VB-116_346	0	0.002652	0	MMS-VI-155_352	0.001992
350	CDS	317401	KE-4b	MaE-M16_345	0.00417	0.00428	0.974299	MMS-IIA-119-c1_312	0	0		MoH-M36-c1_344	0.01135	0.09338	0.1215	TH-M4-c1_345	0.01112	0.1633	0.06809	MMS-2-53_360	0.006304	0.01418	0.4445	MMS-Ma100-9-c1_348	0.0116	0.05158	0.2248	MMS-Ma350-1-c1_369	0.00417	0		MMS-VB-14_348	0.00417	0.00428	0.9743	MMS-VB-26-c1_344	0.002081	0.00428	0.4861	MMS-VB-100-c1_347	0.00417	0		MMS-VB-116_347	0.00417	0		MMS-VI-155_353	0.00417
351	CDS	318294	KE-4b	MaE-M16_346	0	0.01625	0	MMS-IIA-119-c1_313	0	0		MoH-M36-c1_345	0	0.01619	0	TH-M4-c1_346	0	0.06448	0	MMS-2-53_361	0	0		MMS-Ma100-9-c1_349	0	0.01619	0	MMS-Ma350-1-c1_370	0	0		MMS-VB-14_349	0	0.01625	0	MMS-VB-26-c1_345	0	0		MMS-VB-100-c1_348	0	0		MMS-VB-116_348	0	0		MMS-VI-155_354	0
352	CDS	318540	KE-4b	MaE-M16_347	0.002359	0.01548	0.15239	MMS-IIA-119-c1_314	0.00118	0		MoH-M36-c1_346	0.01171	0.188	0.06229	TH-M4-c1_347	0.0127	0.1683	0.07545	MMS-2-53_362	0.003597	0.02331	0.1543	MMS-Ma100-9-c1_350	0.008826	0.08891	0.09927	MMS-Ma350-1-c1_371	0.003548	0.01798	0.1974	MMS-VB-14_350	0.002359	0.01548	0.1524	MMS-VB-26-c1_346	0.002144	0.005072	0.4227	MMS-VB-100-c1_349	0.003548	0.01798	0.1974	MMS-VB-116_349	0.003548	0.01798	0.1974	MMS-VI-155_355	0.00118
353	CDS	319799	KE-4b	MaE-M16_348	0.00275	0.005958	0.461564	MMS-IIA-119-c1_315	0	0		MoH-M36-c1_347	0	0.012	0	TH-M4-c1_348	0.01835	0.1663	0.1104	MMS-2-53_363	0.004931	0.03198	0.1542	MMS-Ma100-9-c1_351	0.004372	0.09839	0.04443	MMS-Ma350-1-c1_372	0	0.005947	0	MMS-VB-14_351	0.00275	0.005958	0.4616	MMS-VB-26-c1_347	0	0.012	0	MMS-VB-100-c1_350	0	0.005947	0	MMS-VB-116_350	0	0.005947	0	MMS-VI-155_356	0
354	CDS	320444	KE-4b	MaE-M16_349	0.004094	0.02478	0.165214	MMS-IIA-119-c1_316	0.004095	0.01938	0.2114	MoH-M36-c1_348	0.005467	0.06154	0.08883	TH-M4-c1_349	0.01441	0.1627	0.08852	MMS-2-53_364	0.005221	0.03305	0.158	MMS-Ma100-9-c1_352	0.0116	0.1323	0.08767	MMS-Ma350-1-c1_373	0.003852	0.02904	0.1326	MMS-VB-14_352	0.004094	0.02478	0.1652	MMS-VB-26-c1_348	0.006599	0.03499	0.1886	MMS-VB-100-c1_351	0.003852	0.02904	0.1326	MMS-VB-116_351	0.003852	0.02904	0.1326	MMS-VI-155_357	0.005468
355	CDS	321529	KE-4b	MaE-M16_350	0.00354	0.03024	0.117063	MMS-IIA-119-c1_317	0.005836	0.03012	0.1937	MoH-M36-c1_349	0.002282	0.01648	0.1384	TH-M4-c1_350	0.01225	0.1017	0.1205	MMS-2-53_365	0.007338	0.03278	0.2239	MMS-Ma100-9-c1_353	0.02076	0.1455	0.1427	MMS-Ma350-1-c1_374	0.001024	0.002724	0.3759	MMS-VB-14_353	0.00354	0.03024	0.1171	MMS-VB-26-c1_349	0.001255	0.005484	0.2289	MMS-VB-100-c1_352	0.001024	0.002724	0.3759	MMS-VB-116_352	0.001024	0.002724	0.3759	MMS-VI-155_358	0.00457
356	CDS	322701	KE-4b	MaE-M16_351	0	0.05661	0	MMS-IIA-119-c1_318	0	0.05661	0	MoH-M36-c1_350	0	0.05661	0	TH-M4-c1_351	0.005407	0.1016	0.05324	MMS-2-53_366	0.001865	0.06865	0.02716	MMS-Ma100-9-c1_354	0.00213	0.1772	0.01202	MMS-Ma350-1-c1_375	0.004822	0		MMS-VB-14_354	0	0.05661	0	MMS-VB-26-c1_350	0	0.06213	0	MMS-VB-100-c1_353	0.00334	0		MMS-VB-116_353	0.00334	0		MMS-VI-155_359	0
357	CDS	323528	KE-4b	MaE-M16_352	0.000799	0.01036	0.0771236	MMS-IIA-119-c1_319	0.002249	0.01393	0.1614	MoH-M36-c1_351	0.00321	0.01032	0.311	TH-M4-c1_352	0.004656	0.05637	0.08259	MMS-2-53_367	0.006116	0.06807	0.08985	MMS-Ma100-9-c1_355	0.01147	0.182	0.06303	MMS-Ma350-1-c1_376	0.002248	0.006852	0.3282	MMS-VB-14_355	0.002249	0.01393	0.1614	MMS-VB-26-c1_351	0	0		MMS-VB-100-c1_354	0.002248	0.006852	0.3282	MMS-VB-116_354	0.002248	0.006852	0.3282	MMS-VI-155_360	0.0029
358	CDS	325368	KE-4b	MaE-M16_353	0,001698	0		MMS-IIA-119-c1_320	0	0.003524	0	MoH-M36-c1_352	0.001674	0.01133	0.1477	TH-M4-c1_353	0.006357	0.05035	0.1263	MMS-2-53_368	0.01292	0.03494	0.3698	MMS-Ma100-9-c1_356	0.01932	0.1053	0.1834	MMS-Ma350-1-c1_377	0	0		MMS-VB-14_356	0.001674	0		MMS-VB-26-c1_352	0	0		MMS-VB-100-c1_355	0	0.007802	0	MMS-VB-116_355	0	0.007802	0	MMS-VI-155_361	0
359	CDS	326248	KE-4b	MaE-M16_354	0	0		MMS-IIA-119-c1_321	0	0		MoH-M36-c1_353	0	0		TH-M4-c1_354	0	0	NA	MMS-2-53_369	0	0.01463	0	MMS-Ma100-9-c1_357	0.009547	0.1198	0.07968	MMS-Ma350-1-c1_378	0	0		MMS-VB-14_357	0.005348	0		MMS-VB-26-c1_353	0.006921	0		MMS-VB-100-c1_356	0	0		MMS-VB-116_356	0	0		MMS-VI-155_362	0
360	CDS	326478	KE-4b	MaE-M16_355	0	0		MMS-IIA-119-c1_322	0	0.005064	0	MoH-M36-c1_354	0	0		TH-M4-c1_355	0.004505	0.02053	0.2194	MMS-2-53_370	0.005835	0.05112	0.1141	MMS-Ma100-9-c1_358	0.009488	0.1061	0.08939	MMS-Ma350-1-c1_379	0	0		MMS-VB-14_358	0.002247	0		MMS-VB-26-c1_354	0	0		MMS-VB-100-c1_357	0	0		MMS-VB-116_357	0	0		MMS-VI-155_363	0
361	CDS	327174	KE-4b	MaE-M16_356	0,002287	0		MMS-IIA-119-c1_323	0.002287	0		MoH-M36-c1_355	0.002287	0.0187	0.1224	TH-M4-c1_356	0.002285	0.03119	0.07325	MMS-2-53_371	0.00513	0.04546	0.1128	MMS-Ma100-9-c1_359	0.005752	0.06943	0.08285	MMS-Ma350-1-c1_380	0.002287	0		MMS-VB-14_359	0.002287	0		MMS-VB-26-c1_355	0.002287	0		MMS-VB-100-c1_358	0.002287	0		MMS-VB-116_358	0.002287	0		MMS-VI-155_364	0.002287
362	CDS	327757	KE-4b	MaE-M16_357	0	0.003441	0	MMS-IIA-119-c1_324	0.001552	0.006862	0.2261	MoH-M36-c1_356	0	0.006908	0	TH-M4-c1_357	0.006223	0.04239	0.1468	MMS-2-53_372	0.005954	0.03523	0.169	MMS-Ma100-9-c1_360	0.02346	0.1474	0.1591	MMS-Ma350-1-c1_381	0	0.006874	0	MMS-VB-14_360	0	0.01035	0	MMS-VB-26-c1_356	0	0		MMS-VB-100-c1_359	0	0.006874	0	MMS-VB-116_359	0	0.006874	0	MMS-VI-155_365	0.00155
363	CDS	328794	KE-4b	MaE-M16_358	0	0		MMS-IIA-119-c1_325	0.003058	0.007071	0.4325	MoH-M36-c1_357	0.003058	0.007131	0.4289	TH-M4-c1_358	0.003058	0.007131	0.4289	MMS-2-53_373	0.005514	0.07684	0.07176	MMS-Ma100-9-c1_361	0.003037	0.1186	0.0256	MMS-Ma350-1-c1_382	0.003058	0.007071	0.4325	MMS-VB-14_361	0.003058	0.007071	0.4325	MMS-VB-26-c1_357	0	0		MMS-VB-100-c1_360	0.003058	0.007071	0.4325	MMS-VB-116_360	0.003058	0.007071	0.4325	MMS-VI-155_366	0.003058
364	CDS	329269	KE-4b	MaE-M16_359	0	0.01036	0	MMS-IIA-119-c1_326	0	0.01036	0	MoH-M36-c1_358	0	0.02596	0	TH-M4-c1_359	0	0.02043	0	MMS-2-53_374	0	0.03602	0	MMS-Ma100-9-c1_362	0.006894	0.1506	0.04578	MMS-Ma350-1-c1_383	0	0.01036	0	MMS-VB-14_362	0	0.01036	0	MMS-VB-26-c1_358	0	0.01036	0	MMS-VB-100-c1_361	0	0.01036	0	MMS-VB-116_361	0	0.01036	0	MMS-VI-155_367	0
365	CDS	329918	KE-4b	MaE-M16_360	0	0		MMS-IIA-119-c1_327	0	0		MoH-M36-c1_359	0	0.003098	0	TH-M4-c1_360	0	0	NA	MMS-2-53_375	0.001448	0.05174	0.02799	MMS-Ma100-9-c1_363	0.001447	0.08552	0.01693	MMS-Ma350-1-c1_384	0	0		MMS-VB-14_363	0	0		MMS-VB-26-c1_359	0	0		MMS-VB-100-c1_362	0	0		MMS-VB-116_362	0	0		MMS-VI-155_368	0
366	CDS	330955	KE-4b	MaE-M16_361	0	0		MMS-IIA-119-c1_328	0	0		MoH-M36-c1_360	0	0		TH-M4-c1_361	0	0.01907	0	MMS-2-53_376	0.00246	0.09521	0.02583	MMS-Ma100-9-c1_364	0.002589	0.1031	0.02511	MMS-Ma350-1-c1_385	0	0		MMS-VB-14_364	0	0		MMS-VB-26-c1_360	0	0		MMS-VB-100-c1_363	0	0		MMS-VB-116_363	0	0		MMS-VI-155_369	0
367	CDS	331447	KE-4b	MaE-M16_362	0,0008545	0		MMS-IIA-119-c1_329	0	0.0112	0	MoH-M36-c1_361	0	0.001844	0	TH-M4-c1_362	0	0.03012	0	MMS-2-53_377	0.0008538	0.03794	0.0225	MMS-Ma100-9-c1_365	0.004295	0.1295	0.03317	MMS-Ma350-1-c1_386	0	0.003703	0	MMS-VB-14_365	0.0008545	0.005545	0.1541	MMS-VB-26-c1_361	0	0.003686	0	MMS-VB-100-c1_364	0	0.003703	0	MMS-VB-116_364	0	0.003703	0	MMS-VI-155_370	0
368	CDS	333239	KE-4b	MaE-M16_363	0,001703	0		MMS-IIA-119-c1_330	0.008917	0.01507	0.5916	MoH-M36-c1_362	0.009588	0.00368	2.606	TH-M4-c1_363	0.01099	0.01507	0.7292	MMS-2-53_378	0.01267	0.06625	0.1913	MMS-Ma100-9-c1_366	0.02207	0.1464	0.1507	MMS-Ma350-1-c1_387	0.007528	0.003676	2.048	MMS-VB-14_366	0.006154	0.007416	0.8298	MMS-VB-26-c1_362	0.001703	0		MMS-VB-100-c1_365	0.006154	0.003673	1.675	MMS-VB-116_365	0.006154	0.003673	1.675	MMS-VI-155_371	0.007529
369	CDS	334160	KE-4b	MaE-M16_364	0	0.01212	0	MMS-IIA-119-c1_331	0.004919	0.005029	0.9781	MoH-M36-c1_363	0.002455	0.01012	0.2427	TH-M4-c1_364	0.004917	0.03453	0.1424	MMS-2-53_379	0.008738	0.02776	0.3148	MMS-Ma100-9-c1_367	0.01823	0.1465	0.1244	MMS-Ma350-1-c1_388	0.006836	0.005038	1.357	MMS-VB-14_367	0.006825	0.01011	0.6753	MMS-VB-26-c1_363	0	0		MMS-VB-100-c1_366	0.006836	0.01011	0.6763	MMS-VB-116_366	0.006836	0.01011	0.6763	MMS-VI-155_372	0.004919
370	CDS	334722	KE-4b	MaE-M16_365	0	0		MMS-IIA-119-c1_332	0	0.01184	0	MoH-M36-c1_364	0	0.005609	0	TH-M4-c1_365	0.002612	0.08997	0.02904	MMS-2-53_380	0.003386	0.02336	0.1449	MMS-Ma100-9-c1_368	0.005999	0.1591	0.03772	MMS-Ma350-1-c1_389	0	0.01471	0	MMS-VB-14_368	0	0.02102	0	MMS-VB-26-c1_364	0.001307	0.002801	0.4665	MMS-VB-100-c1_367	0	0.01753	0	MMS-VB-116_367	0	0.01753	0	MMS-VI-155_373	0.00104
371	CDS	335854	KE-4b	MaE-M16_366	0	0		MMS-IIA-119-c1_333	0	0.00822	0	MoH-M36-c1_365	0.001919	0		TH-M4-c1_366	0.02902	0.04672	0.6211	MMS-2-53_381	0.008888	0.004062	2.188	MMS-Ma100-9-c1_369	0.03076	0.1205	0.2553	MMS-Ma350-1-c1_390	0	0.004056	0	MMS-VB-14_369	0.001551	0.004062	0.3817	MMS-VB-26-c1_365	0	0		MMS-VB-100-c1_368	0	0.004056	0	MMS-VB-116_368	0	0.004056	0	MMS-VI-155_374	0
372	CDS	336654	KE-4b	MaE-M16_367	0	0.01017	0	MMS-IIA-119-c1_334	0.003683	0.0295	0.1248	MoH-M36-c1_366	0.005752	0.01916	0.3001	TH-M4-c1_367	0.002044	0.07356	0.02778	MMS-2-53_382	0.003624	0.01646	0.2201	MMS-Ma100-9-c1_370	0.0331	0.1248	0.2653	MMS-Ma350-1-c1_391	0.003683	0.02952	0.1247	MMS-VB-14_370	0.003685	0.0237	0.1555	MMS-VB-26-c1_366	0	0.02055	0	MMS-VB-100-c1_369	0.005746	0.01924	0.2987	MMS-VB-116_369	0.005746	0.01924	0.2987	MMS-VI-155_375	0.003683
373	CDS	337474	KE-4b	MaE-M16_368	0.01663	0.03646	0.456116	MMS-IIA-119-c1_335	0.01663	0.06312	0.2635	MoH-M36-c1_367	0.008674	0.05677	0.1528	TH-M4-c1_368	0.01751	0.08867	0.1974	MMS-2-53_384	0.02198	0.05835	0.3768	MMS-Ma100-9-c1_371	0.01252	0.1067	0.1174	MMS-Ma350-1-c1_392	0	0.03827	0	MMS-VB-14_371	0.02088	0.09467	0.2206	MMS-VB-26-c1_367	0.02088	0.04652	0.4489	MMS-VB-100-c1_370	0	0		MMS-VB-116_370	0.01242	0.04428	0.2805	MMS-VI-155_376	0.02517
374	CDS	337993	KE-4b	MaE-M16_369	0	0.005177	0	MMS-IIA-119-c1_336	0.0009261	0		MoH-M36-c1_368	0.002096	0.0024	0.8735	TH-M4-c1_369	0.006309	0.03004	0.21	MMS-2-53_385	0.003277	0.007581	0.4323	MMS-Ma100-9-c1_372	0.01218	0.1057	0.1152	MMS-Ma350-1-c1_393	0.0009261	0.004803	0.1928	MMS-VB-14_372	0.002096	0		MMS-VB-26-c1_368	0.0009256	0.004798	0.1929	MMS-VB-100-c1_371	0	0.002398	0	MMS-VB-116_371	0	0.002398	0	MMS-VI-155_377	0.0009261
375	CDS	339267	KE-4b	MaE-M16_370	0	0.003301	0	MMS-IIA-119-c1_337	0	0.009719	0	MoH-M36-c1_369	0	0.006641	0	TH-M4-c1_370	0.0031	0.05071	0.06113	MMS-2-53_386	0.004666	0.04404	0.1059	MMS-Ma100-9-c1_373	0.002799	0.1138	0.02458	MMS-Ma350-1-c1_394	0	0.006609	0	MMS-VB-14_373	0	0.003301	0	MMS-VB-26-c1_369	0	0.003301	0	MMS-VB-100-c1_372	0	0.003301	0	MMS-VB-116_372	0	0.003301	0	MMS-VI-155_378	0
376	CDS	340213	KE-4b	MaE-M16_371	0	0		MMS-IIA-119-c1_338	0	0		MoH-M36-c1_370	0	0		TH-M4-c1_371	0.005937	0.06231	0.09529	MMS-2-53_387	0	0.03406	0	MMS-Ma100-9-c1_374	0.01479	0.1283	0.1153	MMS-Ma350-1-c1_395	0.001167	0.007299	0.1599	MMS-VB-14_374	0.00295	0		MMS-VB-26-c1_370	0.00295	0		MMS-VB-100-c1_373	0.00295	0		MMS-VB-116_373	0.00295	0		MMS-VI-155_379	0
377	CDS	340722	KE-4b	MaE-M16_372	0	0		MMS-IIA-119-c1_339	0.003244	0		MoH-M36-c1_371	0.003244	0		TH-M4-c1_372	0.01242	0.03829	0.3244	MMS-2-53_388	0.00584	0.03071	0.1902	MMS-Ma100-9-c1_375	0.02031	0.1124	0.1806	MMS-Ma350-1-c1_396	0.003244	0		MMS-VB-14_375	0.00651	0		MMS-VB-26-c1_371	0	0		MMS-VB-100-c1_374	0	0		MMS-VB-116_374	0	0		MMS-VI-155_380	0.003244
378	CDS	341333	KE-4b	MaE-M16_373	0	0.00292	0	MMS-IIA-119-c1_340	0	0		MoH-M36-c1_372	0	0		TH-M4-c1_373	0.002724	0.05762	0.04728	MMS-2-53_389	0	0.03906	0	MMS-Ma100-9-c1_376	0.002455	0.1122	0.02188	MMS-Ma350-1-c1_397	0	0.002913	0	MMS-VB-14_376	0	0		MMS-VB-26-c1_372	0.001362	0		MMS-VB-100-c1_375	0	0.00292	0	MMS-VB-116_375	0	0.00292	0	MMS-VI-155_381	0
379	CDS	342423	KE-4b	MaE-M16_374	0	0		MMS-IIA-119-c1_341	0	0		MoH-M36-c1_373	0	0.01095	0	TH-M4-c1_374	0.002016	0.03953	0.051	MMS-2-53_390	0.002511	0.01652	0.152	MMS-Ma100-9-c1_377	0.01785	0.1091	0.1636	MMS-Ma350-1-c1_398	0.002513	0		MMS-VB-14_377	0	0.01649	0	MMS-VB-26-c1_373	0	0		MMS-VB-100-c1_376	0	0		MMS-VB-116_376	0	0		MMS-VI-155_382	0
380	CDS	343033	KE-4b	MaE-M16_375	0.000945	0.002492	0.379213	MMS-IIA-119-c1_342	0.0009453	0.009836	0.0961	MoH-M36-c1_374	0.000945	0		TH-M4-c1_375	0.006556	0.05093	0.1287	MMS-2-53_391	0.005604	0.06536	0.08574	MMS-Ma100-9-c1_378	0.01649	0.09191	0.1795	MMS-Ma350-1-c1_399	0.001892	0.007345	0.2576	MMS-VB-14_378	0.0009446	0.004984	0.1895	MMS-VB-26-c1_374	0.000945	0		MMS-VB-100-c1_377	0.000945	0		MMS-VB-116_377	0.000945	0		MMS-VI-155_383	0.0009453
381	CDS	344321	KE-4b	MaE-M16_376	0.00459	0.004267	1.0757	MMS-IIA-119-c1_343	0.002289	0.01288	0.1777	MoH-M36-c1_375	0.002289	0		TH-M4-c1_376	0.006901	0.02602	0.2652	MMS-2-53_392	0.009199	0.0871	0.1056	MMS-Ma100-9-c1_379	0.01497	0.1764	0.08485	MMS-Ma350-1-c1_400	0.002289	0.008511	0.269	MMS-VB-14_379	0.004584	0.02317	0.1978	MMS-VB-26-c1_375	0.002289	0.008639	0.265	MMS-VB-100-c1_378	0.002289	0.004267	0.5365	MMS-VB-116_378	0.002289	0.004267	0.5365	MMS-VI-155_384	0.002289
382	CDS	345066	KE-4b	MaE-M16_377	0,002039	0		MMS-IIA-119-c1_344	0.005114	0.004623	1.106	MoH-M36-c1_376	0.002039	0.005473	0.3726	TH-M4-c1_377	0.002039	0.04106	0.04967	MMS-2-53_393	0.004459	0.08282	0.05385	MMS-Ma100-9-c1_380	0.005102	0.09763	0.05226	MMS-Ma350-1-c1_401	0.002039	0.005473	0.3726	MMS-VB-14_380	0.002039	0.07062	0.02888	MMS-VB-26-c1_376	0.002039	0		MMS-VB-100-c1_379	0.002039	0.009288	0.2196	MMS-VB-116_379	0.002039	0.009288	0.2196	MMS-VI-155_385	0.003062
383	CDS	345685	KE-4b	MaE-M16_378	0	0		MMS-IIA-119-c1_345	0	0.02448	0	MoH-M36-c1_377	0	0		TH-M4-c1_378	0.003589	0.01548	0.2319	MMS-2-53_394	0	0.05622	0	MMS-Ma100-9-c1_381	0.003591	0.08302	0.04326	MMS-Ma350-1-c1_402	0.002867	0.007741	0.3703	MMS-VB-14_381	0	0.05622	0	MMS-VB-26-c1_377	0	0		MMS-VB-100-c1_380	0	0		MMS-VB-116_380	0	0		MMS-VI-155_386	0
384	CDS	346129	KE-4b	MaE-M16_379	0.00237	0.01267	0.187056	MMS-IIA-119-c1_346	0.001523	0.008972	0.1698	MoH-M36-c1_378	0.001692	0.003544	0.4774	TH-M4-c1_379	0.01519	0.1631	0.09311	MMS-2-53_395	0.002197	0.07911	0.02777	MMS-Ma100-9-c1_382	0.002183	0.1182	0.01847	MMS-Ma350-1-c1_403	0.000845	0.007187	0.1176	MMS-VB-14_382	0.002369	0.01075	0.2204	MMS-VB-26-c1_378	0.001692	0.01266	0.1336	MMS-VB-100-c1_381	0.001692	0.008983	0.1884	MMS-VB-116_381	0.001692	0.008983	0.1884	MMS-VI-155_387	0.001523
385	CDS	348032	KE-4b	MaE-M16_380	0	0		MMS-IIA-119-c1_347	0.001746	0.007495	0.233	MoH-M36-c1_379	0	0		TH-M4-c1_380	0.008031	0.02644	0.3037	MMS-2-53_396	0.02481	0.08242	0.301	MMS-Ma100-9-c1_383	0.02612	0.1121	0.2329	MMS-Ma350-1-c1_404	0	0		MMS-VB-14_383	0.001376	0.003705	0.3713	MMS-VB-26-c1_379	0	0		MMS-VB-100-c1_382	0	0		MMS-VB-116_382	0	0		MMS-VI-155_388	0.001746
386	CDS	348873	KE-4b	MaE-M16_381	0,006452	0		MMS-IIA-119-c1_348	0	0		MoH-M36-c1_380	0	0		TH-M4-c1_381	0.008406	0	NA	MMS-2-53_397	0.00839	0.06037	0.139	MMS-Ma100-9-c1_384	0.01489	0.1625	0.09161	MMS-Ma350-1-c1_405	0	0		MMS-VB-14_384	0.008406	0		MMS-VB-26-c1_380	0	0		MMS-VB-100-c1_383	0	0		MMS-VB-116_383	0	0		MMS-VI-155_389	0
387	CDS	349052	KE-4b	MaE-M16_382	0,003553	0		MMS-IIA-119-c1_349	0.001574	0.004201	0.3748	MoH-M36-c1_381	0.003154	0		TH-M4-c1_382	0.009121	0.02197	0.4152	MMS-2-53_398	0.009112	0.02195	0.4151	MMS-Ma100-9-c1_385	0.03516	0.1468	0.2394	MMS-Ma350-1-c1_406	0.001574	0.004201	0.3748	MMS-VB-14_385	0.003154	0.01269	0.2485	MMS-VB-26-c1_381	0.003553	0		MMS-VB-100-c1_384	0.001574	0.01264	0.1246	MMS-VB-116_384	0.001574	0.01264	0.1246	MMS-VI-155_390	0.001574
388	CDS	349798	KE-4b	MaE-M16_383	0	0		MMS-IIA-119-c1_350	0	0		MoH-M36-c1_382	0	0		TH-M4-c1_383	0.004283	0.05022	0.08527	MMS-2-53_399	0.004287	0		MMS-Ma100-9-c1_386	0.00427	0.1033	0.04133	MMS-Ma350-1-c1_407	0	0		MMS-VB-14_386	0	0		MMS-VB-26-c1_382	0	0		MMS-VB-100-c1_385	0	0		MMS-VB-116_385	0	0		MMS-VI-155_391	0
389	CDS	350159	KE-4b	MaE-M16_384	0	0.007924	0	MMS-IIA-119-c1_351	0.0007271	0.007728	0.09409	MoH-M36-c1_383	0	0.003856	0	TH-M4-c1_384	0.01146	0.06193	0.185	MMS-2-53_400	0.00533	0.02413	0.2209	MMS-Ma100-9-c1_387	0.0179	0.1176	0.1523	MMS-Ma350-1-c1_408	0.0007365	0.009989	0.07372	MMS-VB-14_387	0	0.007877	0	MMS-VB-26-c1_383	0	0.009859	0	MMS-VB-100-c1_386	0.0009161	0.005891	0.1555	MMS-VB-116_386	0.0009161	0.005891	0.1555	MMS-VI-155_392	0.001637
390	CDS	351747	KE-4b	MaE-M16_385	0	0.006684	0	MMS-IIA-119-c1_352	0.001266	0.01336	0.09477	MoH-M36-c1_384	0	0.003317	0	TH-M4-c1_385	0.008506	0.05131	0.1658	MMS-2-53_401	0.006279	0.04382	0.1433	MMS-Ma100-9-c1_388	0.009114	0.1319	0.06909	MMS-Ma350-1-c1_409	0	0.01657	0	MMS-VB-14_388	0	0.00663	0	MMS-VB-26-c1_384	0	0.006684	0	MMS-VB-100-c1_387	0	0.00663	0	MMS-VB-116_387	0	0.00663	0	MMS-VI-155_393	0.002535
391	CDS	352698	KE-4b	MaE-M16_386	0.004207	0.003764	1.11769	MMS-IIA-119-c1_353	0.004465	0.04576	0.09756	MoH-M36-c1_385	0	0		TH-M4-c1_386	0.006138	0.02453	0.2502	MMS-2-53_402	0.005869	0.06083	0.09648	MMS-Ma100-9-c1_389	0.004443	0.1418	0.03134	MMS-Ma350-1-c1_410	0.005875	0.04178	0.1406	MMS-VB-14_389	0.004465	0.04179	0.1068	MMS-VB-26-c1_385	0.002802	0		MMS-VB-100-c1_388	0.004465	0.04179	0.1068	MMS-VB-116_388	0.004465	0.04179	0.1068	MMS-VI-155_394	0.004465
392	CDS	353572	KE-4b	MaE-M16_387	0	0.008425	0	MMS-IIA-119-c1_354	0.006852	0.05119	0.1339	MoH-M36-c1_386	0	0		TH-M4-c1_387	0.00228	0.0282	0.08084	MMS-2-53_403	0.01273	0.04311	0.2954	MMS-Ma100-9-c1_390	0.0109	0.08087	0.1348	MMS-Ma350-1-c1_411	0.005592	0.04817	0.1161	MMS-VB-14_390	0.00685	0.05119	0.1338	MMS-VB-26-c1_386	0.001025	0.01655	0.06194	MMS-VB-100-c1_389	0.00685	0.05119	0.1338	MMS-VB-116_389	0.00685	0.05119	0.1338	MMS-VI-155_395	0.005592
393	CDS	354785	KE-4b	MaE-M16_388	0.007764	0.05266	0.147436	MMS-IIA-119-c1_355	0.007379	0.0637	0.1158	MoH-M36-c1_387	0.005418	0.0102	0.531	TH-M4-c1_388	0.009064	0.09826	0.09225	MMS-2-53_406	0.01679	0.1219	0.1377	MMS-Ma100-9-c1_391	0.01679	0.1344	0.125	MMS-Ma350-1-c1_412	0.009292	0.06791	0.1368	MMS-VB-14_391	0.009007	0.0637	0.1414	MMS-VB-26-c1_387	0.005765	0.04891	0.1179	MMS-VB-100-c1_390	0.009007	0.0637	0.1414	MMS-VB-116_390	0.009007	0.0637	0.1414	MMS-VI-155_396	0.008656
394	CDS	355702	KE-4b	MaE-M16_389	0.007237	0.1031	0.070194	MMS-IIA-119-c1_356	0.005314	0.07547	0.0704	MoH-M36-c1_388	0	0.003971	0	TH-M4-c1_389	0.01218	0.08918	0.1366	MMS-2-53_407	0.01463	0.1294	0.1131	MMS-Ma100-9-c1_392	0.01069	0.1329	0.0804	MMS-Ma350-1-c1_413	0.005292	0.1032	0.05128	MMS-VB-14_392	0.006336	0.0828	0.07652	MMS-VB-26-c1_388	0.005304	0.08705	0.06093	MMS-VB-100-c1_391	0.006346	0.07137	0.08891	MMS-VB-116_391	0.006346	0.07137	0.08891	MMS-VI-155_397	0.003382
395	CDS	356493	KE-4b	MaE-M16_390	0.008266	0.07145	0.115689	MMS-IIA-119-c1_357	0.003222	0		MoH-M36-c1_389	0.001797	0.01156	0.1554	TH-M4-c1_390	0.01153	0.03502	0.3292	MMS-2-53_408	0.01191	0.1083	0.11	MMS-Ma100-9-c1_393	0.02176	0.2156	0.1009	MMS-Ma350-1-c1_414	0.008261	0.007409	1.115	MMS-VB-14_393	0.004648	0.007438	0.6249	MMS-VB-26-c1_389	0.00322	0.007382	0.4362	MMS-VB-100-c1_392	0.005019	0.007441	0.6745	MMS-VB-116_392	0.005019	0.007441	0.6745	MMS-VI-155_398	0.003222
396	CDS	357351	KE-4b	MaE-M16_391	0	0.04652	0	MMS-IIA-119-c1_358	0	0		MoH-M36-c1_390	0	0		TH-M4-c1_391	0	0.07453	0	MMS-2-53_409	0	0.05345	0	MMS-Ma100-9-c1_394	0.01104	0.1665	0.0663	MMS-Ma350-1-c1_415	0	0.006434	0	MMS-VB-14_394	0	0.006417	0	MMS-VB-26-c1_390	0	0.01358	0	MMS-VB-100-c1_393	0	0.006417	0	MMS-VB-116_393	0	0.006417	0	MMS-VI-155_399	0
397	CDS	357859	KE-4b	MaE-M16_392	0.002358	0.006519	0.361712	MMS-IIA-119-c1_359	0.006557	0.03488	0.188	MoH-M36-c1_391	0.0007558	0.0008097	0.9335	TH-M4-c1_392	0.007084	0.04251	0.1667	MMS-2-53_410	0.007023	0.03069	0.2289	MMS-Ma100-9-c1_395	0.01385	0.1199	0.1155	MMS-Ma350-1-c1_416	0.00732	0.04	0.183	MMS-VB-14_395	0.00663	0.03488	0.1901	MMS-VB-26-c1_391	0.005867	0.03746	0.1566	MMS-VB-100-c1_394	0.00663	0.03745	0.1771	MMS-VB-116_394	0.00663	0.03745	0.1771	MMS-VI-155_400	0.005414
398	CDS	361832	KE-4b	MaE-M16_393	0.0008187	0.007182	0.113993	MMS-IIA-119-c1_360	0.002967	0.02349	0.1263	MoH-M36-c1_392	0.000819	0.01263	0.06483	TH-M4-c1_393	0.003632	0.05326	0.0682	MMS-2-53_411	0.002809	0.03269	0.08592	MMS-Ma100-9-c1_396	0.006282	0.1574	0.03992	MMS-Ma350-1-c1_417	0.002145	0.01987	0.1079	MMS-VB-14_396	0.002966	0.01801	0.1647	MMS-VB-26-c1_392	0.003787	0.02919	0.1297	MMS-VB-100-c1_395	0.002966	0.01801	0.1647	MMS-VB-116_395	0.002966	0.01801	0.1647	MMS-VI-155_401	0.00379
399	CDS	363619	KE-4b	MaE-M16_394	0,005227	0		MMS-IIA-119-c1_361	0	0.0142	0	MoH-M36-c1_393	0	0.01412	0	TH-M4-c1_394	0	0.05522	0	MMS-2-53_412	0	0		MMS-Ma100-9-c1_397	0.005222	0.04477	0.1166	MMS-Ma350-1-c1_418	0.005227	0.01419	0.3683	MMS-VB-14_397	0	0.0142	0	MMS-VB-26-c1_393	0	0.0142	0	MMS-VB-100-c1_396	0	0.0142	0	MMS-VB-116_396	0	0.0142	0	MMS-VI-155_402	0
400	CDS	363940	KE-4b	MaE-M16_395	0	0.007706	0	MMS-IIA-119-c1_362	0.002914	0.04196	0.06945	MoH-M36-c1_394	0	0.003845	0	TH-M4-c1_395	0.004807	0.03741	0.1285	MMS-2-53_413	0.003785	0.02123	0.1783	MMS-Ma100-9-c1_398	0.01201	0.1461	0.08219	MMS-Ma350-1-c1_419	0.005243	0.04986	0.1051	MMS-VB-14_398	0.005241	0.03761	0.1393	MMS-VB-26-c1_394	0.004807	0.0416	0.1156	MMS-VB-100-c1_397	0.003345	0.04158	0.08046	MMS-VB-116_397	0.003345	0.04158	0.08046	MMS-VI-155_403	0.002914
401	CDS	364771	KE-4b	MaE-M16_396	0	0.04392	0	MMS-IIA-119-c1_363	0	0		MoH-M36-c1_395	0.006199	0.01218	0.509	TH-M4-c1_396	0	0.05668	0	MMS-2-53_414	0	0.02456	0	MMS-Ma100-9-c1_399	0.02048	0.09716	0.2107	MMS-Ma350-1-c1_420	0	0		MMS-VB-14_399	0.00618	0		MMS-VB-26-c1_395	0	0		MMS-VB-100-c1_398	0	0		MMS-VB-116_398	0	0		MMS-VI-155_404	0
402	CDS	365026	KE-4b	MaE-M16_397	0	0.05527	0	MMS-IIA-119-c1_364	0.004082	0.0326	0.1252	MoH-M36-c1_396	0	0		TH-M4-c1_397	0.004992	0.09156	0.05453	MMS-2-53_415	0.004992	0.01069	0.4669	MMS-Ma100-9-c1_400	0.01728	0.2532	0.06825	MMS-Ma350-1-c1_421	0.00499	0.05302	0.0941	MMS-VB-14_400	0.009081	0.03277	0.2772	MMS-VB-26-c1_396	0.00499	0.06509	0.07666	MMS-VB-100-c1_399	0.00499	0.05302	0.0941	MMS-VB-116_399	0.00499	0.05302	0.0941	MMS-VI-155_405	0.004082
403	CDS	365327	KE-4b	MaE-M16_398	0	0.005848	0	MMS-IIA-119-c1_365	0	0		MoH-M36-c1_397	0	0.01322	0	TH-M4-c1_398	0.002846	0.02983	0.09542	MMS-2-53_416	0.01084	0.01176	0.9215	MMS-Ma100-9-c1_401	0.007925	0.2066	0.03835	MMS-Ma350-1-c1_422	0.00795	0.01775	0.4478	MMS-VB-14_401	0.01084	0.02392	0.4531	MMS-VB-26-c1_397	0.01084	0.02392	0.4531	MMS-VB-100-c1_400	0.01018	0.01788	0.5692	MMS-VB-116_400	0.01018	0.01788	0.5692	MMS-VI-155_406	0
404	CDS	365942	KE-4b	MaE-M16_399	0.004959	0.05662	0.0875839	MMS-IIA-119-c1_366	0.001413	0.007179	0.1968	MoH-M36-c1_398	0.002832	0.003602	0.786	TH-M4-c1_399	0.006033	0.0651	0.09266	MMS-2-53_417	0.001413	0.007242	0.1951	MMS-Ma100-9-c1_402	0.008143	0.1778	0.04579	MMS-Ma350-1-c1_423	0.001413	0.02592	0.0545	MMS-VB-14_402	0.001413	0.02592	0.0545	MMS-VB-26-c1_398	0.001413	0.02955	0.04781	MMS-VB-100-c1_401	0.001413	0.02592	0.0545	MMS-VB-116_401	0.001413	0.02592	0.0545	MMS-VI-155_407	0.004959
405	CDS	366856	KE-4b	MaE-M16_400	0.004187	0.03603	0.116209	MMS-IIA-119-c1_367	0.00186	0.03681	0.05053	MoH-M36-c1_399	0.001861	0.01533	0.1214	TH-M4-c1_400	0.005611	0.05186	0.1082	MMS-2-53_418	0.004187	0.03603	0.1162	MMS-Ma100-9-c1_403	0.009804	0.1405	0.06977	MMS-Ma350-1-c1_424	0.003733	0.03598	0.1037	MMS-VB-14_403	0.003733	0.04153	0.08988	MMS-VB-26-c1_399	0.003733	0.03598	0.1037	MMS-VB-100-c1_402	0.003733	0.03598	0.1037	MMS-VB-116_402	0.003733	0.03598	0.1037	MMS-VI-155_408	0.004187
406	CDS	367512	KE-4b	MaE-M16_401	0.001953	0.05462	0.0357561	MMS-IIA-119-c1_368	0	0.007833	0	MoH-M36-c1_400	0	0.002601	0	TH-M4-c1_401	0.003182	0.08031	0.03962	MMS-2-53_419	0.00293	0.04554	0.06433	MMS-Ma100-9-c1_404	0.006104	0.1609	0.03794	MMS-Ma350-1-c1_425	0.004159	0.07489	0.05554	MMS-VB-14_404	0.003184	0.07452	0.04272	MMS-VB-26-c1_400	0.004162	0.06558	0.06346	MMS-VB-100-c1_403	0.005139	0.07194	0.07143	MMS-VB-116_403	0.005139	0.07194	0.07143	MMS-VI-155_409	0.001953
407	CDS	368711	KE-4b	MaE-M16_402	0.001482	0.02928	0.0506148	MMS-IIA-119-c1_369	0.00186	0		MoH-M36-c1_401	0	0.008876	0	TH-M4-c1_402	0.002964	0.04714	0.06289	MMS-2-53_420	0.004461	0.05188	0.08599	MMS-Ma100-9-c1_405	0.01268	0.1964	0.06455	MMS-Ma350-1-c1_426	0.002965	0.05147	0.0576	MMS-VB-14_405	0.001479	0.05144	0.02876	MMS-VB-26-c1_401	0.001483	0.02892	0.05127	MMS-VB-100-c1_404	0.002965	0.05147	0.0576	MMS-VB-116_404	0.002965	0.05147	0.0576	MMS-VI-155_410	0.001482
408	CDS	369506	KE-4b	MaE-M16_403	0.002147	0.03476	0.0617664	MMS-IIA-119-c1_370	0.002147	0.005403	0.3974	MoH-M36-c1_402	0	0		TH-M4-c1_403	0.004925	0.05753	0.0856	MMS-2-53_421	0.0043	0.03479	0.1236	MMS-Ma100-9-c1_406	0.012	0.169	0.07103	MMS-Ma350-1-c1_427	0.00647	0.03909	0.1655	MMS-VB-14_406	0.002147	0.05308	0.04046	MMS-VB-26-c1_402	0.002147	0.03476	0.06178	MMS-VB-100-c1_405	0.004304	0.04588	0.09381	MMS-VB-116_405	0.004304	0.04588	0.09381	MMS-VI-155_411	0.002147
409	CDS	370088	KE-4b	MaE-M16_404	0.003958	0.03997	0.0990243	MMS-IIA-119-c1_371	0.002735	0.009827	0.2783	MoH-M36-c1_403	0.001223	0.003268	0.3743	TH-M4-c1_404	0.007936	0.07147	0.111	MMS-2-53_422	0.003962	0.009841	0.4026	MMS-Ma100-9-c1_407	0.009164	0.1372	0.06682	MMS-Ma350-1-c1_428	0.005475	0.04335	0.1263	MMS-VB-14_407	0.006418	0.072	0.08914	MMS-VB-26-c1_403	0.00245	0.03997	0.06131	MMS-VB-100-c1_406	0.005472	0.05021	0.109	MMS-VB-116_406	0.005472	0.05021	0.109	MMS-VI-155_412	0.00245
410	CDS	371068	KE-4b	MaE-M16_405	0.007622	0.09829	0.077546	MMS-IIA-119-c1_372	0.004245	0.01887	0.225	MoH-M36-c1_404	0.001676	0.01205	0.139	TH-M4-c1_405	0.005915	0.07676	0.07706	MMS-2-53_423	0.01062	0.1191	0.08914	MMS-Ma100-9-c1_408	0.008833	0.24	0.03681	MMS-Ma350-1-c1_429	0.01021	0.1114	0.09163	MMS-VB-14_408	0.009734	0.09438	0.1031	MMS-VB-26-c1_404	0.008915	0.09467	0.09418	MMS-VB-100-c1_407	0.01021	0.1153	0.08851	MMS-VB-116_407	0.01021	0.1153	0.08851	MMS-VI-155_413	0.008915
411	CDS	371964	KE-4b	MaE-M16_406	0.002374	0.03065	0.0774551	MMS-IIA-119-c1_373	0	0		MoH-M36-c1_405	0	0		TH-M4-c1_406	0.003688	0.03893	0.09472	MMS-2-53_424	0.003686	0.03908	0.09432	MMS-Ma100-9-c1_409	0.005567	0.1547	0.03598	MMS-Ma350-1-c1_430	0.001066	0.03061	0.03484	MMS-VB-14_409	0.003443	0.03359	0.1025	MMS-VB-26-c1_405	0.002374	0.03065	0.07745	MMS-VB-100-c1_408	0.002374	0.03065	0.07745	MMS-VB-116_408	0.002374	0.03065	0.07745	MMS-VI-155_414	0.002374
412	CDS	373097	KE-4b	MaE-M16_407	0,00319	0		MMS-IIA-119-c1_374	0.00319	0		MoH-M36-c1_406	0.00319	0		TH-M4-c1_407	0.01144	0.08303	0.1378	MMS-2-53_425	0.00319	0.02248	0.1419	MMS-Ma100-9-c1_410	0.02208	0.1461	0.1512	MMS-Ma350-1-c1_431	0.00319	0		MMS-VB-14_410	0.007299	0.02248	0.3247	MMS-VB-26-c1_406	0.00319	0		MMS-VB-100-c1_409	0.00319	0		MMS-VB-116_409	0.00319	0		MMS-VI-155_415	0.00319
413	CDS	373463	KE-4b	MaE-M16_408	0	0.0257	0	MMS-IIA-119-c1_375	0	0		MoH-M36-c1_407	0	0		TH-M4-c1_408	0	0.04402	0	MMS-2-53_426	0.001477	0.04407	0.03351	MMS-Ma100-9-c1_411	0.005003	0.1936	0.02585	MMS-Ma350-1-c1_432	0	0.02173	0	MMS-VB-14_411	0	0.02172	0	MMS-VB-26-c1_407	0	0.0257	0	MMS-VB-100-c1_410	0	0.0257	0	MMS-VB-116_410	0	0.0257	0	MMS-VI-155_416	0.001764
414	CDS	374341	KE-4b	MaE-M16_409	0.00365	0.01902	0.191903	MMS-IIA-119-c1_376	0.001822	0.01574	0.1157	MoH-M36-c1_408	0.001822	0		TH-M4-c1_409	0.005135	0.08923	0.05755	MMS-2-53_427	0.001821	0.01524	0.1195	MMS-Ma100-9-c1_412	0.01474	0.1038	0.142	MMS-Ma350-1-c1_433	0.001822	0.007734	0.2355	MMS-VB-14_412	0.007328	0.01985	0.3691	MMS-VB-26-c1_408	0.00365	0.01902	0.1919	MMS-VB-100-c1_411	0.005127	0.01903	0.2695	MMS-VB-116_411	0.005127	0.01903	0.2695	MMS-VI-155_417	0.00365
415	CDS	375159	KE-4b	MaE-M16_410	0.002336	0.01805	0.129418	MMS-IIA-119-c1_377	0.00142	0.008241	0.1724	MoH-M36-c1_409	0	0.01113	0	TH-M4-c1_410	0.003893	0.06461	0.06026	MMS-2-53_428	0.002198	0.03047	0.07214	MMS-Ma100-9-c1_413	0.01025	0.144	0.07119	MMS-Ma350-1-c1_434	0	0.0163	0	MMS-VB-14_413	0.003114	0.0364	0.08555	MMS-VB-26-c1_409	0.001555	0.01807	0.08609	MMS-VB-100-c1_412	0.001555	0.01807	0.08609	MMS-VB-116_412	0.001555	0.01807	0.08609	MMS-VI-155_418	0.001555
416	CDS	377072	KE-4b	MaE-M16_411	0	0.005329	0	MMS-IIA-119-c1_378	0.005079	0.02377	0.2136	MoH-M36-c1_410	0.005079	0.02377	0.2136	TH-M4-c1_411	0.005993	0.05726	0.1047	MMS-2-53_429	0	0.01597	0	MMS-Ma100-9-c1_414	0.00997	0.1597	0.06241	MMS-Ma350-1-c1_435	0.004108	0.01836	0.2238	MMS-VB-14_414	0	0.01073	0	MMS-VB-26-c1_410	0	0.005329	0	MMS-VB-100-c1_413	0.001195	0.00535	0.2234	MMS-VB-116_413	0.001195	0.00535	0.2234	MMS-VI-155_419	0
417	CDS	378366	KE-4b	MaE-M16_412	0	0		MMS-IIA-119-c1_379	0.005402	0.005878	0.9191	MoH-M36-c1_411	0.005402	0.005878	0.9191	TH-M4-c1_412	0.006179	0.07153	0.08638	MMS-2-53_430	0	0.01563	0	MMS-Ma100-9-c1_415	0.02653	0.1915	0.1385	MMS-Ma350-1-c1_436	0.005399	0		MMS-VB-14_415	0	0.02146	0	MMS-VB-26-c1_411	0	0		MMS-VB-100-c1_414	0	0		MMS-VB-116_414	0	0		MMS-VI-155_420	0
418	CDS	378866	KE-4b	MaE-M16_413	0	0.007084	0	MMS-IIA-119-c1_380	0	0.03307	0	MoH-M36-c1_412	0.001665	0.02929	0.05684	TH-M4-c1_413	0.001662	0.08792	0.0189	MMS-2-53_431	0.001665	0.02178	0.07643	MMS-Ma100-9-c1_416	0.006368	0.1218	0.05227	MMS-Ma350-1-c1_437	0	0.03705	0	MMS-VB-14_416	0	0.01071	0	MMS-VB-26-c1_412	0	0.007084	0	MMS-VB-100-c1_415	0	0.01074	0	MMS-VB-116_415	0	0.01074	0	MMS-VI-155_421	0
419	CDS	379752	KE-4b	MaE-M16_414	0.000743	0.01911	0.0388802	MMS-IIA-119-c1_381	0.007282	0.02213	0.329	MoH-M36-c1_413	0.005344	0.01199	0.4458	TH-M4-c1_414	0.004136	0.1125	0.03677	MMS-2-53_432	0.0007434	0.03528	0.02107	MMS-Ma100-9-c1_417	0.01496	0.1908	0.07839	MMS-Ma350-1-c1_438	0.003414	0.01196	0.2853	MMS-VB-14_417	0.0007433	0.008952	0.08303	MMS-VB-26-c1_413	0.002666	0.01918	0.139	MMS-VB-100-c1_416	0.001926	0.01806	0.1066	MMS-VB-116_416	0.001926	0.01806	0.1066	MMS-VI-155_422	0.000743
420	CDS	380539	KE-4b	MaE-M16_415	0,0008746	0		MMS-IIA-119-c1_382	0.01068	0.02852	0.3745	MoH-M36-c1_414	0.006638	0.03089	0.2149	TH-M4-c1_415	0.00531	0.07292	0.07282	MMS-2-53_433	0.002629	0.03523	0.07462	MMS-Ma100-9-c1_418	0.00731	0.149	0.04905	MMS-Ma350-1-c1_439	0.00683	0.04521	0.1511	MMS-VB-14_418	0.0008746	0.004535	0.1929	MMS-VB-26-c1_414	0.0008746	0.002269	0.3854	MMS-VB-100-c1_417	0.005947	0.04765	0.1248	MMS-VB-116_417	0.005947	0.04765	0.1248	MMS-VI-155_423	0.0008746
421	CDS	381890	KE-4b	MaE-M16_416	0	0		MMS-IIA-119-c1_383	0.005463	0.04265	0.1281	MoH-M36-c1_415	0.007927	0.04313	0.1838	TH-M4-c1_416	0.003005	0.03542	0.08483	MMS-2-53_434	0.007937	0.0281	0.2825	MMS-Ma100-9-c1_419	0.008507	0.07273	0.117	MMS-Ma350-1-c1_440	0.007927	0.03556	0.2229	MMS-VB-14_419	0.002459	0		MMS-VB-26-c1_415	0	0		MMS-VB-100-c1_418	0.008498	0.04312	0.1971	MMS-VB-116_418	0.008498	0.04312	0.1971	MMS-VI-155_424	0
422	CDS	382362	KE-4b	MaE-M16_417	0	0		MMS-IIA-119-c1_384	0.00183	0.02508	0.07299	MoH-M36-c1_416	0.00183	0.03424	0.05346	TH-M4-c1_417	0.001832	0.07232	0.02533	MMS-2-53_435	0.004043	0.0278	0.1454	MMS-Ma100-9-c1_420	0.01033	0.09974	0.1036	MMS-Ma350-1-c1_441	0.00183	0.03424	0.05346	MMS-VB-14_420	0.001832	0.03216	0.05696	MMS-VB-26-c1_416	0	0		MMS-VB-100-c1_419	0.00183	0.02897	0.06318	MMS-VB-116_419	0.00183	0.02897	0.06318	MMS-VI-155_425	0
423	CDS	383112	KE-4b	MaE-M16_418	0,002599	0		MMS-IIA-119-c1_385	0.00986	0.03031	0.3253	MoH-M36-c1_417	0.01365	0.0472	0.2891	TH-M4-c1_418	0.01368	0.05445	0.2512	MMS-2-53_436	0.007087	0.04861	0.1458	MMS-Ma100-9-c1_421	0.03027	0.1627	0.186	MMS-Ma350-1-c1_442	0.01043	0.0436	0.2393	MMS-VB-14_421	0.00678	0.02393	0.2833	MMS-VB-26-c1_417	0.001451	0		MMS-VB-100-c1_420	0.008122	0.03332	0.2438	MMS-VB-116_420	0.008122	0.03332	0.2438	MMS-VI-155_426	0.001451
424	CDS	384196	KE-4b	MaE-M16_419	0	0		MMS-IIA-119-c1_386	0	0.03157	0	MoH-M36-c1_418	0	0.03609	0	TH-M4-c1_419	0	0.05488	0	MMS-2-53_437	0	0.05503	0	MMS-Ma100-9-c1_422	0.002159	0.1657	0.01303	MMS-Ma350-1-c1_443	0.00175	0.03616	0.04838	MMS-VB-14_422	0.002254	0.01796	0.1255	MMS-VB-26-c1_418	0	0		MMS-VB-100-c1_421	0	0.02708	0	MMS-VB-116_421	0	0.02708	0	MMS-VI-155_427	0
425	CDS	384914	KE-4b	MaE-M16_420	0	0		MMS-IIA-119-c1_387	0.003175	0.03593	0.08837	MoH-M36-c1_419	0.003175	0.02833	0.1121	TH-M4-c1_420	0.006373	0.02816	0.2263	MMS-2-53_438	0.008992	0.04946	0.1818	MMS-Ma100-9-c1_423	0.02549	0.1886	0.1352	MMS-Ma350-1-c1_444	0	0.02099	0	MMS-VB-14_423	0.003175	0.01446	0.2195	MMS-VB-26-c1_419	0	0		MMS-VB-100-c1_422	0	0.02099	0	MMS-VB-116_422	0	0.02099	0	MMS-VI-155_428	0.003175
426	CDS	385384	KE-4b	MaE-M16_421	0	0		MMS-IIA-119-c1_388	0.003076	0.01972	0.156	MoH-M36-c1_420	0	0.01965	0					MMS-2-53_439	0.002625	0.01957	0.1341	MMS-Ma100-9-c1_424	0.003019	0.1988	0.01518	MMS-Ma350-1-c1_445	0.003071	0.01967	0.1561	MMS-VB-14_424	0	0.007304	0	MMS-VB-26-c1_420	0	0		MMS-VB-100-c1_423	0	0		MMS-VB-116_423	0	0		MMS-VI-155_429	0
427	CDS	385937	KE-4b	MaE-M16_422	0,001961	0		MMS-IIA-119-c1_389	0	0.01082	0	MoH-M36-c1_421	0	0.01082	0	TH-M4-c1_422	0.003933	0.02754	0.1428	MMS-2-53_440	0.002462	0.03982	0.06184	MMS-Ma100-9-c1_425	0.007303	0.2236	0.03266	MMS-Ma350-1-c1_446	0	0.02189	0	MMS-VB-14_425	0	0.02189	0	MMS-VB-26-c1_421	0	0		MMS-VB-100-c1_424	0	0		MMS-VB-116_424	0	0		MMS-VI-155_430	0
428	CDS	386564	KE-4b	MaE-M16_423	0	0.00898	0	MMS-IIA-119-c1_390	0.003659	0.009007	0.4063	MoH-M36-c1_422	0.003659	0.009007	0.4063	TH-M4-c1_423	0.00666	0.07549	0.08823	MMS-2-53_441	0.003645	0.06583	0.05536	MMS-Ma100-9-c1_426	0.01035	0.0961	0.1077	MMS-Ma350-1-c1_447	0.003659	0.01829	0.2001	MMS-VB-14_426	0.003659	0.01829	0.2001	MMS-VB-26-c1_422	0	0.00898	0	MMS-VB-100-c1_425	0	0.00898	0	MMS-VB-116_425	0	0.00898	0	MMS-VI-155_431	0
429	CDS	386931	KE-4b	MaE-M16_424	0.004592	0.003254	1.41119	MMS-IIA-119-c1_391	0.02493	0.05848	0.4263	MoH-M36-c1_423	0.02493	0.05848	0.4263	TH-M4-c1_424	0.02366	0.07685	0.3078	MMS-2-53_442	0.008914	0.04023	0.2216	MMS-Ma100-9-c1_427	0.0345	0.1973	0.1749	MMS-Ma350-1-c1_448	0.001528	0.003241	0.4713	MMS-VB-14_427	0.02366	0.04412	0.5363	MMS-VB-26-c1_423	0.004592	0.003254	1.412	MMS-VB-100-c1_426	0.006128	0.003259	1.88	MMS-VB-116_426	0.006128	0.003259	1.88	MMS-VI-155_432	0.004592
430	CDS	387896	KE-4b	MaE-M16_425	0	0		MMS-IIA-119-c1_392	0.01039	0.07921	0.1311	MoH-M36-c1_424	0.004794	0.07928	0.06047	TH-M4-c1_425	0.00677	0.06116	0.1107	MMS-2-53_443	0.005178	0.03887	0.1332	MMS-Ma100-9-c1_428	0.01237	0.1538	0.0804	MMS-Ma350-1-c1_449	0	0		MMS-VB-14_428	0.005172	0.07061	0.07325	MMS-VB-26-c1_424	0	0.004184	0	MMS-VB-100-c1_427	0	0.004184	0	MMS-VB-116_427	0	0.004184	0	MMS-VI-155_433	0
431	CDS	388647	KE-4b	MaE-M16_426	0,002482	0		MMS-IIA-119-c1_393	0.007083	0.091	0.07783	MoH-M36-c1_425	0.007083	0.09686	0.07312	TH-M4-c1_427	0.007076	0.1071	0.0661	MMS-2-53_445	0.007096	0.01969	0.3603	MMS-Ma100-9-c1_429	0.01894	0.1877	0.1009	MMS-Ma350-1-c1_451	0.002482	0		MMS-VB-14_430	0.007083	0.09731	0.07279	MMS-VB-26-c1_425	0.002482	0		MMS-VB-100-c1_429	0.002482	0		MMS-VB-116_429	0.002482	0		MMS-VI-155_434	0.007096
432	CDS	388979	KE-4b	MaE-M16_427	0,002167	0		MMS-IIA-119-c1_394	0.00886	0.05809	0.1525	MoH-M36-c1_426	0.006909	0.05577	0.1239	TH-M4-c1_428	0.008844	0.0558	0.1585	MMS-2-53_446	0.00763	0.01669	0.4571	MMS-Ma100-9-c1_430	0.01859	0.1217	0.1528	MMS-Ma350-1-c1_452	0.001934	0.002272	0.8513	MMS-VB-14_431	0.009956	0.06628	0.1502	MMS-VB-26-c1_426	0.001082	0.009763	0.1108	MMS-VB-100-c1_430	0.001082	0.009763	0.1108	MMS-VB-116_430	0.001082	0.009763	0.1108	MMS-VI-155_435	0.001934
433	CDS	389572	KE-4b	MaE-M16_428	0,001383	0		MMS-IIA-119-c1_395	0.01087	0.0539	0.2016	MoH-M36-c1_427	0.01087	0.05001	0.2173	TH-M4-c1_429	0.01591	0.06755	0.2356	MMS-2-53_447	0.006768	0.05903	0.1147	MMS-Ma100-9-c1_431	0.004491	0.13	0.03454	MMS-Ma350-1-c1_453	0	0		MMS-VB-14_432	0.01087	0.05001	0.2173	MMS-VB-26-c1_427	0	0.003668	0	MMS-VB-100-c1_431	0	0		MMS-VB-116_431	0	0		MMS-VI-155_436	0
434	CDS	390974	KE-4b	MaE-M16_429	0	0.012	0	MMS-IIA-119-c1_396	0.006118	0.02608	0.2346	MoH-M36-c1_428	0.00612	0.03113	0.1966	TH-M4-c1_430	0.001834	0.02598	0.07059	MMS-2-53_448	0.001834	0.03079	0.05957	MMS-Ma100-9-c1_432	0.004273	0.149	0.02868	MMS-Ma350-1-c1_454	0	0.012	0	MMS-VB-14_433	0	0.012	0	MMS-VB-26-c1_428	0	0.012	0	MMS-VB-100-c1_432	0	0.012	0	MMS-VB-116_432	0	0.012	0	MMS-VI-155_437	0.00428
435	CDS	391889	KE-4b	MaE-M16_430	0	0		MMS-IIA-119-c1_397	0	0		MoH-M36-c1_429	0	0.01843	0	TH-M4-c1_431	0	0	NA	MMS-2-53_449	0.008381	0		MMS-Ma100-9-c1_433	0	0.05946	0	MMS-Ma350-1-c1_455	0	0		MMS-VB-14_434	0	0		MMS-VB-26-c1_429	0	0		MMS-VB-100-c1_433	0	0		MMS-VB-116_433	0	0		MMS-VI-155_438	0
436	CDS	392524	KE-4b	MaE-M16_431	0.001469	0.003511	0.418399	MMS-IIA-119-c1_398	0.004761	0.01062	0.4485	MoH-M36-c1_430	0.002947	0.01102	0.2673	TH-M4-c1_432	0.001469	0.01858	0.07905	MMS-2-53_450	0.002941	0.04132	0.07117	MMS-Ma100-9-c1_434	0.007516	0.152	0.04946	MMS-Ma350-1-c1_456	0.0006498	0.003511	0.1851	MMS-VB-14_435	0.001469	0.003511	0.4185	MMS-VB-26-c1_430	0.0006498	0.003511	0.1851	MMS-VB-100-c1_434	0.0006498	0.005284	0.123	MMS-VB-116_434	0.0006498	0.005284	0.123	MMS-VI-155_439	0.00212
437	CDS	392708	KE-4b	MaE-M16_432	0	0		MMS-IIA-119-c1_399	0.004977	0.02845	0.1749	MoH-M36-c1_431	0.004983	0.0284	0.1755	TH-M4-c1_433	0	0.06892	0	MMS-2-53_451	0	0.02241	0	MMS-Ma100-9-c1_435	0.004951	0.1505	0.03289	MMS-Ma350-1-c1_457	0	0		MMS-VB-14_436	0	0		MMS-VB-26-c1_431	0	0		MMS-VB-100-c1_435	0	0		MMS-VB-116_435	0	0		MMS-VI-155_440	0
438	CDS	394518	KE-4b	MaE-M16_433	0.01169	0.01757	0.665339	MMS-IIA-119-c1_400	0.01214	0.01473	0.824	MoH-M36-c1_432	0.00939	0.01762	0.533	TH-M4-c1_434	0.01774	0.05244	0.3383	MMS-2-53_452	0.008465	0.02124	0.3985	MMS-Ma100-9-c1_436	0.03783	0.1094	0.3458	MMS-Ma350-1-c1_458	0.001344	0		MMS-VB-14_437	0.004925	0		MMS-VB-26-c1_432	0.007597	0.01767	0.4299	MMS-VB-100-c1_436	0.007597	0.01767	0.4299	MMS-VB-116_436	0.007597	0.01767	0.4299	MMS-VI-155_441	0
A-10-Gly-GCC	tR	395166	KE-4b
A-11-Cys-GCA	tR	395297	KE-4b
A-12-Leu-TAA	tR	395440	KE-4b
439	CDS	395549	KE-4b	MaE-M16_434	0.0008847	0.03252	0.0272048	MMS-IIA-119-c1_401	0.001772	0.0226	0.0784	MoH-M36-c1_433	0.00266	0.03057	0.08703	TH-M4-c1_435	0.002283	0.09667	0.02362	MMS-2-53_453	0.001057	0.01112	0.09502	MMS-Ma100-9-c1_437	0.006738	0.1418	0.04753	MMS-Ma350-1-c1_459	0.00159	0.003878	0.4101	MMS-VB-14_438	0.004768	0.1199	0.03977	MMS-VB-26-c1_433	0.0008847	0.03054	0.02897	MMS-VB-100-c1_437	0.0008847	0.0324	0.02731	MMS-VB-116_437	0.0008847	0.0324	0.02731	MMS-VI-155_442	0
440	CDS	396462	KE-4b	MaE-M16_435	0	0.008785	0	MMS-IIA-119-c1_402	0.001591	0.01775	0.08961	MoH-M36-c1_434	0.001931	0.01763	0.1095	TH-M4-c1_436	0.001927	0.05779	0.03335	MMS-2-53_454	0.00352	0.01797	0.1958	MMS-Ma100-9-c1_438	0.007421	0.1349	0.05502	MMS-Ma350-1-c1_460	0	0		MMS-VB-14_439	0.00581	0.08609	0.06749	MMS-VB-26-c1_434	0.001931	0.01763	0.1095	MMS-VB-100-c1_438	0.001931	0.01763	0.1095	MMS-VB-116_438	0.001931	0.01763	0.1095	MMS-VI-155_443	0
441	CDS	398214	KE-4b	MaE-M16_436	0	0.01749	0	MMS-IIA-119-c1_403	0.004342	0.008727	0.4975	MoH-M36-c1_435	0	0.04322	0	TH-M4-c1_437	0.004336	0.04501	0.09634	MMS-2-53_455	0	0.008753	0	MMS-Ma100-9-c1_439	0	0.07982	0	MMS-Ma350-1-c1_461	0	0		MMS-VB-14_440	0.00427	0.1283	0.03329	MMS-VB-26-c1_435	0	0.02573	0	MMS-VB-100-c1_439	0	0.02573	0	MMS-VB-116_439	0	0.02573	0	MMS-VI-155_444	0
442	CDS	398985	KE-4b	MaE-M16_437	0.004088	0.01881	0.217331	MMS-IIA-119-c1_404	0.004088	0		MoH-M36-c1_436	0.004088	0		TH-M4-c1_438	0.007458	0.04716	0.1581	MMS-2-53_456	0.004088	0		MMS-Ma100-9-c1_440	0.003356	0.07845	0.04277	MMS-Ma350-1-c1_462	0	0		MMS-VB-14_441	0.003356	0.06983	0.04805	MMS-VB-26-c1_436	0.004088	0		MMS-VB-100-c1_440	0.004088	0.009391	0.4353	MMS-VB-116_440	0.004088	0.009391	0.4353	MMS-VI-155_445	0
A-13-Leu-GAG	tR	399355	KE-4b
443	CDS	399479	KE-4b	MaE-M16_438	0	0		MMS-IIA-119-c1_405	0	0.04297	0	MoH-M36-c1_437	0	0.06668	0	TH-M4-c1_439	0	0.06637	0	MMS-2-53_457	0	0.05067	0	MMS-Ma100-9-c1_441	0	0.1358	0	MMS-Ma350-1-c1_463	0	0		MMS-VB-14_442	0	0.05919	0	MMS-VB-26-c1_437	0	0.06668	0	MMS-VB-100-c1_441	0	0.06668	0	MMS-VB-116_441	0	0.06668	0	MMS-VI-155_446	0
444	CDS	399839	KE-4b	MaE-M16_439	0,002494	0		MMS-IIA-119-c1_406	0.00249	0.0231	0.1078	MoH-M36-c1_438	0	0.0231	0	TH-M4-c1_440	0.02315	0.1592	0.1454	MMS-2-53_458	0.004486	0.0231	0.1942	MMS-Ma100-9-c1_442	0.01919	0.08582	0.2236	MMS-Ma350-1-c1_464	0	0.0231	0	MMS-VB-14_443	0	0		MMS-VB-26-c1_438	0	0.01142	0	MMS-VB-100-c1_442	0	0.0231	0	MMS-VB-116_442	0	0.0231	0	MMS-VI-155_447	0
445	CDS	400319	KE-4b	MaE-M16_440	0	0		MMS-IIA-119-c1_407	0	0.00498	0	MoH-M36-c1_439	0	0.00498	0	TH-M4-c1_441	0.001176	0.1281	0.009177	MMS-2-53_459	0.0009497	0.0361	0.02631	MMS-Ma100-9-c1_443	0.003071	0.1205	0.02549	MMS-Ma350-1-c1_465	0	0.01017	0	MMS-VB-14_444	0	0.00498	0	MMS-VB-26-c1_439	0	0.00498	0	MMS-VB-100-c1_443	0	0.00498	0	MMS-VB-116_443	0	0.00498	0	MMS-VI-155_448	0
446	CDS	400905	KE-4b	MaE-M16_441	0	0		MMS-IIA-119-c1_408	0.006284	0.0273	0.2302	MoH-M36-c1_440	0.006284	0.03438	0.1828	TH-M4-c1_442	0.008704	0.14	0.06218	MMS-2-53_460	0.003129	0.03808	0.08218	MMS-Ma100-9-c1_444	0.01768	0.2056	0.08599	MMS-Ma350-1-c1_466	0.006284	0.0273	0.2302	MMS-VB-14_445	0.003132	0.02056	0.1523	MMS-VB-26-c1_440	0.006284	0.03438	0.1828	MMS-VB-100-c1_444	0.006284	0.03438	0.1828	MMS-VB-116_444	0.006284	0.03438	0.1828	MMS-VI-155_449	0
447	CDS	402160	KE-4b	MaE-M16_442	0	0.002419	0	MMS-IIA-119-c1_409	0.002234	0.03158	0.07074	MoH-M36-c1_441	0.001115	0.02414	0.0462	TH-M4-c1_443	0.008147	0.1273	0.064	MMS-2-53_461	0.00385	0.04943	0.07789	MMS-Ma100-9-c1_445	0.01295	0.1781	0.07274	MMS-Ma350-1-c1_467	0.002234	0.02417	0.09244	MMS-VB-14_446	0.001573	0.01439	0.1093	MMS-VB-26-c1_441	0.001115	0.02414	0.0462	MMS-VB-100-c1_445	0.001115	0.02658	0.04195	MMS-VB-116_445	0.001115	0.02658	0.04195	MMS-VI-155_450	0
448	CDS	402634	KE-4b	MaE-M16_443	0	0.002691	0	MMS-IIA-119-c1_410	0.00459	0.0635	0.07228	MoH-M36-c1_442	0.003339	0.06217	0.0537	TH-M4-c1_444	0.00744	0.08935	0.08327	MMS-2-53_462	0.002228	0.02004	0.1112	MMS-Ma100-9-c1_446	0.01585	0.1724	0.0919	MMS-Ma350-1-c1_468	0.003339	0.05921	0.05638	MMS-VB-14_447	0.001852	0.01598	0.1159	MMS-VB-26-c1_442	0.003339	0.06069	0.05502	MMS-VB-100-c1_446	0.003339	0.06069	0.05502	MMS-VB-116_446	0.003339	0.06069	0.05502	MMS-VI-155_451	0.0006166
449	CDS	403950	KE-4b	MaE-M16_444	0	0		MMS-IIA-119-c1_411	0.001173	0.03209	0.03655	MoH-M36-c1_443	0.001173	0.03209	0.03655	TH-M4-c1_445	0.003184	0.07407	0.04299	MMS-2-53_463	0	0.03254	0	MMS-Ma100-9-c1_447	0.007234	0.169	0.04279	MMS-Ma350-1-c1_469	0.001173	0.03209	0.03655	MMS-VB-14_448	0	0.006303	0	MMS-VB-26-c1_443	0.001173	0.03534	0.03321	MMS-VB-100-c1_447	0.001173	0.03534	0.03321	MMS-VB-116_447	0.001173	0.03534	0.03321	MMS-VI-155_452	0
450	CDS	406342	KE-4b	MaE-M16_445	0	0		MMS-IIA-119-c1_412	0.003238	0.06596	0.0491	MoH-M36-c1_444	0.002643	0.08793	0.03006	TH-M4-c1_446	0.003201	0.1259	0.02542	MMS-2-53_464	0	0.07424	0	MMS-Ma100-9-c1_448	0.006496	0.1057	0.06144	MMS-Ma350-1-c1_470	0	0.08045	0	MMS-VB-14_449	0	0.01431	0	MMS-VB-26-c1_444	0	0.08806	0	MMS-VB-100-c1_448	0	0.08806	0	MMS-VB-116_448	0	0.08806	0	MMS-VI-155_453	0
451	CDS	407410	KE-4b	MaE-M16_446	0	0.01416	0	MMS-IIA-119-c1_413	0.01542	0.05168	0.2984	MoH-M36-c1_445	0.008252	0.05167	0.1597	TH-M4-c1_447	0.004289	0.1039	0.04128	MMS-2-53_465	0.01166	0.04326	0.2696	MMS-Ma100-9-c1_449	0.02218	0.1779	0.1247	MMS-Ma350-1-c1_471	0.008252	0.05167	0.1597	MMS-VB-14_450	0.004308	0.03669	0.1174	MMS-VB-26-c1_445	0.008252	0.05716	0.1444	MMS-VB-100-c1_449	0.008252	0.05167	0.1597	MMS-VB-116_449	0.008252	0.05167	0.1597	MMS-VI-155_454	0
452	CDS	407869	KE-4b	MaE-M16_447	0	0		MMS-IIA-119-c1_414	0	0.1495	0	MoH-M36-c1_446	0	0.1495	0	TH-M4-c1_448	0.004829	0.06518	0.07409	MMS-2-53_466	0.004776	0.1542	0.03098	MMS-Ma100-9-c1_450	0	0.1965	0	MMS-Ma350-1-c1_472	0	0.1495	0	MMS-VB-14_451	0	0.1389	0	MMS-VB-26-c1_446	0	0.1605	0	MMS-VB-100-c1_450	0	0.1495	0	MMS-VB-116_450	0	0.1495	0	MMS-VI-155_455	0
453	CDS	408492	KE-4b	MaE-M16_448	0	0.003116	0	MMS-IIA-119-c1_415	0.007905	0.1648	0.04796	MoH-M36-c1_447	0.006403	0.1643	0.03897	TH-M4-c1_449	0.00766	0.136	0.05634	MMS-2-53_467	0.00415	0.1016	0.04084	MMS-Ma100-9-c1_451	0.00712	0.1642	0.04336	MMS-Ma350-1-c1_473	0.007305	0.1648	0.04434	MMS-VB-14_452	0.004746	0.09684	0.04901	MMS-VB-26-c1_447	0.006403	0.1639	0.03906	MMS-VB-100-c1_451	0.006403	0.1639	0.03906	MMS-VB-116_451	0.006403	0.1639	0.03906	MMS-VI-155_456	0.007723
454	CDS	408802	KE-4b	MaE-M16_449	0.0003971	0.008649	0.0459128	MMS-IIA-119-c1_416	0.009011	0.1991	0.04526	MoH-M36-c1_448	0.002783	0.1065	0.02614	TH-M4-c1_450	0.002326	0.07513	0.03096	MMS-2-53_468	0.002339	0.013	0.1799	MMS-Ma100-9-c1_452	0.006254	0.198	0.03159	MMS-Ma350-1-c1_474	0.009011	0.1991	0.04526	MMS-VB-14_453	0.0003972	0.006433	0.06175	MMS-VB-26-c1_448	0.001987	0.1064	0.01867	MMS-VB-100-c1_452	0.001987	0.1064	0.01867	MMS-VB-116_452	0.001987	0.1064	0.01867	MMS-VI-155_457	0.007417
455	CDS	410807	KE-4b	MaE-M16_450	0.004496	0.02211	0.203347	MMS-IIA-119-c1_417	0.01581	0.2022	0.0782	MoH-M36-c1_449	0	0		TH-M4-c1_451	0.0108	0.1407	0.07676	MMS-2-53_469	0.002656	0.03318	0.08003	MMS-Ma100-9-c1_453	0.01289	0.1904	0.0677	MMS-Ma350-1-c1_475	0.01582	0.2046	0.0773	MMS-VB-14_454	0.004687	0.02212	0.2119	MMS-VB-26-c1_449	0.001011	0		MMS-VB-100-c1_453	0.001011	0		MMS-VB-116_453	0.001011	0		MMS-VI-155_458	0.01453
456	CDS	412310	KE-4b	MaE-M16_451	0.01057	0.04047	0.261181									TH-M4-c1_452	0.004658	0.05758	0.0809	MMS-2-53_470	0.02127	0.0996	0.2135					MMS-Ma350-1-c1_476	0.01411	0.2202	0.06406	MMS-VB-14_455	0.01057	0.04047	0.2612					MMS-VB-100-c1_454	0.01998	0.2076	0.09627	MMS-VB-116_454	0.01998	0.2076	0.09627
457	CDS	413762	KE-4b	MaE-M16_452	0.004527	0.04364	0.103735	MMS-IIA-119-c1_418	0.01084	0.1364	0.07947	MoH-M36-c1_450	0.001388	0.003663	0.3789	TH-M4-c1_453	0.008059	0.06341	0.1271	MMS-2-53_471	0.003137	0.05522	0.05681	MMS-Ma100-9-c1_454	0.01503	0.1757	0.08556	MMS-Ma350-1-c1_477	0.01084	0.1364	0.07947	MMS-VB-14_456	0.004531	0.03515	0.1289	MMS-VB-26-c1_450	0	0		MMS-VB-100-c1_456	0	0		MMS-VB-116_456	0	0		MMS-VI-155_459	0.004515
458	CDS	414040	KE-4b	MaE-M16_453	0.0007744	0.02218	0.0349143	MMS-IIA-119-c1_419	0.004803	0.106	0.04533	MoH-M36-c1_451	0.0007752	0.001635	0.4742	TH-M4-c1_454	0.004024	0.07083	0.05681	MMS-2-53_472	0.003402	0.06009	0.05662	MMS-Ma100-9-c1_455	0.007442	0.1331	0.0559	MMS-Ma350-1-c1_478	0.004799	0.1174	0.04089	MMS-VB-14_457	0.0007744	0.02048	0.03781	MMS-VB-26-c1_451	0.0007752	0.001635	0.4742	MMS-VB-100-c1_457	0.0007752	0.001635	0.4742	MMS-VB-116_457	0.0007752	0.001635	0.4742	MMS-VI-155_460	0
A-14-Val-GAC	tR	414929	KE-4b
459	CDS	415087	KE-4b	MaE-M16_454	0	0		MMS-IIA-119-c1_420	0	0.006673	0	MoH-M36-c1_452	0	0		TH-M4-c1_455	0.002565	0.04245	0.06042	MMS-2-53_473	0	0.02083	0	MMS-Ma100-9-c1_456	0	0.02772	0	MMS-Ma350-1-c1_479	0	0.01331	0	MMS-VB-14_458	0	0.03417	0	MMS-VB-26-c1_452	0	0.02021	0	MMS-VB-100-c1_458	0	0		MMS-VB-116_458	0	0		MMS-VI-155_461	0
460	CDS	417131	KE-4b	MaE-M16_455	0	0		MMS-IIA-119-c1_421	0	0.01697	0	MoH-M36-c1_453	0	0		TH-M4-c1_456	0	0.01697	0	MMS-2-53_474	0	0.01697	0	MMS-Ma100-9-c1_457	0.007502	0.01707	0.4395	MMS-Ma350-1-c1_480	0	0.01697	0	MMS-VB-14_459	0	0.01697	0	MMS-VB-26-c1_453	0	0.03519	0	MMS-VB-100-c1_459	0	0		MMS-VB-116_459	0	0		MMS-VI-155_462	0
461	CDS	417651	KE-4b	MaE-M16_456	0	0		MMS-IIA-119-c1_422	0	0.0177	0	MoH-M36-c1_454	0	0		TH-M4-c1_457	0	0.0484	0	MMS-2-53_475	0	0.0177	0	MMS-Ma100-9-c1_458	0	0.02693	0	MMS-Ma350-1-c1_481	0	0.0177	0	MMS-VB-14_460	0	0.03285	0	MMS-VB-26-c1_454	0	0		MMS-VB-100-c1_460	0	0		MMS-VB-116_460	0	0		MMS-VI-155_463	0
462	CDS	417859	KE-4b	MaE-M16_457	0.003936	0.06981	0.0563816	MMS-IIA-119-c1_423	0.006347	0.0813	0.07806	MoH-M36-c1_455	0	0		TH-M4-c1_458	0.004523	0.1254	0.03606	MMS-2-53_476	0.00789	0.08413	0.09378	MMS-Ma100-9-c1_459	0.007902	0.09432	0.08378	MMS-Ma350-1-c1_482	0.006347	0.0813	0.07806	MMS-VB-14_461	0.003936	0.07308	0.05386	MMS-VB-26-c1_455	0.0012	0		MMS-VB-100-c1_461	0	0		MMS-VB-116_461	0	0		MMS-VI-155_464	0.003609
463	CDS	418282	KE-4b	MaE-M16_458	0.009938	0.07018	0.141607	MMS-IIA-119-c1_424	0.01922	0.2054	0.09358	MoH-M36-c1_456	0	0.00129	0	TH-M4-c1_459	0.01023	0.09236	0.1108	MMS-2-53_477	0.009214	0.05041	0.1828	MMS-Ma100-9-c1_460	0.02304	0.2006	0.1149	MMS-Ma350-1-c1_483	0.01922	0.2054	0.09358	MMS-VB-14_462	0.008021	0.0678	0.1183	MMS-VB-26-c1_456	0.009035	0.05783	0.1562	MMS-VB-100-c1_462	0.0006366	0.00129	0.4937	MMS-VB-116_462	0.0006366	0.00129	0.4937	MMS-VI-155_465	0.009938
464	CDS	419278	KE-4b	MaE-M16_459	0	0		MMS-IIA-119-c1_425	0	0.04065	0	MoH-M36-c1_457	0.005094	0		TH-M4-c1_460	0.003932	0	NA	MMS-2-53_478	0.003942	0.02256	0.1747	MMS-Ma100-9-c1_461	0	0.06549	0	MMS-Ma350-1-c1_484	0	0.04065	0	MMS-VB-14_463	0	0		MMS-VB-26-c1_457	0	0		MMS-VB-100-c1_463	0	0		MMS-VB-116_463	0	0		MMS-VI-155_466	0
465	CDS	421665	KE-4b	MaE-M16_460	0	0.07781	0	MMS-IIA-119-c1_426	0	0.06828	0	MoH-M36-c1_458	0	0		TH-M4-c1_461	0	0.1169	0	MMS-2-53_479	0.00594	0.0723	0.08216	MMS-Ma100-9-c1_462	0.004526	0.04679	0.09674	MMS-Ma350-1-c1_485	0	0.06828	0	MMS-VB-14_464	0.005931	0.09412	0.06302	MMS-VB-26-c1_458	0.00594	0.07224	0.08222	MMS-VB-100-c1_464	0	0		MMS-VB-116_464	0	0		MMS-VI-155_467	0
466	CDS	422053	KE-4b	MaE-M16_461	0.004765	0.04961	0.0960492	MMS-IIA-119-c1_427	0.006777	0.186	0.03644	MoH-M36-c1_459	0	0.002482	0	TH-M4-c1_462	0.007328	0.09251	0.07921	MMS-2-53_480	0.005897	0.04399	0.1341	MMS-Ma100-9-c1_463	0.005787	0.05047	0.1147	MMS-Ma350-1-c1_486	0.006777	0.186	0.03644	MMS-VB-14_465	0.006027	0.04101	0.1469	MMS-VB-26-c1_459	0.005784	0.04435	0.1304	MMS-VB-100-c1_465	0	0.002567	0	MMS-VB-116_465	0	0.002567	0	MMS-VI-155_468	0.004765
A-15-Pro-GGG	tR	422413	KE-4b
467	CDS	422704	KE-4b	MaE-M16_462	0.004249	0.01197	0.354971	MMS-IIA-119-c1_428	0.03698	0.162	0.2283	MoH-M36-c1_460	0	0		TH-M4-c1_463	0.03727	0.1501	0.2484	MMS-2-53_481	0.004249	0		MMS-Ma100-9-c1_464	0.004249	0.02447	0.1737	MMS-Ma350-1-c1_487	0.03698	0.162	0.2283	MMS-VB-14_466	0.004249	0.01197	0.355	MMS-VB-26-c1_460	0.004249	0.01197	0.355	MMS-VB-100-c1_466	0	0		MMS-VB-116_466	0	0		MMS-VI-155_469	0.004249
468	CDS	423893	KE-4b	MaE-M16_463	0.01143	0.03193	0.357971	MMS-IIA-119-c1_429	0.02594	0.06021	0.4308	MoH-M36-c1_461	0.005683	0						MMS-2-53_482	0.01577	0.01134	1.39	MMS-Ma100-9-c1_465	0.01725	0.02298	0.7505	MMS-Ma350-1-c1_488	0.02594	0.06021	0.4308	MMS-VB-14_467	0.01724	0.03244	0.5315	MMS-VB-26-c1_461	0.01143	0.03193	0.3579	MMS-VB-100-c1_467	0.005683	0		MMS-VB-116_467	0.005683	0		MMS-VI-155_470	0.01143
469	CDS	424186	KE-4b	MaE-M16_464	0.009708	0.01619	0.599629	MMS-IIA-119-c1_430	0.02919	0.2133	0.1369	MoH-M36-c1_462	0.001176	0						MMS-2-53_483	0.01238	0.02635	0.4698	MMS-Ma100-9-c1_466	0.02228	0.06071	0.367	MMS-Ma350-1-c1_489	0.0307	0.2136	0.1437	MMS-VB-14_468	0.009708	0.01619	0.5996	MMS-VB-26-c1_462	0.009708	0.01619	0.5996	MMS-VB-100-c1_468	0	0.003202	0	MMS-VB-116_468	0	0.003202	0	MMS-VI-155_471	0.009708
470	CDS	424873	KE-4b	MaE-M16_465	0.00691	0.008592	0.804236	MMS-IIA-119-c1_431	0.02691	0.1584	0.1699	MoH-M36-c1_463	0	0						MMS-2-53_484	0.01576	0.02605	0.605	MMS-Ma100-9-c1_467	0.007811	0.03028	0.2579	MMS-Ma350-1-c1_490	0.02691	0.1584	0.1699	MMS-VB-14_469	0.01083	0.008592	1.26	MMS-VB-26-c1_463	0.003884	0		MMS-VB-100-c1_469	0	0		MMS-VB-116_469	0	0		MMS-VI-155_472	0.00691
471	CDS	425997	KE-4b	MaE-M16_466	0	0		MMS-IIA-119-c1_432	0.004468	0.2404	0.01858	MoH-M36-c1_464	0	0						MMS-2-53_485	0	0.03042	0	MMS-Ma100-9-c1_468	0	0.01961	0	MMS-Ma350-1-c1_491	0.004468	0.2404	0.01858	MMS-VB-14_470	0	0		MMS-VB-26-c1_464	0	0		MMS-VB-100-c1_470	0	0		MMS-VB-116_470	0	0		MMS-VI-155_473	0
472	CDS	426382	KE-4b					MMS-IIA-119-c1_444	0.0033	0.01834	0.18									MMS-2-53_544	0.007376	0.04533	0.1627	MMS-Ma100-9-c1_470	0.02803	0.04251	0.6594	MMS-Ma350-1-c1_493	0.0033	0.02731	0.1209	MMS-VB-14_530	0.02471	0.04242	0.5826
A-35-Lys-CTT	tR	426763	KE-4b
473	CDS	427095	KE-4b					MMS-IIA-119-c1_445	0	0																		MMS-Ma350-1-c1_494	0	0
474	CDS	427532	KE-4b					MMS-IIA-119-c1_446	0	0						TH-M4-c1_475	0.1445	1515	0.09542									MMS-Ma350-1-c1_495	0	0
475	CDS	428056	KE-4b					MMS-IIA-119-c1_453	0	0		MoH-M36-c1_481	0	0.02433	0	TH-M4-c1_479	0.05279	0.1463	0.3609	MMS-2-53_534	0.01351	0.01523	0.8875	MMS-Ma100-9-c1_543	0.004315	0.01451	0.2973					MMS-VB-14_484	0	0.02433	0
476	CDS	428766	KE-4b					MMS-IIA-119-c1_454	0	0														MMS-Ma100-9-c1_544	0.00318	0
477	CDS	429542	KE-4b	MaE-M16_470	0	0.04984	0	MMS-IIA-119-c1_455	0	0						TH-M4-c1_78	0.008317	0.2881	0.02887	MMS-2-53_90	0.007362	0.1747	0.04215	MMS-Ma100-9-c1_529	0.01395	0.1269	0.11	MMS-Ma350-1-c1_499	0	0		MMS-VB-14_525	0	0.06172	0
478	CDS	430264	KE-4b	MaE-M16_471	0	0.03697	0	MMS-IIA-119-c1_456	0	0						TH-M4-c1_79	0.005997	0.2074	0.02892	MMS-2-53_91	0	0.1495	0	MMS-Ma100-9-c1_530	0.008978	0.1704	0.05269	MMS-Ma350-1-c1_500	0	0		MMS-VB-14_526	0.00318	0.03584	0.08874
479	CDS	430587	KE-4b	MaE-M16_472	0.00318	0.05866	0.0542107	MMS-IIA-119-c1_457	0	0						TH-M4-c1_80	0.0512	0.517	0.09903	MMS-2-53_92	0.009153	0.1704	0.0537	MMS-Ma100-9-c1_531	0.006217	0.04568	0.1361	MMS-Ma350-1-c1_501	0	0		MMS-VB-14_527	0.005461	0.01284	0.4252
480	CDS	431055	KE-4b	MaE-M16_467	0.09483	0.3168	0.299337	MMS-IIA-119-c1_450	0.06902	0.2819	0.2448	MoH-M36-c1_489	0.09219	0.2631	0.3505					MMS-2-53_545	0.1061	0.2269	0.4678	MMS-Ma100-9-c1_481	0.0861	0.319	0.2699	MMS-Ma350-1-c1_505	0.09264	0.4621	0.2005	MMS-VB-14_472	0.1868	1.01	0.1849	MMS-VB-26-c1_472	0.08085	0.2365	0.3419	MMS-VB-100-c1_479	0.08085	0.2208	0.3662	MMS-VB-116_479	0.08085	0.2208	0.3662	MMS-VI-155_474	0.09473
481	CDS	432093	KE-4b	MaE-M16_468	0.08343	0.1973	0.422859	MMS-IIA-119-c1_451	0	0		MoH-M36-c1_490	0.13	0.621	0.2094					MMS-2-53_546	0.09296	0.2534	0.3669	MMS-Ma100-9-c1_482	0.1019	0.2634	0.387	MMS-Ma350-1-c1_506	0.09277	0.183	0.5069					MMS-VB-26-c1_473	0.1215	0.4299	0.2826	MMS-VB-100-c1_480	0.1216	0.3793	0.3205	MMS-VB-116_480	0.1216	0.3793	0.3205	MMS-VI-155_475	0.1374
482	CDS	432363	KE-4b	MaE-M16_469	0.0346	0.1319	0.26232	MMS-IIA-119-c1_452	0	0		MoH-M36-c1_491	0.06103	0.1876	0.3253					MMS-2-53_547	0.0218	0.1469	0.1484	MMS-Ma100-9-c1_483	0.02966	0.03612	0.8211	MMS-Ma350-1-c1_507	0	0.009275	0					MMS-VB-26-c1_474	0.04332	0.2619	0.1654	MMS-VB-100-c1_481	0.0168	0.1634	0.1028	MMS-VB-116_481	0.0168	0.1634	0.1028	MMS-VI-155_476	0.04913
483	CDS	432742	KE-4b	MaE-M16_473	0.109	0.42	0.259524	MMS-IIA-119-c1_458	0	0		MoH-M36-c1_485	0	0		TH-M4-c1_707	0.02383	0.05524	0.4315	MMS-2-53_515	0.01948	0.05898	0.3302	MMS-Ma100-9-c1_476	0.02498	0.08713	0.2867	MMS-Ma350-1-c1_510	0.1005	0.2978	0.3376	MMS-VB-14_491	0	0		MMS-VB-26-c1_467	0.03175	0.1401	0.2266	MMS-VB-100-c1_484	0.02387	0.05898	0.4048	MMS-VB-116_484	0.02387	0.05898	0.4048	MMS-VI-155_478	0.03175
484	CDS	433398	KE-4b	MaE-M16_474	0.06582	0.2978	0.221021	MMS-IIA-119-c1_459	0	0		MoH-M36-c1_486	0	0						MMS-2-53_516	0.02769	0.06787	0.408	MMS-Ma100-9-c1_477	0.01397	0.03106	0.4499	MMS-Ma350-1-c1_511	0.06582	0.2978	0.221	MMS-VB-14_492	0.001784	0		MMS-VB-26-c1_468	0.02594	0.06977	0.3718	MMS-VB-100-c1_485	0.02492	0.05704	0.4368	MMS-VB-116_485	0.02492	0.05704	0.4368	MMS-VI-155_479	0.02594
485	CDS	433807	KE-4b	MaE-M16_475	0.03936	0.3535	0.111344	MMS-IIA-119-c1_460	0	0		MoH-M36-c1_487	0	0						MMS-2-53_517	0.02274	0.2236	0.1017	MMS-Ma100-9-c1_478	0.008312	0.1041	0.07988	MMS-Ma350-1-c1_512	0.03936	0.3535	0.1114	MMS-VB-14_493	0	0		MMS-VB-26-c1_469	0.02271	0.2435	0.09328	MMS-VB-100-c1_486	0.02274	0.2236	0.1017	MMS-VB-116_486	0.02274	0.2236	0.1017	MMS-VI-155_480	0.01785
486	CDS	434476	KE-4b	MaE-M16_476	0.0457	0.2424	0.188531	MMS-IIA-119-c1_461	0	0		MoH-M36-c1_488	0	0						MMS-2-53_518	0.03222	0.08718	0.3696	MMS-Ma100-9-c1_479	0	0.0383	0	MMS-Ma350-1-c1_513	0.04835	0.2227	0.2171	MMS-VB-14_494	0	0		MMS-VB-26-c1_470	0.03594	0.2576	0.1395	MMS-VB-100-c1_487	0.03133	0.1402	0.2235	MMS-VB-116_487	0.03133	0.1402	0.2235	MMS-VI-155_481	0.03594
487	CDS	434802	KE-4b
488	CDS	435222	KE-4b
489	CDS	435873	KE-4b
490	CDS	436143	KE-4b
491	CDS	436522	KE-4b	MaE-M16_492	0	0.02373	0	MMS-IIA-119-c1_443	0.1167	0.5972	0.1955	MoH-M36-c1_465	0.05137	0.218	0.2356	TH-M4-c1_500	0	0.03464	0	MMS-2-53_551	0	0.1394	0	MMS-Ma100-9-c1_549	0.01531	0.2126	0.072	MMS-Ma350-1-c1_492	0.1096	0.5972	0.1835	MMS-VB-14_487	0.1132	0.6212	0.1823					MMS-VB-100-c1_493	0	0		MMS-VB-116_493	0	0		MMS-VI-155_501	0.006086
492	CDS	437189	KE-4b	MaE-M16_493	0.002966	0.004736	0.626267	MMS-IIA-119-c1_482	0.05373	0.3627	0.1481	MoH-M36-c1_492	0	0						MMS-2-53_568	0.0547	0.366	0.1495	MMS-Ma100-9-c1_550	0.002049	0.03669	0.05585	MMS-Ma350-1-c1_521	0.05497	0.3778	0.1455	MMS-VB-14_532	0	0		MMS-VB-26-c1_475	0	0		MMS-VB-100-c1_494	0	0		MMS-VB-116_494	0	0		MMS-VI-155_502	0.003883
493	CDS	437284	KE-4b	MaE-M16_494	0	0		MMS-IIA-119-c1_483	0.0229	0.09695	0.2362	MoH-M36-c1_493	0	0						MMS-2-53_569	0.02288	0.06252	0.366	MMS-Ma100-9-c1_551	0.008155	0		MMS-Ma350-1-c1_522	0.0229	0.09695	0.2362	MMS-VB-14_533	0	0		MMS-VB-26-c1_476	0	0		MMS-VB-100-c1_495	0	0		MMS-VB-116_495	0	0		MMS-VI-155_503	0
494	CDS	437757	KE-4b	MaE-M16_495	0	0		MMS-IIA-119-c1_484	0.05271	0.09239	0.5706	MoH-M36-c1_494	0	0						MMS-2-53_570	0.05271	0.1124	0.4691	MMS-Ma100-9-c1_552	0	0		MMS-Ma350-1-c1_523	0.05271	0.09239	0.5706	MMS-VB-14_534	0	0		MMS-VB-26-c1_477	0	0		MMS-VB-100-c1_496	0	0		MMS-VB-116_496	0	0		MMS-VI-155_504	0
495	CDS	439195	KE-4b	MaE-M16_496	0.001664	0.008364	0.198948	MMS-IIA-119-c1_477	0.05326	0.4561	0.1168	MoH-M36-c1_495	0	0						MMS-2-53_563	0.05949	0.4561	0.1304	MMS-Ma100-9-c1_553	0.009079	0.04912	0.1848	MMS-Ma350-1-c1_516	0.04919	0.4957	0.09924	MMS-VB-14_536	0	0		MMS-VB-26-c1_478	0.001663	0		MMS-VB-100-c1_498	0	0		MMS-VB-116_498	0	0		MMS-VI-155_505	0.001664
496	CDS	439419	KE-4b	MaE-M16_497	0.02209	0.1179	0.187362	MMS-IIA-119-c1_485	0.0474	0.2813	0.1685	MoH-M36-c1_496	0	0						MMS-2-53_572	0.05883	0.2987	0.1969	MMS-Ma100-9-c1_554	0.03472	0.1576	0.2202	MMS-Ma350-1-c1_525	0.05884	0.3099	0.1899	MMS-VB-14_537	0	0		MMS-VB-26-c1_479	0	0		MMS-VB-100-c1_499	0	0		MMS-VB-116_499	0	0		MMS-VI-155_506	0.007974
497	CDS	439592	KE-4b	MaE-M16_498	0.01485	0.07843	0.189341	MMS-IIA-119-c1_486	0.05048	0.2799	0.1804	MoH-M36-c1_497	0.0006746	0						MMS-2-53_573	0.04941	0.2932	0.1685	MMS-Ma100-9-c1_555	0.03235	0.2111	0.1532	MMS-Ma350-1-c1_526	0.04384	0.2971	0.1475	MMS-VB-14_538	0.01135	0.05498	0.2064	MMS-VB-26-c1_480	0.00135	0		MMS-VB-100-c1_500	0.00135	0		MMS-VB-116_500	0.00135	0		MMS-VI-155_507	0.01218
498	CDS	439790	KE-4b	MaE-M16_499	0.007701	0.02458	0.313303	MMS-IIA-119-c1_487	0.03757	0.2261	0.1662	MoH-M36-c1_498	0.006037	0						MMS-2-53_574	0.04002	0.2092	0.1913	MMS-Ma100-9-c1_556	0.005348	0.04519	0.1184	MMS-Ma350-1-c1_527	0.04081	0.2233	0.1828	MMS-VB-14_539	0.003009	0		MMS-VB-26-c1_481	0.007701	0.02458	0.3133	MMS-VB-100-c1_501	0.003009	0		MMS-VB-116_501	0.003009	0		MMS-VI-155_508	0.003009
499	CDS	440604	KE-4b	MaE-M16_500	0	0		MMS-IIA-119-c1_480	0.3594			MoH-M36-c1_499	0	0						MMS-2-53_566	0.3594			MMS-Ma100-9-c1_557	0.009093	0		MMS-Ma350-1-c1_519	0.4223			MMS-VB-14_540	0	0		MMS-VB-26-c1_482	0	0		MMS-VB-100-c1_502	0	0		MMS-VB-116_502	0	0		MMS-VI-155_509	0
500	CDS	441686	KE-4b	MaE-M16_501	0,007958	0		MMS-IIA-119-c1_488	0.02466	0.2168	0.1138	MoH-M36-c1_500	0	0		TH-M4-c1_524	0.02615	0.1	0.2614	MMS-2-53_575	0.02407	0.2114	0.1139	MMS-Ma100-9-c1_558	0	0.04425	0	MMS-Ma350-1-c1_528	0.03249	0.2092	0.1553	MMS-VB-14_541	0	0		MMS-VB-26-c1_483	0	0		MMS-VB-100-c1_503	0	0		MMS-VB-116_503	0	0		MMS-VI-155_510	0
501	CDS	444010	KE-4b	MaE-M16_502	0.002439	0.02143	0.113812	MMS-IIA-119-c1_489	0.03521	0.2575	0.1367	MoH-M36-c1_501	0.001915	0.005677	0.3374					MMS-2-53_576	0.0358	0.2478	0.1445	MMS-Ma100-9-c1_559	0.01309	0.08938	0.1464	MMS-Ma350-1-c1_529	0.03059	0.242	0.1264	MMS-VB-14_542	0.003398	0.01733	0.1961	MMS-VB-26-c1_484	0.004889	0.01355	0.3609	MMS-VB-100-c1_504	0.0009566	0.005677	0.1685	MMS-VB-116_504	0.0009566	0.005677	0.1685	MMS-VI-155_511	0.0009566
502	CDS	444757	KE-4b	MaE-M16_503	0	0.01582	0	MMS-IIA-119-c1_490	0.002477	0.2126	0.01165	MoH-M36-c1_502	0	0						MMS-2-53_577	0.001157	0.2159	0.005361	MMS-Ma100-9-c1_560	0.001362	0.1599	0.008515	MMS-Ma350-1-c1_530	0.004648	0.2934	0.01584	MMS-VB-14_543	0	0.01905	0	MMS-VB-26-c1_485	0	0.02908	0	MMS-VB-100-c1_505	0	0.003218	0	MMS-VB-116_505	0	0.003218	0	MMS-VI-155_512	0
503	CDS	444924	KE-4b	MaE-M16_504	0.005753	0.0684	0.0841082	MMS-IIA-119-c1_491	0.005697	0.1824	0.03124	MoH-M36-c1_503	0	0.007882	0	TH-M4-c1_527	0.006721	0.1093	0.06147	MMS-2-53_578	0.00571	0.1524	0.03747	MMS-Ma100-9-c1_561	0.006016	0.1452	0.04144	MMS-Ma350-1-c1_531	0.003201	0.1751	0.01828	MMS-VB-14_544	0.008002	0.09566	0.08365	MMS-VB-26-c1_486	0.005754	0.0955	0.06025	MMS-VB-100-c1_506	0	0.007882	0	MMS-VB-116_506	0	0.007882	0	MMS-VI-155_513	0
504	CDS	447191	KE-4b	MaE-M16_505	0.006697	0.02834	0.236309	MMS-IIA-119-c1_492	0.01747	0.1484	0.1177	MoH-M36-c1_504	0.002726	0.002849	0.9568					MMS-2-53_579	0.02135	0.1722	0.124	MMS-Ma100-9-c1_562	0.01632	0.1362	0.1198	MMS-Ma350-1-c1_532	0.006045	0.04309	0.1403	MMS-VB-14_545	0.01032	0.07576	0.1362	MMS-VB-26-c1_487	0.01032	0.07576	0.1362	MMS-VB-100-c1_507	0.001362	0.002845	0.4787	MMS-VB-116_507	0.001362	0.002845	0.4787	MMS-VI-155_514	0.001362
505	CDS	448242	KE-4b	MaE-M16_506	0.003375	0.01412	0.239023	MMS-IIA-119-c1_493	0.01565	0.104	0.1504	MoH-M36-c1_505	0.003375	0.01412	0.239					MMS-2-53_580	0.003372	0.06575	0.05129	MMS-Ma100-9-c1_563	0.009492	0.03578	0.2653	MMS-Ma350-1-c1_533	0.003375	0.007054	0.4784	MMS-VB-14_546	0.002708	0.02142	0.1264	MMS-VB-26-c1_488	0.006084	0.0286	0.2127	MMS-VB-100-c1_508	0.003375	0.01412	0.239	MMS-VB-116_508	0.003375	0.01412	0.239	MMS-VI-155_515	0.003375
506	CDS	449472	KE-4b	MaE-M16_507	0.004115	0.03747	0.109821	MMS-IIA-119-c1_494	0.004132	0.04306	0.09597	MoH-M36-c1_506	0.003455	0.03573	0.09668					MMS-2-53_581	0.007096	0.0585	0.1213	MMS-Ma100-9-c1_564	0.00447	0.02904	0.1539	MMS-Ma350-1-c1_534	0.002305	0.004997	0.4614	MMS-VB-14_547	0.0008221	0.01173	0.07011	MMS-VB-26-c1_489	0.002305	0.0134	0.172	MMS-VB-100-c1_509	0.005109	0.03919	0.1304	MMS-VB-116_509	0.005109	0.03919	0.1304	MMS-VI-155_516	0.003455
507	CDS	450753	KE-4b	MaE-M16_508	0.008837	0.02244	0.393806	MMS-IIA-119-c1_495	0.00782	0.02244	0.3485	MoH-M36-c1_507	0.009091	0.02247	0.4046					MMS-2-53_582	0.01803	0.07617	0.2367	MMS-Ma100-9-c1_565	0.0183	0.04362	0.4195	MMS-Ma350-1-c1_535	0.003272	0.002495	1.311	MMS-VB-14_548	0.007825	0.0224	0.3493	MMS-VB-26-c1_490	0.005543	0		MMS-VB-100-c1_510	0.00782	0.02244	0.3485	MMS-VB-116_510	0.00782	0.02244	0.3485	MMS-VI-155_517	0.00782
508	CDS	451224	KE-4b	MaE-M16_509	0.002378	0.02442	0.0973792	MMS-IIA-119-c1_496	0.002378	0.02442	0.09738	MoH-M36-c1_508	0.002378	0.02442	0.09738					MMS-2-53_583	0.006191	0.04885	0.1267	MMS-Ma100-9-c1_566	0.005384	0.03097	0.1739	MMS-Ma350-1-c1_536	0.003956	0.03513	0.1126	MMS-VB-14_549	0.001821	0.01692	0.1076	MMS-VB-26-c1_491	0.002378	0.0297	0.08006	MMS-VB-100-c1_511	0.003089	0.02442	0.1265	MMS-VB-116_511	0.003089	0.02442	0.1265	MMS-VI-155_518	0.002378
509	CDS	453179	KE-4b	MaE-M16_510	0,008622	0		MMS-IIA-119-c1_497	0.008622	0		MoH-M36-c1_509	0.008622	0						MMS-2-53_584	0.01578	0		MMS-Ma100-9-c1_567	0.008622	0		MMS-Ma350-1-c1_537	0.009011	0		MMS-VB-14_550	0	0		MMS-VB-26-c1_492	0.008622	0		MMS-VB-100-c1_512	0.009011	0		MMS-VB-116_512	0.009011	0		MMS-VI-155_519	0.008622
510	CDS	454381	KE-4b	MaE-M16_511	0	0.04116	0	MMS-IIA-119-c1_498	0	0.04116	0	MoH-M36-c1_510	0.003755	0.04116	0.09123					MMS-2-53_585	0.02472	0.07896	0.313	MMS-Ma100-9-c1_568	0.007557	0.03348	0.2257	MMS-Ma350-1-c1_538	0	0.04116	0	MMS-VB-14_551	0.003757	0.01626	0.2311	MMS-VB-26-c1_493	0.00309	0.04145	0.07454	MMS-VB-100-c1_513	0	0.04997	0	MMS-VB-116_513	0	0.04997	0	MMS-VI-155_520	0.003755
511	CDS	456797	KE-4b	MaE-M16_512	0.002835	0.01077	0.263231	MMS-IIA-119-c1_499	0.001403	0.00831	0.1688	MoH-M36-c1_511	0.002071	0.0106	0.1954					MMS-2-53_586	0.004093	0.03657	0.1119	MMS-Ma100-9-c1_569	0.004337	0.02095	0.207	MMS-Ma350-1-c1_539	0.001403	0.009452	0.1484	MMS-VB-14_552	0.002379	0.02479	0.09597	MMS-VB-26-c1_494	0.0009748	0.009451	0.1031	MMS-VB-100-c1_514	0.0009748	0.009449	0.1032	MMS-VB-116_514	0.0009748	0.009449	0.1032	MMS-VI-155_521	0.0009748
512	CDS	457161	KE-4b	MaE-M16_513	0,002015	0		MMS-IIA-119-c1_500	0.002511	0		MoH-M36-c1_512	0	0		TH-M4-c1_536	0.009604	0.1117	0.08597	MMS-2-53_587	0.004552	0.00547	0.8322	MMS-Ma100-9-c1_570	0.004529	0		MMS-Ma350-1-c1_540	0	0		MMS-VB-14_553	0.002511	0		MMS-VB-26-c1_495	0	0		MMS-VB-100-c1_515	0	0		MMS-VB-116_515	0	0		MMS-VI-155_522	0
513	CDS	457696	KE-4b	MaE-M16_514	0.0006272	0.006694	0.0936958	MMS-IIA-119-c1_501	0.0006272	0.006694	0.0937	MoH-M36-c1_513	0.003785	0.01335	0.2835					MMS-2-53_588	0.002216	0.0134	0.1654	MMS-Ma100-9-c1_571	0.009484	0.06404	0.1481	MMS-Ma350-1-c1_541	0.003785	0.01335	0.2835	MMS-VB-14_554	0.002216	0.01001	0.2213	MMS-VB-26-c1_496	0.003785	0.01335	0.2835	MMS-VB-100-c1_516	0.0006272	0.006694	0.0937	MMS-VB-116_516	0.0006272	0.006694	0.0937	MMS-VI-155_523	0.001883
514	CDS	460406	KE-4b	MaE-M16_515	0.002151	0.01489	0.144459	MMS-IIA-119-c1_502	0	0		MoH-M36-c1_514	0	0.02401	0					MMS-2-53_589	0	0.06638	0	MMS-Ma100-9-c1_572	0	0.06392	0	MMS-Ma350-1-c1_542	0	0.02401	0	MMS-VB-14_555	0	0		MMS-VB-26-c1_497	0	0.02401	0	MMS-VB-100-c1_517	0	0		MMS-VB-116_517	0	0		MMS-VI-155_524	0
515	CDS	461006	KE-4b	MaE-M16_516	0	0		MMS-IIA-119-c1_503	0.004274	0		MoH-M36-c1_515	0	0.02174	0	TH-M4-c1_539	0.02247	0.08275	0.2715	MMS-2-53_590	0.008582	0.03116	0.2754	MMS-Ma100-9-c1_573	0.004269	0.03116	0.137	MMS-Ma350-1-c1_543	0	0		MMS-VB-14_556	0	0		MMS-VB-26-c1_498	0	0.02174	0	MMS-VB-100-c1_518	0	0		MMS-VB-116_518	0	0		MMS-VI-155_525	0
516	CDS	462274	KE-4b	MaE-M16_517	0	0		MMS-IIA-119-c1_504	0	0		MoH-M36-c1_516	0	0						MMS-2-53_591	0.004492	0.05266	0.08529	MMS-Ma100-9-c1_574	0	0.08165	0	MMS-Ma350-1-c1_544	0	0		MMS-VB-14_557	0.004633	0		MMS-VB-26-c1_499	0.004505	0		MMS-VB-100-c1_519	0	0		MMS-VB-116_519	0	0		MMS-VI-155_526	0
517	CDS	462693	KE-4b	MaE-M16_518	0,003387	0		MMS-IIA-119-c1_505	0.001692	0		MoH-M36-c1_517	0.005524	0.01095	0.5045	TH-M4-c1_541	0.0124	0.07487	0.1657	MMS-2-53_592	0.005515	0.02555	0.2158	MMS-Ma100-9-c1_575	0.00382	0.01105	0.3457	MMS-Ma350-1-c1_545	0.001692	0		MMS-VB-14_558	0.001974	0		MMS-VB-26-c1_500	0.005524	0.01095	0.5045	MMS-VB-100-c1_520	0.003825	0		MMS-VB-116_520	0.003825	0		MMS-VI-155_527	0.001692
518	CDS	463082	KE-4b	MaE-M16_519	0	0		MMS-IIA-119-c1_506	0	0		MoH-M36-c1_518	0.002642	0.007873	0.3356	TH-M4-c1_542	0.03801	0.1573	0.2417	MMS-2-53_593	0.01591	0.00876	1.816	MMS-Ma100-9-c1_576	0.0087	0.008087	1.076	MMS-Ma350-1-c1_546	0	0		MMS-VB-14_559	0	0		MMS-VB-26-c1_501	0.002642	0		MMS-VB-100-c1_521	0	0		MMS-VB-116_521	0	0		MMS-VI-155_528	0
519	CDS	463408	KE-4b	MaE-M16_520	0	0.02722	0	MMS-IIA-119-c1_507	0	0		MoH-M36-c1_519	0	0.01186	0	TH-M4-c1_543	0.009573	0.08445	0.1134	MMS-2-53_594	0.005305	0.06028	0.08801	MMS-Ma100-9-c1_577	0.003408	0.06748	0.05051	MMS-Ma350-1-c1_547	0	0		MMS-VB-14_560	0	0		MMS-VB-26-c1_502	0	0.003931	0	MMS-VB-100-c1_522	0	0		MMS-VB-116_522	0	0		MMS-VI-155_529	0
520	CDS	464859	KE-4b	MaE-M16_521	0.005432	0.05562	0.0976627	MMS-IIA-119-c1_508	0	0		MoH-M36-c1_520	0	0.008455	0					MMS-2-53_595	0.01731	0.07377	0.2347	MMS-Ma100-9-c1_578	0.01562	0.06618	0.236	MMS-Ma350-1-c1_548	0.001678	0.01641	0.1023	MMS-VB-14_561	0	0		MMS-VB-26-c1_503	0	0		MMS-VB-100-c1_523	0	0		MMS-VB-116_523	0	0		MMS-VI-155_530	0
521	CDS	465764	KE-4b	MaE-M16_522	0.006801	0.1559	0.0436241	MMS-IIA-119-c1_509	0	0.003306	0	MoH-M36-c1_521	0.003143	0.01337	0.2351	TH-M4-c1_545	0.01241	0.1024	0.1212	MMS-2-53_596	0.004354	0.121	0.03598	MMS-Ma100-9-c1_579	0.002794	0.06518	0.04287	MMS-Ma350-1-c1_549	0.005582	0.0992	0.05627	MMS-VB-14_562	0	0.003306	0	MMS-VB-26-c1_504	0.002797	0.03531	0.07922	MMS-VB-100-c1_524	0.001228	0.00331	0.371	MMS-VB-116_524	0.001228	0.00331	0.371	MMS-VI-155_531	0
522	CDS	466548	KE-4b	MaE-M16_523	0.0133	0.06042	0.220126	MMS-IIA-119-c1_510	0.001796	0.0048	0.3741	MoH-M36-c1_522	0.001797	0.0048	0.3744	TH-M4-c1_546	0.01009	0.1025	0.09841	MMS-2-53_597	0.01351	0.06741	0.2004	MMS-Ma100-9-c1_580	0.01166	0.1001	0.1165	MMS-Ma350-1-c1_550	0.0028	0.04332	0.06463	MMS-VB-14_563	0	0.0048	0	MMS-VB-26-c1_505	0.009846	0.09774	0.1007	MMS-VB-100-c1_525	0	0.0048	0	MMS-VB-116_525	0	0.0048	0	MMS-VI-155_532	0
523	CDS	467482	KE-4b	MaE-M16_524	0.004895	0.01894	0.258448	MMS-IIA-119-c1_511	0	0.003622	0	MoH-M36-c1_523	0.004596	0.007231	0.6356	TH-M4-c1_547	0.01593	0.1198	0.133	MMS-2-53_598	0.01416	0.1164	0.1217	MMS-Ma100-9-c1_581	0.01088	0.07497	0.1451	MMS-Ma350-1-c1_551	0.01124	0.09066	0.124	MMS-VB-14_564	0	0.003622	0	MMS-VB-26-c1_506	0.01123	0.1081	0.1039	MMS-VB-100-c1_526	0	0.003622	0	MMS-VB-116_526	0	0.003622	0	MMS-VI-155_533	0
524	CDS	468971	KE-4b	MaE-M16_525	0.01069	0.05312	0.201242	MMS-IIA-119-c1_512	0	0		MoH-M36-c1_524	0.008449	0.02814	0.3002	TH-M4-c1_548	0.01488	0.06836	0.2176	MMS-2-53_599	0.03288	0.1667	0.1972	MMS-Ma100-9-c1_582	0.01278	0.05918	0.216	MMS-Ma350-1-c1_552	0.01949	0.08749	0.2228	MMS-VB-14_565	0	0		MMS-VB-26-c1_507	0.01815	0.08436	0.2152	MMS-VB-100-c1_527	0	0.002818	0	MMS-VB-116_527	0	0.002818	0	MMS-VI-155_534	0
525	CDS	469847	KE-4b	MaE-M16_526	0.04661	0.176	0.26483	MMS-IIA-119-c1_513	0.002654	0.01772	0.1498	MoH-M36-c1_525	0.007019	0.0225	0.3119	TH-M4-c1_549	0.02938	0.1211	0.2427	MMS-2-53_600	0.04628	0.2154	0.2149	MMS-Ma100-9-c1_583	0.001697	0.02276	0.07458	MMS-Ma350-1-c1_553	0.004735	0.04065	0.1165	MMS-VB-14_566	0.003983	0.01773	0.2247	MMS-VB-26-c1_508	0.006068	0.02268	0.2675	MMS-VB-100-c1_528	0.002654	0.01772	0.1498	MMS-VB-116_528	0.002654	0.01772	0.1498	MMS-VI-155_535	0.002654
526	CDS	470964	KE-4b	MaE-M16_527	0.01102	0.2249	0.0489996	MMS-IIA-119-c1_514	0	0.01167	0	MoH-M36-c1_526	0.004009	0.04392	0.09128	TH-M4-c1_550	0.007976	0.1285	0.06208	MMS-2-53_601	0.005639	0.0777	0.07258	MMS-Ma100-9-c1_584	0.000948	0.01414	0.06707	MMS-Ma350-1-c1_554	0.007508	0.1247	0.06023	MMS-VB-14_567	0	0.01167	0	MMS-VB-26-c1_509	0.0019	0.0311	0.06108	MMS-VB-100-c1_529	0	0.0186	0	MMS-VB-116_529	0	0.0186	0	MMS-VI-155_536	0
527	CDS	471911	KE-4b	MaE-M16_528	0	0		MMS-IIA-119-c1_515	0.01008	0.04959	0.2034	MoH-M36-c1_527	0.02033	0.07099	0.2864	TH-M4-c1_551	0.01346	0.04586	0.2935	MMS-2-53_602	0.01939	0.02505	0.7743	MMS-Ma100-9-c1_585	0.004992	0		MMS-Ma350-1-c1_555	0.0213	0.0757	0.2813	MMS-VB-14_568	0	0		MMS-VB-26-c1_510	0.004992	0.03679	0.1357	MMS-VB-100-c1_530	0.004992	0.03679	0.1357	MMS-VB-116_530	0.004992	0.03679	0.1357	MMS-VI-155_537	0
528	CDS	473250	KE-4b	MaE-M16_529	0.005689	0.01254	0.453668	MMS-IIA-119-c1_516	0.02048	0		MoH-M36-c1_528	0.0217	0.08907	0.2436	TH-M4-c1_552	0.03458	0.08627	0.4009	MMS-2-53_603	0.02758	0.05636	0.4894	MMS-Ma100-9-c1_586	0.01015	0		MMS-Ma350-1-c1_556	0.0217	0.08907	0.2436	MMS-VB-14_569	0	0		MMS-VB-26-c1_511	0.03566	0.02618	1.362	MMS-VB-100-c1_531	0.03566	0.02618	1.362	MMS-VB-116_531	0.03566	0.02618	1.362	MMS-VI-155_538	0
529	CDS	473467	KE-4b	MaE-M16_530	0.002134	0.008856	0.240967	MMS-IIA-119-c1_517	0.06277	0.1139	0.5513	MoH-M36-c1_529	0.03837	0.1594	0.2407	TH-M4-c1_553	0.04036	0.1421	0.284	MMS-2-53_604	0.04761	0.06568	0.7249	MMS-Ma100-9-c1_587	0.02115	0.05946	0.3556	MMS-Ma350-1-c1_557	0.03619	0.1589	0.2278	MMS-VB-14_570	0.002198	0.00454	0.4841	MMS-VB-26-c1_512	0.108	0.2381	0.4535	MMS-VB-100-c1_532	0.107	0.2754	0.3886	MMS-VB-116_532	0.107	0.2754	0.3886	MMS-VI-155_539	0.01117
530	CDS	473892	KE-4b	MaE-M16_531	0	0.0177	0	MMS-IIA-119-c1_518	0	0		MoH-M36-c1_530	0.02995	0.3204	0.09347	TH-M4-c1_554	0.01206	0.1354	0.08906	MMS-2-53_605	0.007529	0.1378	0.05463	MMS-Ma100-9-c1_588	0.01887	0.1905	0.09903	MMS-Ma350-1-c1_558	0.02995	0.3204	0.09347	MMS-VB-14_571	0	0.01254	0	MMS-VB-26-c1_513	0.01787	0.203	0.08807	MMS-VB-100-c1_533	0.00422	0.02807	0.1503	MMS-VB-116_533	0.00422	0.02807	0.1503	MMS-VI-155_540	0.02995
531	CDS	474765	KE-4b	MaE-M16_532	0.01343	0.06552	0.204976	MMS-IIA-119-c1_519	0.004816	0		MoH-M36-c1_531	0.0309	0.1393	0.2218	TH-M4-c1_555	0.03221	0.1109	0.2903	MMS-2-53_606	0.03997	0.1084	0.3689	MMS-Ma100-9-c1_589	0.04505	0.1351	0.3334	MMS-Ma350-1-c1_559	0.0309	0.1393	0.2218	MMS-VB-14_572	0.01459	0.05462	0.2671	MMS-VB-26-c1_514	0.02586	0.06265	0.4128	MMS-VB-100-c1_534	0.01455	0.06561	0.2218	MMS-VB-116_534	0.01455	0.06561	0.2218	MMS-VI-155_541	0.0309
532	CDS	476105	KE-4b	MaE-M16_533	0.03017	0.183	0.164863	MMS-IIA-119-c1_520	0.03017	0.1838	0.1641	MoH-M36-c1_532	0.1094	0.8816	0.1241	TH-M4-c1_556	0.123	0.9147	0.1345	MMS-2-53_607	0.12	0.9461	0.1269	MMS-Ma100-9-c1_590	0.1174	0.8191	0.1434	MMS-Ma350-1-c1_560	0.1078	0.8625	0.1249	MMS-VB-14_573	0.03112	0.1889	0.1647	MMS-VB-26-c1_515	0.04049	0.2719	0.149	MMS-VB-100-c1_535	0.003537	0.007303	0.4844	MMS-VB-116_535	0.003537	0.007303	0.4844	MMS-VI-155_542	0.1091
533	CDS	476489	KE-4b	MaE-M16_534	0.02949	0.2108	0.139896	MMS-IIA-119-c1_521	0.02949	0.2108	0.1399	MoH-M36-c1_533	0.03034	0.2249	0.1349	TH-M4-c1_557	0.04724	0.2644	0.1787	MMS-2-53_608	0.03203	0.3337	0.09598	MMS-Ma100-9-c1_591	0.0377	0.2291	0.1646	MMS-Ma350-1-c1_561	0.03034	0.2249	0.1349	MMS-VB-14_574	0.03049	0.1924	0.1585	MMS-VB-26-c1_516	0.01184	0.06498	0.1822	MMS-VB-100-c1_536	0	0		MMS-VB-116_536	0	0		MMS-VI-155_543	0.03034
534	CDS	478701	KE-4b	MaE-M16_535	0	0.08053	0	MMS-IIA-119-c1_522	0.004943	0.07496	0.06594	MoH-M36-c1_534	0	0.06317	0	TH-M4-c1_558	0.04694	0.2855	0.1644	MMS-2-53_609	0.02024	0.2277	0.0889	MMS-Ma100-9-c1_592	0	0.09822	0	MMS-Ma350-1-c1_562	0	0.06317	0	MMS-VB-14_575	0	0.06316	0	MMS-VB-26-c1_517	0	0.01004	0	MMS-VB-100-c1_537	0	0.01633	0	MMS-VB-116_537	0	0.01633	0	MMS-VI-155_544	0
535	CDS	479424	KE-4b	MaE-M16_536	0	0		MMS-IIA-119-c1_523	0	0		MoH-M36-c1_535	0.008459	0.1271	0.06656	TH-M4-c1_559	0.02351	0.1941	0.1211	MMS-2-53_610	0.02014	0.0701	0.2872	MMS-Ma100-9-c1_593	0.00565	0.07708	0.0733	MMS-Ma350-1-c1_563	0.009212	0.1267	0.07273	MMS-VB-14_576	0.005658	0.08397	0.06738	MMS-VB-26-c1_518	0.006387	0.0528	0.121	MMS-VB-100-c1_538	0.002817	0.068	0.04143	MMS-VB-116_538	0.002817	0.068	0.04143	MMS-VI-155_545	0.005631
536	CDS	480058	KE-4b	MaE-M16_537	0	0		MMS-IIA-119-c1_524	0	0		MoH-M36-c1_536	0.01347	0.08765	0.1536	TH-M4-c1_560	0.01399	0.07021	0.1992	MMS-2-53_611	0.01747	0.1462	0.1195	MMS-Ma100-9-c1_594	0.01193	0.05333	0.2238	MMS-Ma350-1-c1_564	0.01347	0.08765	0.1536	MMS-VB-14_577	0.01746	0.1585	0.1102	MMS-VB-26-c1_519	0.006949	0.02611	0.2661	MMS-VB-100-c1_539	0.004938	0.021	0.2352	MMS-VB-116_539	0.004938	0.021	0.2352	MMS-VI-155_546	0.01551
537	CDS	480497	KE-4b	MaE-M16_538	0	0.03385	0	MMS-IIA-119-c1_525	0.01797	0.3595	0.05	MoH-M36-c1_537	0.002232	0.1551	0.01439	TH-M4-c1_561	0.008596	0.1433	0.05999	MMS-2-53_612	0.002232	0.1172	0.01904	MMS-Ma100-9-c1_595	0.001781	0.1119	0.01592	MMS-Ma350-1-c1_565	0.004018	0.1553	0.02588	MMS-VB-14_578	0	0.1098	0	MMS-VB-26-c1_520	0	0.05501	0	MMS-VB-100-c1_540	0	0.02231	0	MMS-VB-116_540	0	0.02231	0	MMS-VI-155_547	0.004006
538	CDS	481166	KE-4b	MaE-M16_539	0.04969	0.2522	0.197026	MMS-IIA-119-c1_526	0.05167	0.2898	0.1783	MoH-M36-c1_538	0.04435	0.3482	0.1274	TH-M4-c1_562	0.04237	0.3518	0.1205	MMS-2-53_613	0.04075	0.4238	0.09614	MMS-Ma100-9-c1_596	0.0383	0.4217	0.09081	MMS-Ma350-1-c1_566	0.04435	0.3482	0.1274	MMS-VB-14_579	0.039	0.3967	0.09831	MMS-VB-26-c1_521	0.05237	0.2595	0.2018	MMS-VB-100-c1_541	0.002498	0.01071	0.2332	MMS-VB-116_541	0.002498	0.01071	0.2332	MMS-VI-155_548	0.04703
539	CDS	481830	KE-4b	MaE-M16_540	0.03369	0.2569	0.131141	MMS-IIA-119-c1_527	0.03721	0.2476	0.1503	MoH-M36-c1_539	0.03547	0.1692	0.2097	TH-M4-c1_563	0.03324	0.1715	0.1938	MMS-2-53_614	0.02525	0.09768	0.2585	MMS-Ma100-9-c1_597	0.03689	0.2666	0.1384	MMS-Ma350-1-c1_567	0.03547	0.1692	0.2097	MMS-VB-14_580	0.02644	0.09543	0.2771	MMS-VB-26-c1_522	0.03815	0.2475	0.1541	MMS-VB-100-c1_542	0.02115	0.2523	0.08385	MMS-VB-116_542	0.02115	0.2523	0.08385	MMS-VI-155_549	0.03968
540	CDS	482644	KE-4b									MoH-M36-c1_540	0.01282	0.1036	0.1238	TH-M4-c1_564	0.01712	0.1702	0.1006	MMS-2-53_615	0.00569	0.044	0.1293					MMS-Ma350-1-c1_568	0.01282	0.1036	0.1238	MMS-VB-14_581	0.006312	0.07494	0.08422					MMS-VB-100-c1_543	0.01526	0.1371	0.1113	MMS-VB-116_543	0.01526	0.1371	0.1113
541	CDS	483995	KE-4b	MaE-M16_542	0.01123	0.2299	0.0488473	MMS-IIA-119-c1_529	0.01123	0.2364	0.04748	MoH-M36-c1_541	0.005704	0.1946	0.0293	TH-M4-c1_565	0.003618	0.2423	0.01493	MMS-2-53_616	0.008161	0.2303	0.03543	MMS-Ma100-9-c1_599	0.008627	0.2609	0.03307	MMS-Ma350-1-c1_569	0.005062	0.1756	0.02883	MMS-VB-14_582	0.005588	0.2194	0.02546	MMS-VB-26-c1_524	0.01123	0.2364	0.04748	MMS-VB-100-c1_544	0.005657	0.1116	0.05069	MMS-VB-116_544	0.005657	0.1116	0.05069	MMS-VI-155_551	0.006516
542	CDS	484598	KE-4b	MaE-M16_543	0.005551	0.1912	0.0290324	MMS-IIA-119-c1_530	0.008739	0.232	0.03766	MoH-M36-c1_542	0.001923	0.06988	0.02751	TH-M4-c1_566	0.002803	0.1032	0.02717	MMS-2-53_617	0.003311	0.0637	0.05198	MMS-Ma100-9-c1_600	0.002624	0.07578	0.03463	MMS-Ma350-1-c1_570	0.004169	0.07378	0.0565	MMS-VB-14_583	0.0005593	0.01613	0.03468	MMS-VB-26-c1_525	0.005005	0.1367	0.03662	MMS-VB-100-c1_545	0.003048	0.04485	0.06795	MMS-VB-116_545	0.003048	0.04485	0.06795	MMS-VI-155_552	0.001923
543	CDS	486021	KE-4b	MaE-M16_544	0.03111	0.4802	0.0647855	MMS-IIA-119-c1_531	0.02617	0.3715	0.07045	MoH-M36-c1_543	0.006603	0.01595	0.4138	TH-M4-c1_567	0.01235	0.09523	0.1297	MMS-2-53_618	0.00494	0.01597	0.3093	MMS-Ma100-9-c1_601	0.007358	0.028	0.2628	MMS-Ma350-1-c1_571	0.006597	0.07658	0.08615	MMS-VB-14_584	0.007363	0.02018	0.3648	MMS-VB-26-c1_526	0.006597	0.0719	0.09175	MMS-VB-100-c1_546	0.003296	0.03709	0.08887	MMS-VB-116_546	0.003296	0.03709	0.08887	MMS-VI-155_553	0.006603
544	CDS	488248	KE-4b	MaE-M16_545	0.02819	0.4092	0.0688905	MMS-IIA-119-c1_532	0.02781	0.3766	0.07385	MoH-M36-c1_544	0.003863	0.03907	0.09885	TH-M4-c1_568	0.005695	0.1197	0.04757	MMS-2-53_619	0.002784	0.03677	0.07573	MMS-Ma100-9-c1_602	0.005168	0.03691	0.14	MMS-Ma350-1-c1_572	0.00719	0.08792	0.08177	MMS-VB-14_585	0.0008553	0.02941	0.02909	MMS-VB-26-c1_527	0.00719	0.08792	0.08177	MMS-VB-100-c1_547	0	0.01453	0	MMS-VB-116_547	0	0.01453	0	MMS-VI-155_554	0.003863
545	CDS	489003	KE-4b	MaE-M16_546	0	0.143	0	MMS-IIA-119-c1_533	0	0.03569	0	MoH-M36-c1_545	0	0		TH-M4-c1_569	0	0	NA	MMS-2-53_620	0	0		MMS-Ma100-9-c1_603	0	0		MMS-Ma350-1-c1_573	0	0		MMS-VB-14_586	0	0		MMS-VB-26-c1_528	0	0		MMS-VB-100-c1_548	0	0		MMS-VB-116_548	0	0		MMS-VI-155_555	0
546	CDS	490383	KE-4b	MaE-M16_547	0.006726	0.105	0.0640571	MMS-IIA-119-c1_534	0.01302	0.1741	0.07479	MoH-M36-c1_546	0.001186	0.01245	0.09524	TH-M4-c1_570	0.001184	0.04547	0.02604	MMS-2-53_621	0.006478	0.00988	0.6556	MMS-Ma100-9-c1_604	0.002374	0.01749	0.1357	MMS-Ma350-1-c1_574	0.002153	0.009882	0.2179	MMS-VB-14_587	0.002636	0.01507	0.1749	MMS-VB-26-c1_529	0.001186	0.009882	0.12	MMS-VB-100-c1_549	0.002375	0.01239	0.1917	MMS-VB-116_549	0.002375	0.01239	0.1917	MMS-VI-155_556	0.00792
547	CDS	490736	KE-4b	MaE-M16_548	0	0.0371	0	MMS-IIA-119-c1_535	0.006006	0.1709	0.03514	MoH-M36-c1_547	0	0.01485	0	TH-M4-c1_571	0	0.1023	0	MMS-2-53_622	0	0.0291	0	MMS-Ma100-9-c1_605	0	0.03657	0	MMS-Ma350-1-c1_575	0	0.02189	0	MMS-VB-14_588	0	0.02204	0	MMS-VB-26-c1_530	0	0.01485	0	MMS-VB-100-c1_550	0	0.03016	0	MMS-VB-116_550	0	0.03016	0	MMS-VI-155_557	0.003325
548	CDS	492005	KE-4b	MaE-M16_549	0.008014	0.01754	0.456899	MMS-IIA-119-c1_536	0.02045	0.2721	0.07514	MoH-M36-c1_548	0.01352	0.03563	0.3794	TH-M4-c1_572	0.02022	0.0868	0.233	MMS-2-53_623	0.007607	0.02194	0.3467	MMS-Ma100-9-c1_606	0.009466	0.03552	0.2665	MMS-Ma350-1-c1_576	0.008328	0.06022	0.1383	MMS-VB-14_589	0.009155	0.01756	0.5214	MMS-VB-26-c1_531	0.009456	0.06341	0.1491	MMS-VB-100-c1_551	0.008587	0.02055	0.4178	MMS-VB-116_551	0.008587	0.02055	0.4178	MMS-VI-155_558	0.01352
549	CDS	492479	KE-4b	MaE-M16_550	0.004826	0.003846	1.25481	MMS-IIA-119-c1_537	0.01415	0.04914	0.288	MoH-M36-c1_549	0.01014	0.0456	0.2223	TH-M4-c1_573	0.008194	0.09045	0.0906	MMS-2-53_624	0.007793	0.01551	0.5025	MMS-Ma100-9-c1_607	0.007314	0.03119	0.2345	MMS-Ma350-1-c1_577	0.007781	0.04568	0.1703	MMS-VB-14_590	0.004824	0.003845	1.254	MMS-VB-26-c1_532	0.009683	0.04568	0.212	MMS-VB-100-c1_552	0.006301	0.0116	0.5431	MMS-VB-116_552	0.006301	0.0116	0.5431	MMS-VI-155_559	0.01014
550	CDS	493544	KE-4b	MaE-M16_551	0.003968	0.07407	0.0535709	MMS-IIA-119-c1_539	0.003242	0.06964	0.04656	MoH-M36-c1_550	0.003244	0.07183	0.04516	TH-M4-c1_574	0.002178	0.1105	0.0197	MMS-2-53_625	0.001622	0.0135	0.1202	MMS-Ma100-9-c1_608	0.007417	0.04963	0.1494	MMS-Ma350-1-c1_578	0.005427	0.09397	0.05775	MMS-VB-14_591	0.005043	0.09736	0.0518	MMS-VB-26-c1_533	0.005427	0.09397	0.05775	MMS-VB-100-c1_553	0.007419	0.06971	0.1064	MMS-VB-116_553	0.007419	0.06971	0.1064	MMS-VI-155_560	0.004876
551	CDS	494697	KE-4b	MaE-M16_552	0.001788	0.03345	0.0534529	MMS-IIA-119-c1_540	0.003584	0.02968	0.1208	MoH-M36-c1_551	0.003584	0.02968	0.1208	TH-M4-c1_575	0.003577	0.1004	0.03564	MMS-2-53_626	0.001788	0.0334	0.05355	MMS-Ma100-9-c1_609	0.003583	0.04107	0.08722	MMS-Ma350-1-c1_579	0.001788	0.03723	0.04803	MMS-VB-14_592	0.001788	0.0334	0.05355	MMS-VB-26-c1_534	0.001788	0.03723	0.04803	MMS-VB-100-c1_554	0	0.05653	0	MMS-VB-116_554	0	0.05653	0	MMS-VI-155_561	0.001788
552	CDS	496337	KE-4b	MaE-M16_553	0.002082	0.02416	0.0861755	MMS-IIA-119-c1_541	0.00208	0.03352	0.06204	MoH-M36-c1_552	0.006054	0.0739	0.08192	TH-M4-c1_576	0.01163	0.0941	0.1236	MMS-2-53_627	0.001137	0.01866	0.06092	MMS-Ma100-9-c1_610	0.002081	0.02737	0.07603	MMS-Ma350-1-c1_580	0.002081	0.02632	0.07906	MMS-VB-14_593	0.004913	0.07718	0.06365	MMS-VB-26-c1_535	0.002081	0.02632	0.07906	MMS-VB-100-c1_555	0.004166	0.03892	0.107	MMS-VB-116_555	0.004166	0.03892	0.107	MMS-VI-155_562	0.003222
553	CDS	497202	KE-4b	MaE-M16_554	0	0.01013	0	MMS-IIA-119-c1_542	0	0.03563	0	MoH-M36-c1_553	0.004584	0.05633	0.08137	TH-M4-c1_577	0.01281	0.08187	0.1564	MMS-2-53_628	0	0		MMS-Ma100-9-c1_611	0	0.02089	0	MMS-Ma350-1-c1_581	0	0.03558	0	MMS-VB-14_594	0.004584	0.05633	0.08137	MMS-VB-26-c1_536	0	0.03558	0	MMS-VB-100-c1_556	0.00358	0.02015	0.1777	MMS-VB-116_556	0.00358	0.02015	0.1777	MMS-VI-155_563	0
554	CDS	498495	KE-4b	MaE-M16_555	0.009926	0.04474	0.22186	MMS-IIA-119-c1_543	0.008633	0.02568	0.3362	MoH-M36-c1_554	0.02428	0.1059	0.2292	TH-M4-c1_578	0.03041	0.1715	0.1774	MMS-2-53_629	0.001272	0.003467	0.3668	MMS-Ma100-9-c1_612	0.005752	0.01832	0.3139	MMS-Ma350-1-c1_582	0.01221	0.03705	0.3296	MMS-VB-14_595	0.02067	0.08892	0.2325	MMS-VB-26-c1_537	0.01058	0.04504	0.235	MMS-VB-100-c1_557	0.02062	0.05883	0.3506	MMS-VB-116_557	0.02062	0.05883	0.3506	MMS-VI-155_564	0.007353
555	CDS	498815	KE-4b	MaE-M16_556	0.005955	0.02965	0.200843	MMS-IIA-119-c1_544	0.002966	0.04029	0.07363	MoH-M36-c1_555	0.006642	0.1141	0.0582	TH-M4-c1_579	0.0069	0.125	0.05519	MMS-2-53_630	0.004461	0.04808	0.09279	MMS-Ma100-9-c1_613	0.004461	0.04447	0.1003	MMS-Ma350-1-c1_583	0.002967	0.02981	0.09953	MMS-VB-14_596	0.005416	0.1067	0.05076	MMS-VB-26-c1_538	0.002967	0.02981	0.09953	MMS-VB-100-c1_558	0.005668	0.07508	0.07549	MMS-VB-116_558	0.005668	0.07508	0.07549	MMS-VI-155_565	0.001481
556	CDS	499713	KE-4b	MaE-M16_557	0	0.04004	0	MMS-IIA-119-c1_545	0.002646	0.01182	0.2238	MoH-M36-c1_556	0.01246	0.1456	0.08561	TH-M4-c1_580	0.007144	0.1385	0.05158	MMS-2-53_631	0	0.05145	0	MMS-Ma100-9-c1_614	0	0.05769	0	MMS-Ma350-1-c1_584	0	0.005844	0	MMS-VB-14_597	0.01246	0.1456	0.08561	MMS-VB-26-c1_539	0	0.005844	0	MMS-VB-100-c1_559	0	0.02872	0	MMS-VB-116_559	0	0.02872	0	MMS-VI-155_566	0
557	CDS	500692	KE-4b	MaE-M16_558	0.005672	0.1319	0.0430023	MMS-IIA-119-c1_546	0.001217	0.02355	0.05169	MoH-M36-c1_557	0.004189	0.1294	0.03238	TH-M4-c1_581	0.004179	0.144	0.02902	MMS-2-53_632	0.002977	0.05866	0.05076	MMS-Ma100-9-c1_615	0.002702	0.0655	0.04126	MMS-Ma350-1-c1_585	0	0.02036	0	MMS-VB-14_598	0.004185	0.1327	0.03154	MMS-VB-26-c1_540	0	0.02378	0	MMS-VB-100-c1_560	0.001488	0.05541	0.02685	MMS-VB-116_560	0.001488	0.05541	0.02685	MMS-VI-155_567	0.001217
558	CDS	501237	KE-4b	MaE-M16_559	0.006857	0.01267	0.5412	MMS-IIA-119-c1_547	0.006859	0.01885	0.3638	MoH-M36-c1_558	0.005381	0.02542	0.2116	TH-M4-c1_582	0.02804	0.1991	0.1408	MMS-2-53_633	0.00538	0.03878	0.1387	MMS-Ma100-9-c1_616	0.006862	0.03525	0.1947	MMS-Ma350-1-c1_586	0.006859	0.01555	0.4412	MMS-VB-14_599	0.005381	0.02542	0.2116	MMS-VB-26-c1_541	0.006859	0.01555	0.4412	MMS-VB-100-c1_561	0.007131	0.02878	0.2478	MMS-VB-116_561	0.007131	0.02878	0.2478	MMS-VI-155_568	0.006859
559	CDS	502211	KE-4b	MaE-M16_560	0	0.008108	0	MMS-IIA-119-c1_548	0	0		MoH-M36-c1_559	0	0.03634	0	TH-M4-c1_583	0.02321	0.1254	0.1851	MMS-2-53_634	0.007852	0.03517	0.2233	MMS-Ma100-9-c1_617	0.009564	0.06469	0.1478	MMS-Ma350-1-c1_587	0	0		MMS-VB-14_600	0	0.03593	0	MMS-VB-26-c1_542	0	0		MMS-VB-100-c1_562	0	0.01567	0	MMS-VB-116_562	0	0.01567	0	MMS-VI-155_569	0
560	CDS	503208	KE-4b	MaE-M16_561	0.001184	0.02464	0.0480519	MMS-IIA-119-c1_549	0.002616	0.02468	0.106	MoH-M36-c1_560	0.003806	0.01238	0.3076	TH-M4-c1_584	0.01221	0.09052	0.1349	MMS-2-53_635	0.002613	0.04058	0.0644	MMS-Ma100-9-c1_618	0.003804	0.02168	0.1755	MMS-Ma350-1-c1_588	0.002371	0.003189	0.7433	MMS-VB-14_601	0.002617	0.02167	0.1207	MMS-VB-26-c1_543	0.001184	0.00319	0.3711	MMS-VB-100-c1_563	0.001184	0.01236	0.09581	MMS-VB-116_563	0.001184	0.01236	0.09581	MMS-VI-155_570	0.001184
561	CDS	504074	KE-4b	MaE-M16_562	0	0.006265	0	MMS-IIA-119-c1_550	0.002341	0.0255	0.0918	MoH-M36-c1_561	0	0.03198	0	TH-M4-c1_585	0.002342	0.154	0.01521	MMS-2-53_636	0.005733	0.09669	0.0593	MMS-Ma100-9-c1_619	0	0.04575	0	MMS-Ma350-1-c1_589	0	0.05233	0	MMS-VB-14_602	0	0.05759	0	MMS-VB-26-c1_544	0	0.05233	0	MMS-VB-100-c1_564	0	0.04575	0	MMS-VB-116_564	0	0.04575	0	MMS-VI-155_571	0
562	CDS	505251	KE-4b	MaE-M16_563	0.008573	0.06821	0.125685	MMS-IIA-119-c1_551	0.008573	0.07979	0.1074	MoH-M36-c1_562	0.0009944	0.01239	0.08027	TH-M4-c1_586	0.006264	0.1218	0.05144	MMS-2-53_637	0.002183	0.02843	0.07677	MMS-Ma100-9-c1_620	0.008573	0.08465	0.1013	MMS-Ma350-1-c1_590	0.008573	0.08265	0.1037	MMS-VB-14_603	0.001681	0.06846	0.02456	MMS-VB-26-c1_545	0.008573	0.08467	0.1013	MMS-VB-100-c1_565	0.008573	0.07979	0.1074	MMS-VB-116_565	0.008573	0.07979	0.1074	MMS-VI-155_572	0.002183
563	CDS	505791	KE-4b	MaE-M16_564	0.007184	0.01741	0.412636	MMS-IIA-119-c1_552	0.003133	0.01741	0.18	MoH-M36-c1_563	0.009696	0.01962	0.4941	TH-M4-c1_587	0.007179	0.03543	0.2026	MMS-2-53_638	0.01284	0.01965	0.6535	MMS-Ma100-9-c1_621	0.003133	0.01741	0.18	MMS-Ma350-1-c1_591	0.003133	0.01741	0.18	MMS-VB-14_604	0.02336	0.1679	0.1391	MMS-VB-26-c1_546	0.003133	0.01741	0.18	MMS-VB-100-c1_566	0.003133	0.01741	0.18	MMS-VB-116_566	0.003133	0.01741	0.18	MMS-VI-155_573	0.01446
564	CDS	507020	KE-4b	MaE-M16_565	0	0.0247	0	MMS-IIA-119-c1_553	0.001204	0.02474	0.04869	MoH-M36-c1_564	0.001919	0.04955	0.03874	TH-M4-c1_588	0.001919	0.06893	0.02784	MMS-2-53_639	0.0009582	0.05503	0.01741	MMS-Ma100-9-c1_622	0	0.01898	0	MMS-Ma350-1-c1_592	0	0.0247	0	MMS-VB-14_605	0.003596	0.08414	0.04273	MMS-VB-26-c1_547	0.0009585	0.02469	0.03882	MMS-VB-100-c1_567	0	0.02737	0	MMS-VB-116_567	0	0.02737	0	MMS-VI-155_574	0.001202
565	CDS	507495	KE-4b	MaE-M16_566	0	0.01479	0	MMS-IIA-119-c1_554	0	0.01479	0	MoH-M36-c1_565	0.0009275	0.01737	0.05341	TH-M4-c1_589	0.003437	0.08201	0.04191	MMS-2-53_640	0.001146	0.007378	0.1553	MMS-Ma100-9-c1_623	0	0.01479	0	MMS-Ma350-1-c1_593	0	0.01728	0	MMS-VB-14_606	0.002285	0.07907	0.02889	MMS-VB-26-c1_548	0	0.01479	0	MMS-VB-100-c1_568	0.0009275	0.01477	0.06278	MMS-VB-116_568	0.0009275	0.01477	0.06278	MMS-VI-155_575	0.002296
566	CDS	508735	KE-4b	MaE-M16_567	0.005556	0.04361	0.127402	MMS-IIA-119-c1_555	0.005556	0.04361	0.1274	MoH-M36-c1_566	0	0.002224	0	TH-M4-c1_590	0.005124	0.07553	0.06784	MMS-2-53_641	0.0037	0.03835	0.09647	MMS-Ma100-9-c1_624	0.005556	0.04361	0.1274	MMS-Ma350-1-c1_594	0.005556	0.04361	0.1274	MMS-VB-14_607	0.005126	0.06079	0.08432	MMS-VB-26-c1_549	0.005556	0.04361	0.1274	MMS-VB-100-c1_569	0.006595	0.04605	0.1432	MMS-VB-116_569	0.006595	0.04605	0.1432	MMS-VI-155_576	0.004518
567	CDS	510038	KE-4b	MaE-M16_568	0	0.01196	0	MMS-IIA-119-c1_556	0	0.01196	0	MoH-M36-c1_567	0	0.01196	0	TH-M4-c1_591	0.005177	0.1232	0.04203	MMS-2-53_642	0	0.01591	0	MMS-Ma100-9-c1_625	0	0.01196	0	MMS-Ma350-1-c1_595	0	0.01196	0	MMS-VB-14_608	0.002235	0.08768	0.0255	MMS-VB-26-c1_550	0	0.01196	0	MMS-VB-100-c1_570	0	0.01196	0	MMS-VB-116_570	0	0.01196	0	MMS-VI-155_577	0.002238
568	CDS	511467	KE-4b	MaE-M16_569	0.003038	0.03402	0.0893004	MMS-IIA-119-c1_557	0.008536	0.06183	0.138	MoH-M36-c1_568	0.008536	0.06183	0.138	TH-M4-c1_592	0.01845	0.1758	0.105	MMS-2-53_643	0	0.01999	0	MMS-Ma100-9-c1_626	0.008536	0.06183	0.138	MMS-Ma350-1-c1_596	0.008536	0.06183	0.138	MMS-VB-14_609	0.01162	0.112	0.1037	MMS-VB-26-c1_551	0.008536	0.06183	0.138	MMS-VB-100-c1_571	0.008536	0.06183	0.138	MMS-VB-116_571	0.008536	0.06183	0.138	MMS-VI-155_578	0.01985
569	CDS	512261	KE-4b	MaE-M16_570	0.0005265	0.01582	0.0332807	MMS-IIA-119-c1_558	0.0005264	0.02466	0.02135	MoH-M36-c1_569	0.0006546	0.0276	0.02372	TH-M4-c1_593	0.0005263	0.0627	0.008393	MMS-2-53_644	0	0.02173	0	MMS-Ma100-9-c1_627	0	0.02616	0	MMS-Ma350-1-c1_597	0	0.02616	0	MMS-VB-14_610	0	0.03665	0	MMS-VB-26-c1_552	0	0.02616	0	MMS-VB-100-c1_572	0	0.02616	0	MMS-VB-116_572	0	0.02616	0	MMS-VI-155_579	0.001305
570	CDS	512742	KE-4b	MaE-M16_571	0	0.00575	0	MMS-IIA-119-c1_559	0	0.00575	0	MoH-M36-c1_570	0	0.01162	0	TH-M4-c1_594	0.00211	0.1302	0.0162	MMS-2-53_645	0	0.029	0	MMS-Ma100-9-c1_628	0	0.01162	0	MMS-Ma350-1-c1_598	0	0.01162	0	MMS-VB-14_611	0	0.03487	0	MMS-VB-26-c1_553	0.002108	0.01164	0.1811	MMS-VB-100-c1_573	0	0.01162	0	MMS-VB-116_573	0	0.01162	0	MMS-VI-155_580	0.002108
571	CDS	514992	KE-4b	MaE-M16_572	0.001807	0.00215	0.840465	MMS-IIA-119-c1_560	0.001992	0.006476	0.3076	MoH-M36-c1_571	0.005618	0.05008	0.1122	TH-M4-c1_595	0.005611	0.093	0.06034	MMS-2-53_646	0.004805	0.03011	0.1596	MMS-Ma100-9-c1_629	0.007827	0.03464	0.226	MMS-Ma350-1-c1_599	0.006819	0.03464	0.1969	MMS-VB-14_612	0.004796	0.06801	0.07052	MMS-VB-26-c1_554	0.007637	0.04143	0.1844	MMS-VB-100-c1_574	0.007835	0.03689	0.2124	MMS-VB-116_574	0.007835	0.03689	0.2124	MMS-VI-155_581	0.001992
572	CDS	515642	KE-4b	MaE-M16_573	0	0.0103	0	MMS-IIA-119-c1_561	0	0.006734	0	MoH-M36-c1_572	0	0.0139	0	TH-M4-c1_596	0.001635	0.03951	0.04137	MMS-2-53_647	0.001346	0.0103	0.1306	MMS-Ma100-9-c1_630	0	0.02457	0	MMS-Ma350-1-c1_600	0	0.01398	0	MMS-VB-14_613	0	0.0139	0	MMS-VB-26-c1_555	0	0.01755	0	MMS-VB-100-c1_575	0	0.01398	0	MMS-VB-116_575	0	0.01398	0	MMS-VI-155_582	0
573	CDS	517142	KE-4b	MaE-M16_574	0.006693	0.004506	1.48535	MMS-IIA-119-c1_562	0.002216	0.004527	0.4895	MoH-M36-c1_573	0.004442	0.0137	0.3242	TH-M4-c1_597	0.004436	0.02816	0.1575	MMS-2-53_648	0.004441	0.01411	0.3147	MMS-Ma100-9-c1_631	0.008944	0.004506	1.985	MMS-Ma350-1-c1_601	0.006693	0.004506	1.485	MMS-VB-14_614	0.004446	0.02325	0.1912	MMS-VB-26-c1_556	0.008465	0.004514	1.875	MMS-VB-100-c1_576	0.01072	0.004521	2.371	MMS-VB-116_576	0.01072	0.004521	2.371	MMS-VI-155_583	0.004446
574	CDS	518204	KE-4b	MaE-M16_575	0.006008	0.0206	0.29165	MMS-IIA-119-c1_563	0.001097	0.002925	0.3752	MoH-M36-c1_574	0.001097	0.03553	0.03089	TH-M4-c1_598	0.004898	0.06314	0.07757	MMS-2-53_649	0.001098	0.03537	0.03104	MMS-Ma100-9-c1_632	0.004896	0.06955	0.0704	MMS-Ma350-1-c1_602	0.008458	0.07576	0.1116	MMS-VB-14_615	0.001097	0.02951	0.03719	MMS-VB-26-c1_557	0.008458	0.07576	0.1116	MMS-VB-100-c1_577	0.003298	0.01464	0.2253	MMS-VB-116_577	0.003298	0.01464	0.2253	MMS-VI-155_584	0.001097
575	CDS	518878	KE-4b	MaE-M16_576	0.001297	0.01956	0.0663088	MMS-IIA-119-c1_564	0.001872	0.01639	0.1142	MoH-M36-c1_575	0.003174	0.01765	0.1798	TH-M4-c1_599	0.009255	0.1326	0.06978	MMS-2-53_650	0.003898	0.01996	0.1952	MMS-Ma100-9-c1_633	0.006035	0.1368	0.04412	MMS-Ma350-1-c1_603	0.007938	0.1133	0.07009	MMS-VB-14_616	0.004474	0.0209	0.2141	MMS-VB-26-c1_558	0.006611	0.1425	0.04638	MMS-VB-100-c1_578	0.004463	0.07891	0.05656	MMS-VB-116_578	0.004463	0.07891	0.05656	MMS-VI-155_585	0.005778
576	CDS	520050	KE-4b	MaE-M16_577	0	0.004286	0	MMS-IIA-119-c1_565	0	0.004286	0	MoH-M36-c1_576	0	0.02219	0	TH-M4-c1_600	0.02226	0.1027	0.2168	MMS-2-53_651	0.001698	0.008568	0.1982	MMS-Ma100-9-c1_634	0.01382	0.08397	0.1646	MMS-Ma350-1-c1_604	0.01382	0.08915	0.155	MMS-VB-14_617	0.01211	0.05998	0.2019	MMS-VB-26-c1_559	0.01382	0.08915	0.155	MMS-VB-100-c1_579	0.01382	0.07895	0.1751	MMS-VB-116_579	0.01382	0.07895	0.1751	MMS-VI-155_586	0.01432
577	CDS	522084	KE-4b	MaE-M16_578	0.0009857	0.01439	0.068499	MMS-IIA-119-c1_566	0.001972	0.02655	0.07428	MoH-M36-c1_577	0.0009857	0.01701	0.05795	TH-M4-c1_601	0.0009862	0.05481	0.01799	MMS-2-53_652	0.002265	0.01703	0.133	MMS-Ma100-9-c1_635	0.0009857	0.01701	0.05795	MMS-Ma350-1-c1_605	0.002266	0.01699	0.1334	MMS-VB-14_618	0.001973	0.0171	0.1154	MMS-VB-26-c1_560	0.0009857	0.01701	0.05795	MMS-VB-100-c1_580	0.0009857	0.01965	0.05017	MMS-VB-116_580	0.0009857	0.01965	0.05017	MMS-VI-155_587	0.001973
578	CDS	522785	KE-4b	MaE-M16_579	0	0.03326	0	MMS-IIA-119-c1_567	0	0.02192	0	MoH-M36-c1_578	0	0.01092	0	TH-M4-c1_602	0	0.03353	0	MMS-2-53_653	0.004345	0.02196	0.1978	MMS-Ma100-9-c1_636	0	0.03366	0	MMS-Ma350-1-c1_606	0.005502	0.03341	0.1647	MMS-VB-14_619	0	0.01092	0	MMS-VB-26-c1_561	0	0.03366	0	MMS-VB-100-c1_581	0	0.03366	0	MMS-VB-116_581	0	0.03366	0	MMS-VI-155_588	0
579	CDS	524045	KE-4b	MaE-M16_580	0.0008572	0.02028	0.0422682	MMS-IIA-119-c1_568	0.002255	0.01841	0.1224	MoH-M36-c1_579	0.0006983	0.02594	0.02692	TH-M4-c1_603	0.004511	0.07586	0.05946	MMS-2-53_654	0.004682	0.02795	0.1675	MMS-Ma100-9-c1_637	0.0006983	0.02229	0.03132	MMS-Ma350-1-c1_607	0.0006983	0.0242	0.02886	MMS-VB-14_620	0.0006979	0.01111	0.06282	MMS-VB-26-c1_562	0.0006985	0.02781	0.02512	MMS-VB-100-c1_582	0.001398	0.02041	0.06848	MMS-VB-116_582	0.001398	0.02041	0.06848	MMS-VI-155_589	0.001397
580	CDS	524332	KE-4b	MaE-M16_581	0.002231	0.004574	0.487757	MMS-IIA-119-c1_569	0.00404	0.0134	0.3015	MoH-M36-c1_580	0.002227	0.0224	0.09944	TH-M4-c1_604	0.01221	0.03728	0.3274	MMS-2-53_655	0.004469	0.004581	0.9755	MMS-Ma100-9-c1_638	0.002231	0		MMS-Ma350-1-c1_608	0.00223	0.01339	0.1666	MMS-VB-14_621	0	0.008837	0	MMS-VB-26-c1_563	0.00223	0.01339	0.1666	MMS-VB-100-c1_583	0.00404	0.0181	0.2232	MMS-VB-116_583	0.00404	0.0181	0.2232	MMS-VI-155_590	0.00223
581	CDS	526135	KE-4b	MaE-M16_582	0.005296	0.02769	0.19126	MMS-IIA-119-c1_570	0.007798	0.02453	0.3179	MoH-M36-c1_581	0.002743	0.02414	0.1137	TH-M4-c1_605	0.01549	0.0689	0.2248	MMS-2-53_656	0.004355	0.01213	0.3589	MMS-Ma100-9-c1_639	0.003212	0.02141	0.15	MMS-Ma350-1-c1_609	0.004551	0.02991	0.1521	MMS-VB-14_622	0.001135	0.002502	0.4536	MMS-VB-26-c1_564	0.004551	0.02991	0.1521	MMS-VB-100-c1_584	0.008747	0.02718	0.3218	MMS-VB-116_584	0.008747	0.02718	0.3218	MMS-VI-155_591	0.006444
582	CDS	526807	KE-4b	MaE-M16_583	0.003415	0.01508	0.226459	MMS-IIA-119-c1_571	0.00653	0.02678	0.2438	MoH-M36-c1_582	0.003415	0.0077	0.4436	TH-M4-c1_606	0.008971	0.04255	0.2108	MMS-2-53_657	0.008263	0.007616	1.085	MMS-Ma100-9-c1_640	0.005132	0.01151	0.4459	MMS-Ma350-1-c1_610	0.003415	0.019	0.1797	MMS-VB-14_623	0.003417	0		MMS-VB-26-c1_565	0.003415	0.01508	0.2264	MMS-VB-100-c1_585	0.00653	0.02678	0.2438	MMS-VB-116_585	0.00653	0.02678	0.2438	MMS-VI-155_592	0.005132
583	CDS	528103	KE-4b	MaE-M16_584	0	0.004111	0	MMS-IIA-119-c1_572	0	0		MoH-M36-c1_583	0	0.004147	0	TH-M4-c1_607	0.01041	0.08241	0.1263	MMS-2-53_658	0	0.004111	0	MMS-Ma100-9-c1_641	0	0.004111	0	MMS-Ma350-1-c1_611	0	0		MMS-VB-14_624	0	0.004111	0	MMS-VB-26-c1_566	0	0		MMS-VB-100-c1_586	0.0054	0.004146	1.302	MMS-VB-116_586	0.0054	0.004146	1.302	MMS-VI-155_593	0
584	CDS	528972	KE-4b	MaE-M16_585	0.008087	0.01449	0.558109	MMS-IIA-119-c1_573	0	0		MoH-M36-c1_584	0.006395	0.01447	0.4419	TH-M4-c1_608	0.01629	0.09545	0.1706	MMS-2-53_659	0.007661	0.0145	0.5283	MMS-Ma100-9-c1_642	0.008087	0.009616	0.841	MMS-Ma350-1-c1_612	0.008087	0.01449	0.5582	MMS-VB-14_625	0.002116	0		MMS-VB-26-c1_567	0.006395	0.01447	0.4419	MMS-VB-100-c1_587	0.008545	0.01097	0.779	MMS-VB-116_587	0.008545	0.01097	0.779	MMS-VI-155_594	0.006395
585	CDS	529730	KE-4b	MaE-M16_586	0.008972	0.02461	0.364567	MMS-IIA-119-c1_574	0.001362	0.008633	0.1578	MoH-M36-c1_585	0.005475	0.01225	0.4468	TH-M4-c1_609	0.02222	0.111	0.2003	MMS-2-53_660	0.00584	0.01225	0.4768	MMS-Ma100-9-c1_643	0.008965	0.02097	0.4276	MMS-Ma350-1-c1_613	0.005475	0.02097	0.2611	MMS-VB-14_626	0.001362	0.008633	0.1578	MMS-VB-26-c1_568	0.01272	0.01614	0.7884	MMS-VB-100-c1_588	0.01272	0.01614	0.7884	MMS-VB-116_588	0.01272	0.01614	0.7884	MMS-VI-155_595	0.01035
586	CDS	530454	KE-4b	MaE-M16_587	0	0.02048	0	MMS-IIA-119-c1_575	0	0.00393	0	MoH-M36-c1_586	0.001938	0.01621	0.1196	TH-M4-c1_610	0.01642	0.1706	0.09626	MMS-2-53_661	0	0.01673	0	MMS-Ma100-9-c1_644	0.0007603	0.01636	0.04648	MMS-Ma350-1-c1_614	0.001938	0.01203	0.1611	MMS-VB-14_627	0	0.01186	0	MMS-VB-26-c1_569	0.001521	0.01203	0.1265	MMS-VB-100-c1_589	0	0.01203	0	MMS-VB-116_589	0	0.01203	0	MMS-VI-155_596	0
587	CDS	531310	KE-4b	MaE-M16_588	0.007282	0.007254	1.00386	MMS-IIA-119-c1_576	0.005957	0		MoH-M36-c1_587	0.007631	0.01825	0.4181	TH-M4-c1_611	0.02037	0.13	0.1567	MMS-2-53_662	0.007972	0.007228	1.103	MMS-Ma100-9-c1_645	0.006793	0.01267	0.536	MMS-Ma350-1-c1_615	0.009311	0.01821	0.5114	MMS-VB-14_628	0.004632	0		MMS-VB-26-c1_570	0.008957	0.01453	0.6163	MMS-VB-100-c1_590	0.007282	0.01453	0.5011	MMS-VB-116_590	0.007282	0.01453	0.5011	MMS-VI-155_597	0.00297
588	CDS	532076	KE-4b	MaE-M16_589	0,004681	0		MMS-IIA-119-c1_577	0	0		MoH-M36-c1_588	0.004681	0.01059	0.4421	TH-M4-c1_612	0.02063	0.1092	0.189	MMS-2-53_663	0.004681	0		MMS-Ma100-9-c1_646	0.009422	0		MMS-Ma350-1-c1_616	0.009393	0		MMS-VB-14_629	0.003701	0		MMS-VB-26-c1_571	0.009393	0		MMS-VB-100-c1_591	0.009393	0		MMS-VB-116_591	0.009393	0		MMS-VI-155_598	0.009393
589	CDS	532968	KE-4b	MaE-M16_590	0.003786	0.02005	0.188828	MMS-IIA-119-c1_578	0.001259	0.00256	0.4917	MoH-M36-c1_589	0.001258	0.02193	0.05738	TH-M4-c1_613	0.005041	0.1415	0.03563	MMS-2-53_664	0.001258	0.02453	0.0513	MMS-Ma100-9-c1_647	0.001259	0.02532	0.04971	MMS-Ma350-1-c1_617	0.001259	0.01218	0.1033	MMS-VB-14_630	0.0023	0.00256	0.8986	MMS-VB-26-c1_572	0.001258	0.01409	0.0893	MMS-VB-100-c1_592	0.001259	0.01218	0.1033	MMS-VB-116_592	0.001259	0.01218	0.1033	MMS-VI-155_599	0.001259
590	CDS	533521	KE-4b	MaE-M16_591	0.01216	0.0803	0.151432	MMS-IIA-119-c1_579	0	0.01451	0	MoH-M36-c1_590	0.01216	0.07017	0.1733	TH-M4-c1_614	0.01044	0.07488	0.1394	MMS-2-53_665	0.01217	0.05424	0.2245	MMS-Ma100-9-c1_648	0.01217	0.04917	0.2476	MMS-Ma350-1-c1_618	0.002154	0		MMS-VB-14_631	0	0.01451	0	MMS-VB-26-c1_573	0.00215	0.02445	0.08796	MMS-VB-100-c1_593	0.00565	0		MMS-VB-116_593	0.00565	0		MMS-VI-155_600	0
591	CDS	534742	KE-4b	MaE-M16_592	0.003727	0.07007	0.0531897	MMS-IIA-119-c1_580	0.001238	0.006945	0.1782	MoH-M36-c1_591	0.006812	0.06264	0.1088	TH-M4-c1_615	0.003724	0.08489	0.04387	MMS-2-53_666	0.01306	0.0927	0.1409	MMS-Ma100-9-c1_649	0.006227	0.06291	0.09898	MMS-Ma350-1-c1_619	0.001238	0.006945	0.1782	MMS-VB-14_632	0.001238	0.006945	0.1782	MMS-VB-26-c1_574	0.001238	0.006945	0.1782	MMS-VB-100-c1_594	0.001238	0.006945	0.1782	MMS-VB-116_594	0.001238	0.006945	0.1782	MMS-VI-155_601	0.003722
592	CDS	535444	KE-4b	MaE-M16_593	0	0.03878	0	MMS-IIA-119-c1_581	0.0008077	0.02266	0.03564	MoH-M36-c1_592	0.0006486	0.037	0.01753	TH-M4-c1_616	0.001299	0.08363	0.01553	MMS-2-53_667	0.001616	0.04246	0.03806	MMS-Ma100-9-c1_650	0	0.03699	0	MMS-Ma350-1-c1_620	0.0008079	0.02795	0.02891	MMS-VB-14_633	0	0.02265	0	MMS-VB-26-c1_575	0.0008143	0.02084	0.03907	MMS-VB-100-c1_595	0.001617	0.02261	0.07152	MMS-VB-116_595	0.001617	0.02261	0.07152	MMS-VI-155_602	0
593	CDS	535930	KE-4b	MaE-M16_594	0.005373	0.05546	0.0968806	MMS-IIA-119-c1_582	0.01319	0.03832	0.3442	MoH-M36-c1_593	0.005373	0.04338	0.1239	TH-M4-c1_617	0.008383	0.05569	0.1505	MMS-2-53_668	0.007466	0.06456	0.1156	MMS-Ma100-9-c1_651	0.005369	0.05818	0.09229	MMS-Ma350-1-c1_621	0.00577	0.04646	0.1242	MMS-VB-14_634	0.00577	0.04646	0.1242	MMS-VB-26-c1_576	0.00577	0.04646	0.1242	MMS-VB-100-c1_596	0.00577	0.04646	0.1242	MMS-VB-116_596	0.00577	0.04646	0.1242	MMS-VI-155_603	0.00577
594	CDS	537756	KE-4b	MaE-M16_595	0	0.01034	0	MMS-IIA-119-c1_584	0	0.01034	0	MoH-M36-c1_594	0.001558	0.01034	0.1508	TH-M4-c1_618	0.002204	0.05079	0.04339	MMS-2-53_669	0	0.01998	0	MMS-Ma100-9-c1_652	0.002205	0.009876	0.2233	MMS-Ma350-1-c1_622	0.001558	0.01375	0.1133	MMS-VB-14_635	0	0.01388	0	MMS-VB-26-c1_577	0	0.009496	0	MMS-VB-100-c1_597	0.001557	0.0199	0.07825	MMS-VB-116_597	0.001557	0.0199	0.07825	MMS-VI-155_604	0
595	CDS	538315	KE-4b	MaE-M16_596	0.002282	0.02561	0.0891058	MMS-IIA-119-c1_585	0.002921	0.007921	0.3687	MoH-M36-c1_595	0.002284	0.01872	0.122	TH-M4-c1_619	0.006096	0.07637	0.07982	MMS-2-53_670	0.00279	0.02558	0.1091	MMS-Ma100-9-c1_653	0.002922	0.01327	0.2202	MMS-Ma350-1-c1_623	0.00292	0.02282	0.128	MMS-VB-14_636	0.003559	0.005223	0.6814	MMS-VB-26-c1_578	0.00292	0.02149	0.1359	MMS-VB-100-c1_598	0.00292	0.02282	0.128	MMS-VB-116_598	0.00292	0.02282	0.128	MMS-VI-155_605	0.000506
596	CDS	539374	KE-4b	MaE-M16_597	0.004979	0.01408	0.353622	MMS-IIA-119-c1_586	0	0.006286	0	MoH-M36-c1_596	0.005564	0.01464	0.3802	TH-M4-c1_620	0.01627	0.07459	0.2181	MMS-2-53_671	0.01232	0.02362	0.5218	MMS-Ma100-9-c1_654	0.007646	0.03107	0.2461	MMS-Ma350-1-c1_624	0.004985	0.006742	0.7395	MMS-VB-14_637	0	0		MMS-VB-26-c1_579	0.00351	0.01091	0.3218	MMS-VB-100-c1_599	0.004985	0.006742	0.7395	MMS-VB-116_599	0.004985	0.006742	0.7395	MMS-VI-155_606	0.006464
597	CDS	541718	KE-4b	MaE-M16_598	0.003483	0.02154	0.161699	MMS-IIA-119-c1_587	0.0009149	0.002351	0.3891	MoH-M36-c1_597	0.003482	0.02898	0.1202	TH-M4-c1_621	0.006716	0.1277	0.05261	MMS-2-53_672	0.005567	0.03166	0.1758	MMS-Ma100-9-c1_655	0.004648	0.02927	0.1588	MMS-Ma350-1-c1_625	0.005815	0.02168	0.2682	MMS-VB-14_638	0	0.004703	0	MMS-VB-26-c1_580	0.003483	0.02154	0.1617	MMS-VB-100-c1_600	0.005815	0.02168	0.2682	MMS-VB-116_600	0.005815	0.02168	0.2682	MMS-VI-155_607	0.005818
598	CDS	542731	KE-4b	MaE-M16_599	0.002119	0.009593	0.22089	MMS-IIA-119-c1_588	0.003309	0.009634	0.3434	MoH-M36-c1_598	0.003308	0.01485	0.2228	TH-M4-c1_622	0.007585	0.07067	0.1073	MMS-2-53_673	0.004501	0.01694	0.2657	MMS-Ma100-9-c1_656	0.003308	0.007189	0.4602	MMS-Ma350-1-c1_626	0.003053	0.02015	0.1515	MMS-VB-14_639	0.003309	0.01446	0.2288	MMS-VB-26-c1_581	0.002119	0.009593	0.2208	MMS-VB-100-c1_601	0.002118	0.02012	0.1053	MMS-VB-116_601	0.002118	0.02012	0.1053	MMS-VI-155_608	0
599	CDS	544043	KE-4b	MaE-M16_600	0.002182	0.0291	0.0749828	MMS-IIA-119-c1_589	0.002184	0.009693	0.2253	MoH-M36-c1_599	0.002231	0.02403	0.09283	TH-M4-c1_623	0.006581	0.0797	0.08257	MMS-2-53_674	0.002231	0.02392	0.09324	MMS-Ma100-9-c1_657	0.00224	0.02898	0.07728	MMS-Ma350-1-c1_627	0	0.0291	0	MMS-VB-14_640	0.002184	0.009693	0.2253	MMS-VB-26-c1_582	0.002184	0.01452	0.1504	MMS-VB-100-c1_602	0.002184	0.01925	0.1135	MMS-VB-116_602	0.002184	0.01925	0.1135	MMS-VI-155_609	0
600	CDS	545308	KE-4b	MaE-M16_601	0.003736	0.02027	0.184312	MMS-IIA-119-c1_590	0.001993	0.008395	0.2374	MoH-M36-c1_600	0.004268	0.0231	0.1848	TH-M4-c1_624	0.009585	0.1475	0.06497	MMS-2-53_675	0.003643	0.02306	0.158	MMS-Ma100-9-c1_658	0.003736	0.01636	0.2284	MMS-Ma350-1-c1_628	0.003299	0.02027	0.1627	MMS-VB-14_641	0.001993	0.007477	0.2666	MMS-VB-26-c1_583	0.00252	0.009339	0.2699	MMS-VB-100-c1_603	0.00408	0.02722	0.1499	MMS-VB-116_603	0.00408	0.02722	0.1499	MMS-VI-155_610	0.002329
601	CDS	545997	KE-4b	MaE-M16_602	0.00255	0.001188	2.14646	MMS-IIA-119-c1_591	0.0004385	0.001187	0.3695	MoH-M36-c1_601	0.002871	0.005965	0.4814	TH-M4-c1_625	0.01543	0.08729	0.1768	MMS-2-53_676	0.009813	0.0148	0.663	MMS-Ma100-9-c1_659	0.002991	0.01801	0.1661	MMS-Ma350-1-c1_629	0.0009951	0.001188	0.8377	MMS-VB-14_642	0.0004385	0.002374	0.1847	MMS-VB-26-c1_584	0.003431	0.005957	0.5759	MMS-VB-100-c1_604	0.0009951	0.001188	0.8377	MMS-VB-116_604	0.0009951	0.001188	0.8377	MMS-VI-155_611	0.01883
602	CDS	549511	KE-4b	MaE-M16_603	0	0.002435	0	MMS-IIA-119-c1_592	0	0		MoH-M36-c1_602	0.00528	0.004892	1.079	TH-M4-c1_626	0.01344	0.05472	0.2456	MMS-2-53_677	0.009516	0.03324	0.2863	MMS-Ma100-9-c1_660	0.008574	0.02937	0.2919	MMS-Ma350-1-c1_630	0	0.002437	0	MMS-VB-14_643	0	0		MMS-VB-26-c1_585	0.003271	0.006791	0.4817	MMS-VB-100-c1_605	0.0004388	0.001219	0.3601	MMS-VB-116_605	0.0004388	0.001219	0.3601	MMS-VI-155_612	0.02373
603	CDS	552153	KE-4b	MaE-M16_604	0	0		MMS-IIA-119-c1_593	0	0		MoH-M36-c1_603	0.003054	0.01478	0.2066	TH-M4-c1_627	0.01167	0.05609	0.2081	MMS-2-53_678	0.005482	0.03455	0.1587	MMS-Ma100-9-c1_661	0.003055	0		MMS-Ma350-1-c1_631	0	0		MMS-VB-14_644	0	0		MMS-VB-26-c1_586	0.003055	0		MMS-VB-100-c1_606	0	0		MMS-VB-116_606	0	0		MMS-VI-155_613	0.01101
604	CDS	554800	KE-4b	MaE-M16_605	0.001038	0.002867	0.362051	MMS-IIA-119-c1_594	0.001318	0.002868	0.4595	MoH-M36-c1_604	0.002641	0.009775	0.2702	TH-M4-c1_628	0.005075	0.04767	0.1065	MMS-2-53_679	0.006131	0.02575	0.2381	MMS-Ma100-9-c1_662	0.002642	0.01972	0.134	MMS-Ma350-1-c1_632	0	0		MMS-VB-14_645	0	0		MMS-VB-26-c1_587	0.00264	0.02268	0.1164	MMS-VB-100-c1_607	0.001336	0		MMS-VB-116_607	0.001336	0		MMS-VI-155_614	0.0306
605	CDS	555278	KE-4b	MaE-M16_606	0,002105	0		MMS-IIA-119-c1_595	0	0		MoH-M36-c1_605	0.002105	0		TH-M4-c1_629	0	0.01166	0	MMS-2-53_680	0	0.01856	0	MMS-Ma100-9-c1_663	0	0.005748	0	MMS-Ma350-1-c1_633	0	0		MMS-VB-14_646	0	0		MMS-VB-26-c1_588	0	0		MMS-VB-100-c1_608	0	0		MMS-VB-116_608	0	0		MMS-VI-155_615	0.002107
606	CDS	556434	KE-4b	MaE-M16_607	0.001018	0.01286	0.0791602	MMS-IIA-119-c1_596	0.001018	0.01092	0.09327	MoH-M36-c1_606	0.001018	0.01092	0.09327	TH-M4-c1_630	0.002037	0.0468	0.04352	MMS-2-53_681	0.002037	0.02364	0.08614	MMS-Ma100-9-c1_664	0.001017	0.02615	0.03889	MMS-Ma350-1-c1_634	0.001018	0.01089	0.09349	MMS-VB-14_647	0.001018	0.006408	0.1589	MMS-VB-26-c1_589	0.001018	0.01738	0.05859	MMS-VB-100-c1_609	0.001018	0.008653	0.1177	MMS-VB-116_609	0.001018	0.008653	0.1177	MMS-VI-155_616	0.006352
607	CDS	556994	KE-4b	MaE-M16_608	0	0		MMS-IIA-119-c1_597	0	0		MoH-M36-c1_607	0	0.007491	0	TH-M4-c1_631	0	0.05786	0	MMS-2-53_682	0	0.04188	0	MMS-Ma100-9-c1_665	0.001715	0.02263	0.07579	MMS-Ma350-1-c1_635	0	0		MMS-VB-14_648	0	0		MMS-VB-26-c1_590	0	0.02282	0	MMS-VB-100-c1_610	0	0		MMS-VB-116_610	0	0		MMS-VI-155_617	0.01036
608	CDS	558439	KE-4b	MaE-M16_609	0.003225	0.0008234	3.91669	MMS-IIA-119-c1_598	0.000995	0.00264	0.3769	MoH-M36-c1_608	0.001074	0.003467	0.3099	TH-M4-c1_632	0.04051	0.2305	0.1758	MMS-2-53_683	0.007327	0.02594	0.2825	MMS-Ma100-9-c1_666	0.007691	0.04116	0.1869	MMS-Ma350-1-c1_636	0.001074	0.001648	0.6517	MMS-VB-14_649	0.001075	0.002642	0.4068	MMS-VB-26-c1_591	0.004383	0.01583	0.2769	MMS-VB-100-c1_611	0.001686	0.00165	1.022	MMS-VB-116_611	0.001686	0.00165	1.022	MMS-VI-155_618	0.03816
609	CDS	559296	KE-4b	MaE-M16_610	0.0006108	0.003248	0.188054	MMS-IIA-119-c1_599	0	0.001623	0	MoH-M36-c1_609	0.000611	0.006527	0.09361	TH-M4-c1_633	0.008403	0.1545	0.05439	MMS-2-53_684	0.003569	0.04324	0.08254	MMS-Ma100-9-c1_667	0.002825	0.03824	0.07387	MMS-Ma350-1-c1_637	0	0.001623	0	MMS-VB-14_650	0.0006108	0.001624	0.3761	MMS-VB-26-c1_592	0.003565	0.06525	0.05464	MMS-VB-100-c1_612	0	0.001623	0	MMS-VB-116_612	0	0.001623	0	MMS-VI-155_619	0.000738
610	CDS	563168	KE-4b	MaE-M16_611	0	0.00184	0	MMS-IIA-119-c1_600	0.0008614	0		MoH-M36-c1_610	0.001724	0.00184	0.937	TH-M4-c1_634	0.004463	0.1292	0.03455	MMS-2-53_685	0.00223	0.007831	0.2847	MMS-Ma100-9-c1_668	0.001545	0.02481	0.06227	MMS-Ma350-1-c1_638	0.001545	0.001844	0.8379	MMS-VB-14_651	0.001724	0		MMS-VB-26-c1_593	0.001545	0.01115	0.1386	MMS-VB-100-c1_613	0.001545	0		MMS-VB-116_613	0.001545	0		MMS-VI-155_620	0
611	CDS	565314	KE-4b	MaE-M16_612	0	0		MMS-IIA-119-c1_601	0	0		MoH-M36-c1_611	0	0		TH-M4-c1_635	0.00835	0.1209	0.06907	MMS-2-53_686	0	0.01527	0	MMS-Ma100-9-c1_669	0.002299	0.02046	0.1124	MMS-Ma350-1-c1_639	0	0		MMS-VB-14_652	0	0.01009	0	MMS-VB-26-c1_594	0	0.01009	0	MMS-VB-100-c1_614	0	0		MMS-VB-116_614	0	0		MMS-VI-155_621	0
612	CDS	567036	KE-4b	MaE-M16_613	0,00168	0		MMS-IIA-119-c1_602	0	0		MoH-M36-c1_612	0	0		TH-M4-c1_636	0.007028	0.158	0.04448	MMS-2-53_687	0.001399	0.007591	0.1843	MMS-Ma100-9-c1_670	0.003084	0.01842	0.1674	MMS-Ma350-1-c1_640	0	0		MMS-VB-14_653	0	0.01073	0	MMS-VB-26-c1_595	0.001399	0.003795	0.3686	MMS-VB-100-c1_615	0	0		MMS-VB-116_615	0	0		MMS-VI-155_622	0
613	CDS	567660	KE-4b	MaE-M16_614	0,001014	0		MMS-IIA-119-c1_603	0.001014	0		MoH-M36-c1_613	0.002336	0		TH-M4-c1_637	0.01459	0.1436	0.1017	MMS-2-53_688	0.005696	0.01069	0.5327	MMS-Ma100-9-c1_671	0.008362	0.06716	0.1245	MMS-Ma350-1-c1_641	0.001014	0.002805	0.3613	MMS-VB-14_654	0.00366	0.01347	0.2718	MMS-VB-26-c1_596	0.009383	0.03595	0.261	MMS-VB-100-c1_616	0.001014	0		MMS-VB-116_616	0.001014	0		MMS-VI-155_623	0.00366
614	CDS	568520	KE-4b	MaE-M16_615	0.01657	0.2041	0.0811857	MMS-IIA-119-c1_604	0	0.0121	0	MoH-M36-c1_614	0.003714	0.1163	0.03193	TH-M4-c1_638	0	0.09179	0	MMS-2-53_689	0.03226	0.3331	0.09685	MMS-Ma100-9-c1_672	0.01981	0.2423	0.08173	MMS-Ma350-1-c1_642	0	0.0121	0	MMS-VB-14_655	0	0.0121	0	MMS-VB-26-c1_597	0.01657	0.2041	0.08119	MMS-VB-100-c1_617	0	0.0121	0	MMS-VB-116_617	0	0.0121	0	MMS-VI-155_624	0
615	CDS	569811	KE-4b	MaE-M16_616	0.007896	0.09097	0.0867978	MMS-IIA-119-c1_605	0	0		MoH-M36-c1_615	0.002283	0.02917	0.07826	TH-M4-c1_639	0.00813	0.1298	0.06264	MMS-2-53_690	0.009161	0.1051	0.08713	MMS-Ma100-9-c1_673	0.03505	0.3916	0.0895	MMS-Ma350-1-c1_643	0.01871	0.1716	0.109	MMS-VB-14_656	0	0		MMS-VB-26-c1_598	0.005593	0.0768	0.07282	MMS-VB-100-c1_618	0	0		MMS-VB-116_618	0	0		MMS-VI-155_625	0
616	CDS	569918	KE-4b	MaE-M16_617	0.003827	0.1436	0.0266504	MMS-IIA-119-c1_606	0	0		MoH-M36-c1_616	0	0		TH-M4-c1_640	0.003173	0.1959	0.01619	MMS-2-53_691	0.002537	0.07813	0.03247	MMS-Ma100-9-c1_674	0	0.06745	0	MMS-Ma350-1-c1_644	0	0.05514	0	MMS-VB-14_657	0	0		MMS-VB-26-c1_599	0	0.1599	0	MMS-VB-100-c1_619	0	0		MMS-VB-116_619	0	0		MMS-VI-155_626	0
617	CDS	570476	KE-4b	MaE-M16_618	0.003417	0.01587	0.215312	MMS-IIA-119-c1_607	0	0		MoH-M36-c1_617	0	0		TH-M4-c1_641	0.009781	0.1809	0.05406	MMS-2-53_692	0.003417	0.01335	0.2559	MMS-Ma100-9-c1_675	0.006591	0.07415	0.08888	MMS-Ma350-1-c1_645	0.002193	0.008093	0.2709	MMS-VB-14_658	0	0		MMS-VB-26-c1_600	0.002193	0.01587	0.1381	MMS-VB-100-c1_620	0	0		MMS-VB-116_620	0	0		MMS-VI-155_627	0.002192
618	CDS	571677	KE-4b	MaE-M16_619	0	0		MMS-IIA-119-c1_608	0	0		MoH-M36-c1_618	0	0		TH-M4-c1_642	0.007624	0.1069	0.0713	MMS-2-53_693	0	0.03281	0	MMS-Ma100-9-c1_676	0.008592	0.06507	0.132	MMS-Ma350-1-c1_646	0	0		MMS-VB-14_659	0	0		MMS-VB-26-c1_601	0	0.0207	0	MMS-VB-100-c1_621	0	0		MMS-VB-116_621	0	0		MMS-VI-155_628	0
619	CDS	572593	KE-4b	MaE-M16_620	0	0		MMS-IIA-119-c1_609	0	0		MoH-M36-c1_619	0	0		TH-M4-c1_643	0.02239	0.1833	0.1221	MMS-2-53_694	0.002392	0.0472	0.05069	MMS-Ma100-9-c1_677	0.01205	0.0755	0.1597	MMS-Ma350-1-c1_647	0.005437	0.006238	0.8717	MMS-VB-14_660	0	0		MMS-VB-26-c1_602	0.00239	0.03955	0.06044	MMS-VB-100-c1_622	0	0		MMS-VB-116_622	0	0		MMS-VI-155_629	0
620	CDS	573819	KE-4b	MaE-M16_621	0	0		MMS-IIA-119-c1_610	0.002086	0.002282	0.9138	MoH-M36-c1_620	0	0		TH-M4-c1_644	0.01223	0.1719	0.07111	MMS-2-53_695	0.003143	0.02478	0.1268	MMS-Ma100-9-c1_678	0.01032	0.1837	0.05621	MMS-Ma350-1-c1_648	0.00104	0.01773	0.05869	MMS-VB-14_661	0	0		MMS-VB-26-c1_603	0.0008598	0.01112	0.07732	MMS-VB-100-c1_623	0	0.004237	0	MMS-VB-116_623	0	0.004237	0	MMS-VI-155_630	0.0008598
621	CDS	574155	KE-4b	MaE-M16_622	0	0.004852	0	MMS-IIA-119-c1_611	0.001832	0		MoH-M36-c1_621	0	0.004852	0	TH-M4-c1_645	0.03176	0.2499	0.1271	MMS-2-53_696	0.007088	0.01974	0.3591	MMS-Ma100-9-c1_679	0.03361	0.2036	0.1651	MMS-Ma350-1-c1_649	0.008412	0.0485	0.1734	MMS-VB-14_662	0	0		MMS-VB-26-c1_604	0.008961	0.01966	0.4559	MMS-VB-100-c1_624	0.008954	0.01468	0.6101	MMS-VB-116_624	0.008954	0.01468	0.6101	MMS-VI-155_631	0.00657
622	CDS	574658	KE-4b	MaE-M16_623	0,001389	0		MMS-IIA-119-c1_612	0	0.003008	0	MoH-M36-c1_622	0.001389	0		TH-M4-c1_646	0.01326	0.191	0.06943	MMS-2-53_697	0.006147	0.03875	0.1587	MMS-Ma100-9-c1_680	0.01843	0.09582	0.1923	MMS-Ma350-1-c1_650	0.001389	0.01483	0.09367	MMS-VB-14_663	0	0		MMS-VB-26-c1_605	0.001389	0.01787	0.07774	MMS-VB-100-c1_625	0.001389	0.01526	0.09106	MMS-VB-116_625	0.001389	0.01526	0.09106	MMS-VI-155_632	0.001389
623	CDS	576065	KE-4b	MaE-M16_624	0,001307	0		MMS-IIA-119-c1_613	0	0		MoH-M36-c1_623	0	0		TH-M4-c1_647	0.0145	0.2156	0.06723	MMS-2-53_698	0.007123	0.03883	0.1834	MMS-Ma100-9-c1_681	0.00499	0.07978	0.06255	MMS-Ma350-1-c1_651	0.004758	0.0236	0.2016	MMS-VB-14_664	0	0.005935	0	MMS-VB-26-c1_606	0.002618	0.02975	0.08799	MMS-VB-100-c1_626	0	0		MMS-VB-116_626	0	0		MMS-VI-155_633	0.003431
624	CDS	576724	KE-4b	MaE-M16_625	0,001645	0		MMS-IIA-119-c1_614	0	0		MoH-M36-c1_624	0.001645	0		TH-M4-c1_648	0.02766	0.1024	0.27	MMS-2-53_699	0.01178	0.02963	0.3975	MMS-Ma100-9-c1_682	0.05338	0.1715	0.3113	MMS-Ma350-1-c1_652	0.006798	0.02907	0.2339	MMS-VB-14_665	0	0.004016	0	MMS-VB-26-c1_607	0.01014	0.03357	0.3021	MMS-VB-100-c1_627	0.0007275	0.008048	0.09039	MMS-VB-116_627	0.0007275	0.008048	0.09039	MMS-VI-155_634	0.01349
625	CDS	577802	KE-4b	MaE-M16_626	0,001883	0		MMS-IIA-119-c1_615	0	0		MoH-M36-c1_625	0.002396	0.01143	0.2097	TH-M4-c1_650	0.01728	0.08926	0.1936	MMS-2-53_701	0	0.01809	0	MMS-Ma100-9-c1_683	0.04114	0.2547	0.1615	MMS-Ma350-1-c1_654	0.003328	0.01812	0.1836	MMS-VB-14_667	0.004781	0		MMS-VB-26-c1_608	0.004812	0.004957	0.9708	MMS-VB-100-c1_629	0	0		MMS-VB-116_629	0	0		MMS-VI-155_635	0.007228
626	CDS	578927	KE-4b	MaE-M16_627	0	0		MMS-IIA-119-c1_616	0.001455	0		MoH-M36-c1_626	0	0.003896	0	TH-M4-c1_651	0.005135	0.04262	0.1205	MMS-2-53_702	0.005529	0.00391	1.414	MMS-Ma100-9-c1_684	0.02102	0.236	0.08905	MMS-Ma350-1-c1_655	0.005142	0.01178	0.4366	MMS-VB-14_668	0	0		MMS-VB-26-c1_609	0.001836	0		MMS-VB-100-c1_630	0	0		MMS-VB-116_630	0	0		MMS-VI-155_636	0.001836
627	CDS	580578	KE-4b	MaE-M16_628	0	0		MMS-IIA-119-c1_617	0	0		MoH-M36-c1_627	0.004359	0.009869	0.4417	TH-M4-c1_652	0.01116	0.05014	0.2226	MMS-2-53_703	0.002421	0.02475	0.09783	MMS-Ma100-9-c1_685	0.02006	0.1741	0.1152	MMS-Ma350-1-c1_656	0.01314	0.0197	0.667	MMS-VB-14_669	0	0		MMS-VB-26-c1_610	0.002423	0.009869	0.2455	MMS-VB-100-c1_631	0	0		MMS-VB-116_631	0	0		MMS-VI-155_637	0.002421
628	CDS	581208	KE-4b	MaE-M16_629	0	0.002604	0	MMS-IIA-119-c1_618	0	0		MoH-M36-c1_628	0	0.002604	0	TH-M4-c1_653	0.002023	0.1264	0.016	MMS-2-53_704	0	0.01003	0	MMS-Ma100-9-c1_686	0.006715	0.138	0.04864	MMS-Ma350-1-c1_657	0	0.02017	0	MMS-VB-14_670	0	0.002604	0	MMS-VB-26-c1_611	0.001229	0.01268	0.09693	MMS-VB-100-c1_632	0	0.004808	0	MMS-VB-116_632	0	0.004808	0	MMS-VI-155_638	0
629	CDS	582055	KE-4b	MaE-M16_630	0,001505	0		MMS-IIA-119-c1_619	0.001868	0		MoH-M36-c1_629	0	0		TH-M4-c1_654	0.007165	0.0747	0.09592	MMS-2-53_705	0.001868	0.007967	0.2345	MMS-Ma100-9-c1_687	0.003741	0.02826	0.1324	MMS-Ma350-1-c1_658	0.003741	0.02021	0.1852	MMS-VB-14_671	0	0		MMS-VB-26-c1_612	0.001868	0.007886	0.2369	MMS-VB-100-c1_633	0	0		MMS-VB-116_633	0	0		MMS-VI-155_639	0.001868
630	CDS	582665	KE-4b	MaE-M16_631	0	0.003657	0	MMS-IIA-119-c1_620	0	0		MoH-M36-c1_630	0	0.003657	0	TH-M4-c1_655	0.006269	0.04072	0.154	MMS-2-53_706	0.001729	0.007282	0.2374	MMS-Ma100-9-c1_688	0.004531	0.01469	0.3084	MMS-Ma350-1-c1_659	0.001397	0.003656	0.3822	MMS-VB-14_672	0	0		MMS-VB-26-c1_613	0	0.003652	0	MMS-VB-100-c1_634	0	0		MMS-VB-116_634	0	0		MMS-VI-155_640	0
631	CDS	583875	KE-4b	MaE-M16_632	0	0.007647	0	MMS-IIA-119-c1_621	0	0.01284	0	MoH-M36-c1_631	0.002863	0.02313	0.1237	TH-M4-c1_656	0.03084	0.2074	0.1487	MMS-2-53_707	0.004989	0.02843	0.1755	MMS-Ma100-9-c1_689	0.0233	0.136	0.1713	MMS-Ma350-1-c1_660	0.002126	0.005119	0.4153	MMS-VB-14_673	0	0.007647	0	MMS-VB-26-c1_614	0.002862	0.02585	0.1107	MMS-VB-100-c1_635	0.001174	0.005124	0.2291	MMS-VB-116_635	0.001174	0.005124	0.2291	MMS-VI-155_641	0.006399
632	CDS	584686	KE-4b	MaE-M16_633	0	0		MMS-IIA-119-c1_622	0	0		MoH-M36-c1_632	0.002825	0.006272	0.4504	TH-M4-c1_657	0.02726	0.2265	0.1204	MMS-2-53_708	0.001118	0.0225	0.04967	MMS-Ma100-9-c1_690	0.005068	0.03396	0.1493	MMS-Ma350-1-c1_661	0	0		MMS-VB-14_674	0.002825	0		MMS-VB-26-c1_615	0	0.02106	0	MMS-VB-100-c1_636	0	0		MMS-VB-116_636	0	0		MMS-VI-155_642	0
633	CDS	585578	KE-4b	MaE-M16_634	0.002455	0.03177	0.0772742	MMS-IIA-119-c1_623	0	0		MoH-M36-c1_633	0.005944	0.01163	0.5111	TH-M4-c1_658	0.03104	0.2391	0.1298	MMS-2-53_709	0.00246	0.01811	0.1358	MMS-Ma100-9-c1_691	0.009143	0.06264	0.146	MMS-Ma350-1-c1_662	0	0.01156	0	MMS-VB-14_675	0	0.006492	0	MMS-VB-26-c1_616	0.005929	0.01157	0.5123	MMS-VB-100-c1_637	0	0.006492	0	MMS-VB-116_637	0	0.006492	0	MMS-VI-155_643	0
634	CDS	586832	KE-4b	MaE-M16_635	0.002535	0.03325	0.0762406	MMS-IIA-119-c1_624	0	0.008197	0	MoH-M36-c1_634	0.001751	0.01854	0.09446	TH-M4-c1_659	0.002712	0.1045	0.02595	MMS-2-53_710	0.00175	0.02485	0.07044	MMS-Ma100-9-c1_692	0.002533	0.06349	0.03989	MMS-Ma350-1-c1_663	0	0.01436	0	MMS-VB-14_676	0	0.008197	0	MMS-VB-26-c1_617	0.001751	0.02274	0.077	MMS-VB-100-c1_638	0	0.004082	0	MMS-VB-116_638	0	0.004082	0	MMS-VI-155_644	0
635	CDS	587350	KE-4b	MaE-M16_636	0.003577	0.05353	0.0668223	MMS-IIA-119-c1_625	0	0.002632	0	MoH-M36-c1_635	0.001033	0.02102	0.04913	TH-M4-c1_660	0.002066	0.0485	0.0426	MMS-2-53_711	0.002068	0.016	0.1292	MMS-Ma100-9-c1_693	0.002303	0.03761	0.06124	MMS-Ma350-1-c1_664	0.002069	0.01293	0.16	MMS-VB-14_677	0.003581	0.01332	0.2689	MMS-VB-26-c1_618	0.001033	0.02338	0.04418	MMS-VB-100-c1_639	0	0.002632	0	MMS-VB-116_639	0	0.002632	0	MMS-VI-155_645	0
636	CDS	587863	KE-4b	MaE-M16_637	0.0005808	0.05159	0.011258	MMS-IIA-119-c1_626	0	0.002411	0	MoH-M36-c1_636	0.0004669	0.02226	0.02098	TH-M4-c1_661	0.002326	0.08467	0.02747	MMS-2-53_712	0.001978	0.06503	0.03042	MMS-Ma100-9-c1_694	0	0.04524	0	MMS-Ma350-1-c1_665	0	0.01104	0	MMS-VB-14_678	0	0.04123	0	MMS-VB-26-c1_619	0.0005824	0.02974	0.01958	MMS-VB-100-c1_640	0	0.006096	0	MMS-VB-116_640	0	0.006096	0	MMS-VI-155_646	0
637	CDS	589568	KE-4b	MaE-M16_638	0.007388	0.0652	0.113313	MMS-IIA-119-c1_627	0	0		MoH-M36-c1_637	0.005175	0.02699	0.1917	TH-M4-c1_662	0.01236	0.2422	0.05102	MMS-2-53_713	0.009872	0.15	0.06583	MMS-Ma100-9-c1_695	0.009329	0.1194	0.07816	MMS-Ma350-1-c1_666	0.002459	0.02124	0.1158	MMS-VB-14_679	0.005239	0.0274	0.1912	MMS-VB-26-c1_620	0.002459	0.01198	0.2053	MMS-VB-100-c1_641	0.00246	0.02436	0.101	MMS-VB-116_641	0.00246	0.02436	0.101	MMS-VI-155_647	0
638	CDS	590827	KE-4b	MaE-M16_639	0.002504	0.002898	0.864044	MMS-IIA-119-c1_628	0.001391	0.002888	0.4816	MoH-M36-c1_638	0	0.008713	0	TH-M4-c1_663	0.01422	0.2504	0.05681	MMS-2-53_714	0.00501	0.07039	0.07118	MMS-Ma100-9-c1_696	0.00501	0.04488	0.1116	MMS-Ma350-1-c1_667	0	0.002893	0	MMS-VB-14_680	0	0.005781	0	MMS-VB-26-c1_621	0	0		MMS-VB-100-c1_642	0.001113	0.005824	0.1912	MMS-VB-116_642	0.001113	0.005824	0.1912	MMS-VI-155_648	0
639	CDS	593390	KE-4b	MaE-M16_640	0	0.002838	0	MMS-IIA-119-c1_629	0	0		MoH-M36-c1_639	0.002975	0.02665	0.1117	TH-M4-c1_664	0.01495	0.188	0.0795	MMS-2-53_715	0.002435	0.01816	0.1341	MMS-Ma100-9-c1_697	0.00542	0.05483	0.09885	MMS-Ma350-1-c1_668	0.007875	0.05809	0.1356	MMS-VB-14_681	0.007873	0.04935	0.1595	MMS-VB-26-c1_622	0	0		MMS-VB-100-c1_643	0.007875	0.05511	0.1429	MMS-VB-116_643	0.007875	0.05511	0.1429	MMS-VI-155_649	0
640	CDS	594471	KE-4b	MaE-M16_641	0	0		MMS-IIA-119-c1_630	0	0		MoH-M36-c1_640	0.001192	0.01961	0.06079	TH-M4-c1_665	0.004815	0.3023	0.01593	MMS-2-53_716	0.002617	0.01961	0.1334	MMS-Ma100-9-c1_698	0.001192	0.07674	0.01553	MMS-Ma350-1-c1_669	0.004785	0.1761	0.02718	MMS-VB-14_682	0.001192	0.03109	0.03833	MMS-VB-26-c1_623	0	0		MMS-VB-100-c1_644	0.00498	0.1688	0.0295	MMS-VB-116_644	0.00498	0.1688	0.0295	MMS-VI-155_650	0
641	CDS	595589	KE-4b	MaE-M16_642	0	0		MMS-IIA-119-c1_631	0	0		MoH-M36-c1_641	0	0.00347	0	TH-M4-c1_666	0.008735	0.1267	0.06896	MMS-2-53_717	0.003212	0.02806	0.1145	MMS-Ma100-9-c1_699	0.01596	0.2769	0.05764	MMS-Ma350-1-c1_670	0.008691	0.3124	0.02782	MMS-VB-14_683	0	0.06095	0	MMS-VB-26-c1_624	0	0		MMS-VB-100-c1_645	0.009924	0.2771	0.03581	MMS-VB-116_645	0.009924	0.2771	0.03581	MMS-VI-155_651	0
642	CDS	596696	KE-4b	MaE-M16_643	0	0.004411	0	MMS-IIA-119-c1_632	0	0		MoH-M36-c1_642	0.001619	0.05455	0.02968	TH-M4-c1_667	0.0102	0.4096	0.02489	MMS-2-53_718	0.00162	0.01327	0.122	MMS-Ma100-9-c1_700	0.001616	0.4288	0.003769	MMS-Ma350-1-c1_671	0.00874	0.1719	0.05083	MMS-VB-14_684	0.002303	0.1673	0.01376	MMS-VB-26-c1_625	0	0		MMS-VB-100-c1_646	0.003945	0.06246	0.06316	MMS-VB-116_646	0.003945	0.06246	0.06316	MMS-VI-155_652	0
643	CDS	597826	KE-4b	MaE-M16_644	0	0		MMS-IIA-119-c1_633	0	0		MoH-M36-c1_643	0.004098	0.02341	0.1751	TH-M4-c1_668	0.01657	0.7599	0.0218	MMS-2-53_719	0	0		MMS-Ma100-9-c1_701	0.002037	0.2341	0.008699	MMS-Ma350-1-c1_672	0	0.04872	0	MMS-VB-14_685	0	0.07444	0	MMS-VB-26-c1_626	0	0		MMS-VB-100-c1_647	0.02036	0.05939	0.3429	MMS-VB-116_647	0.02036	0.05939	0.3429	MMS-VI-155_653	0
644	CDS	598759	KE-4b	MaE-M16_645	0	0		MMS-IIA-119-c1_634	0	0.008629	0	MoH-M36-c1_644	0.0009886	0.02216	0.04462	TH-M4-c1_669	0.007181	0.267	0.0269	MMS-2-53_720	0	0.01402	0	MMS-Ma100-9-c1_702	0.008439	0.2675	0.03155	MMS-Ma350-1-c1_673	0.00356	0.01129	0.3154	MMS-VB-14_686	0.002494	0.03336	0.07476	MMS-VB-26-c1_627	0	0		MMS-VB-100-c1_648	0.007864	0.3246	0.02423	MMS-VB-116_648	0.007864	0.3246	0.02423	MMS-VI-155_654	0
645	CDS	599496	KE-4b	MaE-M16_646	0	0		MMS-IIA-119-c1_635	0	0		MoH-M36-c1_645	0.004383	0.02338	0.1875	TH-M4-c1_670	0.01253	0.165	0.07593	MMS-2-53_721	0.005268	0.02366	0.2226	MMS-Ma100-9-c1_703	0.01505	0.1864	0.08073	MMS-Ma350-1-c1_674	0.0428	0.4253	0.1006	MMS-VB-14_687	0.001279	0.0191	0.06696	MMS-VB-26-c1_628	0	0.002653	0	MMS-VB-100-c1_649	0.05124	0.5095	0.1006	MMS-VB-116_649	0.05124	0.5095	0.1006	MMS-VI-155_655	0
646	CDS	599786	KE-4b	MaE-M16_647	0	0		MMS-IIA-119-c1_636	0	0		MoH-M36-c1_646	0.003625	0.3647	0.00994	TH-M4-c1_671	0	0.2185	0	MMS-2-53_722	0.003625	0.2855	0.0127	MMS-Ma100-9-c1_704	0.003625	0.3647	0.00994	MMS-Ma350-1-c1_676	0.03802	0.8122	0.04682	MMS-VB-14_688	0	0.009928	0	MMS-VB-26-c1_629	0	0		MMS-VB-100-c1_651	0.03949	1.116	0.03539	MMS-VB-116_651	0.03949	1.116	0.03539	MMS-VI-155_656	0
647	CDS	601025	KE-4b	MaE-M16_648	0	0		MMS-IIA-119-c1_637	0.001104	0.00245	0.4506	MoH-M36-c1_647	0.01835	0.3249	0.05647	TH-M4-c1_672	0.01582	0.3518	0.04498	MMS-2-53_723	0.01566	0.3725	0.04205	MMS-Ma100-9-c1_705	0.01817	0.3281	0.05536	MMS-Ma350-1-c1_677	0.01507	0.4121	0.03657	MMS-VB-14_689	0.01452	0.3308	0.0439	MMS-VB-26-c1_630	0	0		MMS-VB-100-c1_652	0.01371	0.3955	0.03467	MMS-VB-116_652	0.01371	0.3955	0.03467	MMS-VI-155_657	0.0009057
648	CDS	602182	KE-4b	MaE-M16_649	0	0.006932	0	MMS-IIA-119-c1_638	0.001631	0		MoH-M36-c1_648	0.01271	0.2706	0.04697	TH-M4-c1_673	0.01408	0.2527	0.05571	MMS-2-53_724	0.01007	0.2393	0.04208	MMS-Ma100-9-c1_706	0.01107	0.2588	0.04278	MMS-Ma350-1-c1_678	0.01291	0.3431	0.03764	MMS-VB-14_690	0.008091	0.2476	0.03268	MMS-VB-26-c1_631	0	0		MMS-VB-100-c1_653	0.01149	0.5553	0.02069	MMS-VB-116_653	0.01149	0.5553	0.02069	MMS-VI-155_658	0
649	CDS	602567	KE-4b	MaE-M16_650	0	0		MMS-IIA-119-c1_639	0	0.008592	0	MoH-M36-c1_649	0.05144	0.4678	0.11					MMS-2-53_725	0.04815	0.4442	0.1084	MMS-Ma100-9-c1_707	0.05068	0.3907	0.1297	MMS-Ma350-1-c1_679	0.04646	0.4615	0.1007	MMS-VB-14_691	0.03236	0.4016	0.08058	MMS-VB-26-c1_632	0	0		MMS-VB-100-c1_654	0.04423	0.4855	0.0911	MMS-VB-116_654	0.04423	0.4855	0.0911	MMS-VI-155_659	0
650	CDS	603846	KE-4b	MaE-M16_651	0	0		MMS-IIA-119-c1_640	0	0		MoH-M36-c1_650	0.03076	0.2554	0.1204	TH-M4-c1_675	0.03564	0.3231	0.1103	MMS-2-53_726	0.04663	0.4119	0.1132	MMS-Ma100-9-c1_708	0.03923	0.3658	0.1072	MMS-Ma350-1-c1_680	0.03768	0.436	0.08641	MMS-VB-14_692	0.005143	0.02906	0.177	MMS-VB-26-c1_633	0	0		MMS-VB-100-c1_655	0.0337	0.4545	0.07415	MMS-VB-116_655	0.0337	0.4545	0.07415	MMS-VI-155_660	0
651	CDS	604756	KE-4b	MaE-M16_652	0	0		MMS-IIA-119-c1_641	0	0		MoH-M36-c1_651	0.01666	0.3143	0.05299	TH-M4-c1_676	0.01491	0.3305	0.04511	MMS-2-53_727	0.01462	0.2404	0.06082	MMS-Ma100-9-c1_709	0.01661	0.2739	0.06065	MMS-Ma350-1-c1_681	0.0008863	0.07136	0.01242	MMS-VB-14_693	0.004701	0.1555	0.03024	MMS-VB-26-c1_634	0	0		MMS-VB-100-c1_656	0.002422	0.224	0.01081	MMS-VB-116_656	0.002422	0.224	0.01081	MMS-VI-155_661	0
652	CDS	605499	KE-4b	MaE-M16_653	0,001946	0		MMS-IIA-119-c1_642	0	0		MoH-M36-c1_652	0.003566	0.04838	0.0737	TH-M4-c1_677	0.003903	0.0105	0.3716	MMS-2-53_728	0.002759	0.04357	0.06332	MMS-Ma100-9-c1_710	0.0008143	0.0313	0.02602	MMS-Ma350-1-c1_682	0	0.003981	0	MMS-VB-14_694	0	0.06095	0	MMS-VB-26-c1_635	0.001631	0		MMS-VB-100-c1_657	0.00327	0.0526	0.06216	MMS-VB-116_657	0.00327	0.0526	0.06216	MMS-VI-155_662	0
653	CDS	606100	KE-4b	MaE-M16_654	0	0.003352	0	MMS-IIA-119-c1_643	0.00127	0.003351	0.3791	MoH-M36-c1_653	0.004461	0.05622	0.07935	TH-M4-c1_678	0.002859	0.05673	0.0504	MMS-2-53_729	0.00127	0.03806	0.03337	MMS-Ma100-9-c1_711	0.002543	0.04194	0.06063	MMS-Ma350-1-c1_683	0	0.01386	0	MMS-VB-14_695	0.004461	0.05986	0.07452	MMS-VB-26-c1_636	0	0		MMS-VB-100-c1_658	0.002863	0.05253	0.0545	MMS-VB-116_658	0.002863	0.05253	0.0545	MMS-VI-155_663	0
654	CDS	607765	KE-4b	MaE-M16_655	0	0		MMS-IIA-119-c1_644	0.00254	0.02839	0.08947	MoH-M36-c1_654	0.006533	0.06578	0.09931	TH-M4-c1_679	0.005486	0.05547	0.0989	MMS-2-53_730	0.00254	0.03426	0.07412	MMS-Ma100-9-c1_712	0.004372	0.02822	0.1549	MMS-Ma350-1-c1_684	0.001628	0.009359	0.174	MMS-VB-14_696	0.007852	0.04766	0.1648	MMS-VB-26-c1_637	0	0.001814	0	MMS-VB-100-c1_659	0.005089	0.03432	0.1483	MMS-VB-116_659	0.005089	0.03432	0.1483	MMS-VI-155_664	0
[truncated: 4,693 more rows]
[truncated: 292 more columns]

## Sheet: S9 - Gene content fGI
Table S9: Gene content of the three main flexible genomic islands (fGIs) and the insertions				Back to outline
[truncated: 1,484 more rows]
[truncated: 31 more columns]

[truncated: 2 more sheets: S10 - Tycheposon ANI, S11 - fGI Recruitments]
